# Supplementary material for: Combined genome and transcriptome sequencing to investigate the plant cell wall degrading enzyme system in the thermophilic fungus Malbranchea cinnamomea
Source: Biotechnol Biofuels. 2017 Nov 13;10:265. doi: 10.1186/s13068-017-0956-0 (PMC5683368; doi:10.1186/s13068-017-0956-0)
Supplement: Supplementary file 1 — Additional file 1. Comparison of characterised enzymes from M. cinnamomea from the literature, and their corresponding gene model from M. cinnamomea FCH 10.5. [file 13068_2017_956_MOESM1_ESM.xlsx]

## Sheet: Sheet1
Additional File S1
Characterised enzymes from Malbranchea cinnamomea and the corresponding gene models in FCH 10.5
	Enzyme name in paper	Enzyme activity	Molecular weight (calculated) [kDa]	Molecular weight (experimentally determined) [kDa]	pI (calculated)	Expression system	Cloned from	Temperature optimum (°C)	pH optimum	Temperature stabilityc	pH stability	bp (CDS)	Gene Bank Accession	Most similar gene model in FCH 10.5	Percent identity	Characterised in (reference in main manuscript)	Comments
	𝛽-mannanase	𝛽-mannanase	n.d.	60.0a	n.d.	M. cinnamomea NFCCI 3724	-	70	5	60°C/8 h half-life	4.0-9.0 (>70% activity after 2 h at 50°C)	-	-	MalCi_504.4d or MalCi_646.16d	n.d.	[18]	MalCi_504.4 was expressed on wheat bran. MalCi_646.16 was expressed on both wheat bran and xylan.
	McLic1	𝛽-1,3-1,4-glucanase (lichenase)	42.8	44.7a, 46.9b	4.43	M. cinnamomea S168	-	55	10	45°C (100% after 30 min incubation)	4.0-10.0 (>90% activity after 30 min at 37°C)	1173 bp	CDF76449.1	MalCi_780.39e	0.546	[19]	-
	McAmyA	α-amylase	51.9	60.3a, 57.5b	4.22	M. cinnamomea S168	-	65	6.5	50°C (100% after 30 min incubation)	5.0-10.0 (>90% activity after 30 min at 65°C)	1476 bp	JQ088104.1	MalCi_655.13e	0.558	[20]	MalCi_655.13 was expressed on wheat bran.
	α-glucosidase	α-glucosidase	n.d.	65.7a, 61.3b	n.d.	M. cinnamomea S168	-	50	6	54°C/5.4 h half life	6.5-9.0 (>90% activity) after 30 min at 50°C)	-	-	MalCi_262.1e	n.d.	[21]	-
	McXyn10	Xylanase	40	43.5a, 40.5b	4.37	M. cinnamomea S168	-	80	6.5	65°C/2.3 h half life	4.0-10.0 (>90% activity after 30 min at 50°C)	1191 bp	KF572027.1	MalCi_588.8e	0.99	[22]	MalCi_588.8 was expressed on both xylan and wheat bran and has a CBM1 domain.
	xylanase	Xylanase	n.d.	n.d.	8.6	M. pulchella var. sulfurea No. 48	-	70	6.0-6.5	n.d.	n.d.	-	-	-	n.d.	[23]	-
	MpXyn10A	Xylanase	42.6	50.0a	4.56	Aspergillus nidulans	M. pulchella CFFRP-81	80	5.5	65°C (85% after 24 h of incubation)	5.0-6.0 (>90% activity after 10 min at 80°C)	1339 bp	KJ767674.1	MalCi_588.8e	1	[24]	MalCi_588.8 was expressed on both xylan and wheat bran and has a CBM1 domain.
	McCut	Cutinase	21.18	20a	5.19	Pichia pastoris	M. cinnamomea S168	45	8	75°C/2.7 h half life	3.0-10.5 (>90% activity after 30 min at 50°C)	648 bp	KY568910.1	MalCi_664.5e	1	[25]	-
	n.d. = not determined
	a = denatured; determined by SDS-PAGE
	b = native; determined by gel filtration
	c = Temperature stability is either described as enzyme half-life or remaining activity
	d = Estimated by BLAST annotation and molecular weight of predicted protein
	e = Determined by sequence identity to characterised enzyme
	References
	18. Ahirwar S, Soni H, Rawat HK, Ganaie MA, Pranaw K, Kango N. Production optimization and functional characterization of thermostable β-mannanase from Malbranchea cinnamomea NFCCI 3724 and its applicability in mannotetraose (M4) generation. J. Taiwan Inst. Chem. Eng. 2016;0:1–10.
	19. Yang S, Xiong H, Yan Q, Yang H, Jiang Z. Purification and characterization of a novel alkaline β-1,3-1,4-glucanase (lichenase) from thermophilic fungus Malbranchea cinnamomea. J. Ind. Microbiol. Biotechnol. 2014;41:1487–95.
	20. Han P, Zhou P, Hu S, Yang S, Yan Q, Jiang Z. A novel multifunctional α-amylase from the thermophilic fungus Malbranchea cinnamomea: biochemical characterization and three-dimensional structure. Appl. Biochem. Biotechnol. 2013;170:420–35.
	21. Yan QJ, Han P, Yang SQ, Jiang ZQ. Purification and characterization of a novel α-glucosidase from Malbranchea cinnamomea. Biotechnol. Lett. 2015;37:1279–86.
	22. Fan G, Yang S, Yan Q, Guo Y, Li Y, Jiang Z. Characterization of a highly thermostable glycoside hydrolase family 10 xylanase from Malbranchea cinnamomea. Int. J. Biol. Macromol. 2014;70:482–9.
	23. Matsuo M, Yasui T. Properties of Xylanase of Malbranchea pulchella var. sulfurea N. 48. Agric. Biol. Chem. 1985;49:839–41.
	24. Ribeiro LF, De Lucas RC, Vitcosque GL, Ribeiro LF, Ward RJ, Rubio M V, et al. A novel thermostable xylanase GH10 from Malbranchea pulchella expressed in Aspergillus nidulans with potential applications in biotechnology. Biotechnol. Biofuels 2014;7:115.
	25. Duan X, Liu Y, You X, Jiang Z, Yang S, Yang S. High-level expression and characterization of a novel cutinase from Malbranchea cinnamomea suitable for butyl butyrate production. Biotechnol. Biofuels 2017;10:223.
