# Supplementary material for: Combined genome and transcriptome sequencing to investigate the plant cell wall degrading enzyme system in the thermophilic fungus Malbranchea cinnamomea
Source: Biotechnol Biofuels. 2017 Nov 13;10:265. doi: 10.1186/s13068-017-0956-0 (PMC5683368; doi:10.1186/s13068-017-0956-0)
Supplement: Supplementary file 6 — Additional file 6. Genome statistics, BUSCO analysis output and BLAST hits of M. cinnamomea FCH 10.5 genome assembly. [file 13068_2017_956_MOESM6_ESM.xlsx]

## Sheet: Genome statistics
Additional File S6
Genome statistics, BUSCO analysis and BLAST hits
Properties of the assembly of the M. cinnamomea FCH 10.5 genome
Number of scaffolds (≥ 500 bp)	797
Contig N50 (bp)	67,233
Number of scaffolds > N50	116
Max scaffold size (bp)	235,617
Genome assembly size (Mb)	24.96
Genome coverage (x)	225
GC content, overall (%)	49.79
GC content, coding (%)	53.4
Number of protein coding genes	9,437
Mean gene length (incl. introns; bp)	1,329
Complete BUSCOs	0.944
Complete and single-copy BUSCOs	0.905
Complete and duplicated BUSCOs	0.038
Fragmented BUSCOs	0.038
Missing BUSCOs	0.018
BUSCO…Benchmarking Universal Single-Copy Orthologs

## Sheet: BUSCO analysis
Additional File S6
Genome statistics, BUSCO analysis and BLAST hits
Output of BUSCO analysis	Simão FA, Waterhouse RM, Ioannidis P, Kriventseva E V. BUSCO : assessing genome assembly and annotation complete- ness with single-copy orthologs. Bioinformatics. 2015;31:3210–2.
Busco_Group	Status	Contig	Start	End	Bitscore	Length
BUSCOfEOG783N5X	Complete	Contig0000528	47295	49133]	580.6	416
BUSCOfEOG7X3R27	Complete	Contig0000803	165792	169470]	1274.4	1152
BUSCOfEOG75J0WK	Complete	Contig0000717	30608	37752]	1195.1	850
BUSCOfEOG7DC2G1	Complete	Contig0000807	39083	41271]	475	417
BUSCOfEOG79930D	Complete	Contig0000780	2511	5435]	1022	571
BUSCOfEOG715QCZ	Complete	Contig0000298	31213	34740]	948.9	624
BUSCOfEOG7SBP03	Complete	Contig0000417	93510	95424]	727.3	441
BUSCOfEOG7966R0	Complete	Contig0000757	59469	62910]	1344.1	842
BUSCOfEOG7FR7QW	Complete	Contig0000769	58512	62099]	1075.4	765
BUSCOfEOG7TN01H	Complete	Contig0000519	12286	15593]	1278.9	745
BUSCOfEOG7Z95VX	Complete	Contig0000353	37490	39570]	1202.6	547
BUSCOfEOG74FF9N	Complete	Contig0000317	24239	26923]	585.4	397
BUSCOfEOG77DJGG	Complete	Contig0000291	61342	62960]	631.5	417
BUSCOfEOG7034T9	Complete	Contig0000797	5219	7736]	790.4	475
BUSCOfEOG7CK3H3	Complete	Contig0000245	41540	46673]	402.8	354
BUSCOfEOG70CRGK	Complete	Contig0000542	12619	19714]	1507.5	762
BUSCOfEOG7QC85Z	Complete	Contig0000750	73818	75603]	507.4	309
BUSCOfEOG7ZWDC9	Complete	Contig0000353	40942	42012]	495.8	255
BUSCOfEOG712V4J	Complete	Contig0000644	1	9275]	4411.3	2933
BUSCOfEOG7712MK	Complete	Contig0000553	634	1480]	190	98
BUSCOfEOG7F7WJ5	Complete	Contig0000604	16001	19783]	1624.4	1077
BUSCOfEOG7BW0V6	Complete	Contig0000500	111078	115823]	851.1	476
BUSCOfEOG783N68	Complete	Contig0000516	28836	30894]	460.3	467
BUSCOfEOG7J70QK	Complete	Contig0000294	50402	53238]	809.6	557
BUSCOfEOG7MPRR4	Complete	Contig0000035	13282	14500]	391.5	297
BUSCOfEOG7H4F3W	Complete	Contig0000603	64673	71538]	846.9	494
BUSCOfEOG7WDNC2	Complete	Contig0000070	12723	14310]	583.6	384
BUSCOfEOG79GTFQ	Complete	Contig0000396	5288	10066]	1644	1247
BUSCOfEOG73BVMX	Complete	Contig0000379	1	5795]	1172.9	1254
BUSCOfEOG75MW7X	Complete	Contig0000385	23823	24774]	366.9	215
BUSCOfEOG7ZKSQH	Complete	Contig0000117	10592	13726]	221.4	126
BUSCOfEOG7XSTRS	Complete	Contig0000779	127844	129934]	359.5	244
BUSCOfEOG7TXKW3	Complete	Contig0000645	71232	72192]	194.6	106
BUSCOfEOG7XM38H	Complete	Contig0000726	31590	33578]	783.3	507
BUSCOfEOG7X9GGC	Complete	Contig0000202	729	4807]	1659.9	1005
BUSCOfEOG7CK3G4	Complete	Contig0000599	46018	53768]	2557.2	2073
BUSCOfEOG75XGVQ	Complete	Contig0000382	46440	50545]	1334.4	917
BUSCOfEOG7008K9	Complete	Contig0000647	1224	3855]	595.7	527
BUSCOfEOG7JQC04	Complete	Contig0000472	15084	16370]	397.9	261
BUSCOfEOG75MW7H	Complete	Contig0000775	106551	107536]	345.7	215
BUSCOfEOG7BW0VK	Complete	Contig0000427	41443	43554]	629.8	305
BUSCOfEOG751NV3	Complete	Contig0000808	74818	76317]	146.9	97
BUSCOfEOG75XGZ9	Complete	Contig0000521	42391	48298]	270	218
BUSCOfEOG718KRM	Complete	Contig0000528	86552	87298]	160.6	69
BUSCOfEOG7TJ3TZ	Complete	Contig0000559	17845	20196]	487.6	317
BUSCOfEOG715QCH	Complete	Contig0000682	11009	15381]	1484.5	1080
BUSCOfEOG7J44G9	Complete	Contig0000691	26211	29558]	935	668
BUSCOfEOG790GCB	Complete	Contig0000592	65420	66984]	463.4	323
BUSCOfEOG7W41MC	Complete	Contig0000521	32131	34959]	1186.4	879
BUSCOfEOG74FFB1	Complete	Contig0000624	24662	26566]	392.5	292
BUSCOfEOG7SN8NV	Complete	Contig0000698	3066	4596]	806.3	381
BUSCOfEOG78WM1Q	Complete	Contig0000769	27880	32077]	1327.9	762
BUSCOfEOG7CK3KJ	Complete	Contig0000682	123071	123930]	279.1	175
BUSCOfEOG72VHFB	Complete	Contig0000604	20297	24434]	2091.4	1273
BUSCOfEOG735492	Complete	Contig0000702	58365	59211]	204	135
BUSCOfEOG7ZSJ2V	Complete	Contig0000778	70107	72482]	839.8	544
BUSCOfEOG7SBP0G	Complete	Contig0000683	104374	105670]	338.2	196
BUSCOfEOG70W3NS	Complete	Contig0000674	47531	53222]	2197.9	1388
BUSCOfEOG715QCD	Complete	Contig0000679	28196	36727]	2075.8	1423
BUSCOfEOG7K0ZNC	Complete	Contig0000365	46938	52956]	956.5	468
BUSCOfEOG7PK9B1	Complete	Contig0000683	12053	13400]	504	332
BUSCOfEOG7FJH8G	Complete	Contig0000623	6419	8553]	994.7	574
BUSCOfEOG7RBZKC	Complete	Contig0000212	68390	70110]	768.7	473
BUSCOfEOG79W9GP	Complete	Contig0000216	115479	117504]	438.8	245
BUSCOfEOG7NPG3K	Complete	Contig0000670	95461	106455]	398.8	325
BUSCOfEOG7MWH87	Complete	Contig0000603	113783	119702]	798.5	561
BUSCOfEOG76TB4Q	Complete	Contig0000714	29706	32819]	208.5	132
BUSCOfEOG7034TX	Complete	Contig0000154	12348	13626]	283.3	199
BUSCOfEOG7HB5P3	Complete	Contig0000790	8164	9372]	290.6	269
BUSCOfEOG7008JB	Complete	Contig0000530	9238	19018]	1037.1	488
BUSCOfEOG7R83CB	Complete	Contig0000245	20823	22596]	430	273
BUSCOfEOG7C8GV0	Complete	Contig0000604	74643	76897]	494	252
BUSCOfEOG761C50	Complete	Contig0000504	75729	77585]	807.4	504
BUSCOfEOG71GB67	Complete	Contig0000298	59943	61606]	491.1	238
BUSCOfEOG7Q8CXK	Complete	Contig0000700	64484	67566]	716.1	467
BUSCOfEOG71VT26	Complete	Contig0000757	17619	22822]	2584.9	1464
BUSCOfEOG7PCJR9	Complete	Contig0000148	2156	5957]	1624.8	1133
BUSCOfEOG72G1GK	Complete	Contig0000489	37806	45078]	1444.7	788
BUSCOfEOG7B05NR	Complete	Contig0000592	69960	74498]	2110.9	1158
BUSCOfEOG7TJ3SF	Complete	Contig0000088	1862	4945]	958.9	705
BUSCOfEOG7PCJR4	Complete	Contig0000203	1857	13795]	5875.3	3689
BUSCOfEOG741Z9G	Complete	Contig0000740	8280	18428]	1022.7	1080
BUSCOfEOG7PS1S5	Complete	Contig0000537	92154	93192]	315.9	238
BUSCOfEOG776SZ7	Complete	Contig0000740	42904	50358]	2974.8	2218
BUSCOfEOG7N37PR	Complete	Contig0000615	16854	19342]	925.8	642
BUSCOfEOG76MKJK	Complete	Contig0000807	120078	123857]	593	407
BUSCOfEOG74N5S8	Complete	Contig0000528	4595	7313]	729.3	422
BUSCOfEOG7Z0K74	Complete	Contig0000407	41563	42605]	366.1	256
BUSCOfEOG7VDZ18	Complete	Contig0000685	44318	48574]	288.6	219
BUSCOfEOG7QK0PZ	Complete	Contig0000684	74944	77946]	282.8	216
BUSCOfEOG7B320D	Complete	Contig0000812	46322	47616]	274.1	173
BUSCOfEOG7HTHR9	Complete	Contig0000612	44213	49250]	1108.1	970
BUSCOfEOG72VHGT	Complete	Contig0000685	109442	120386]	625.8	327
BUSCOfEOG7Z0K4N	Complete	Contig0000765	376	7123]	2203.8	1584
BUSCOfEOG73RBPD	Complete	Contig0000248	36422	39155]	327.4	171
BUSCOfEOG7Q8CWW	Complete	Contig0000088	20408	24765]	1142.2	611
BUSCOfEOG77HDTF	Complete	Contig0000298	78214	80482]	144.1	75
BUSCOfEOG7PZS7V	Complete	Contig0000603	86297	91180]	558.1	363
BUSCOfEOG79KPTV	Complete	Contig0000797	11375	12332]	191.1	136
BUSCOfEOG780RXX	Complete	Contig0000670	123857	128002]	440.7	343
BUSCOfEOG7VB2RC	Complete	Contig0000372	60864	64392]	395.4	369
BUSCOfEOG74N5S1	Complete	Contig0000260	39693	42067]	918.1	647
BUSCOfEOG7W41QC	Complete	Contig0000752	5070	10001]	339.3	209
BUSCOfEOG7QK0MM	Complete	Contig0000603	22063	26111]	1633.3	746
BUSCOfEOG74BK1D	Complete	Contig0000308	33541	42029]	1675.9	1208
BUSCOfEOG7SN8N7	Complete	Contig0000477	1381	3592]	968.3	627
BUSCOfEOG7PZS60	Complete	Contig0000562	13862	16668]	828.1	681
BUSCOfEOG7K0ZR4	Complete	Contig0000344	17454	18635]	327.7	142
BUSCOfEOG7SN8MQ	Complete	Contig0000773	30617	41085]	2487.1	1951
BUSCOfEOG70PC63	Complete	Contig0000645	62041	66025]	1328.8	894
BUSCOfEOG7380GZ	Complete	Contig0000382	7726	9016]	367.9	229
BUSCOfEOG7N0CHX	Complete	Contig0000563	8189	8863]	196.6	118
BUSCOfEOG744TJK	Complete	Contig0000783	84546	89864]	720.8	729
BUSCOfEOG7ZPNXQ	Complete	Contig0000471	647	1848]	291.9	142
BUSCOfEOG79KPR7	Complete	Contig0000213	4025	6898]	705.4	377
BUSCOfEOG75MW6G	Complete	Contig0000673	137410	138886]	414.1	408
BUSCOfEOG7JQC05	Complete	Contig0000804	156901	160765]	392.9	285
BUSCOfEOG7966TJ	Complete	Contig0000396	16746	20913]	314.9	248
BUSCOfEOG77T1GJ	Complete	Contig0000801	26367	28531]	492.9	252
BUSCOfEOG7GN2WM	Complete	Contig0000407	18492	22218]	994.9	581
BUSCOfEOG7D864S	Complete	Contig0000270	736	6427]	2152.2	1355
BUSCOfEOG7T1RKK	Complete	Contig0000127	80886	85130]	1131.4	1240
BUSCOfEOG73RBQC	Complete	Contig0000013	11741	13060]	289.8	150
BUSCOfEOG74R20H	Complete	Contig0000803	156765	159119]	975.2	548
BUSCOfEOG79932M	Complete	Contig0000745	9775	11576]	354.6	204
BUSCOfEOG7Z3FFT	Complete	Contig0000271	2978	4675]	473.4	290
BUSCOfEOG7M3J7M	Complete	Contig0000695	120112	127597]	1384.5	1039
BUSCOfEOG7TXKRP	Complete	Contig0000099	6530	10901]	944.3	493
BUSCOfEOG71P2Q2	Complete	Contig0000439	9832	19624]	217.6	118
BUSCOfEOG7V4B6X	Complete	Contig0000500	51302	55419]	1466.7	959
BUSCOfEOG7VB2SH	Complete	Contig0000670	42651	43765]	396.8	350
BUSCOfEOG7TTQKW	Complete	Contig0000528	4241	9405]	667.9	441
BUSCOfEOG7GXPPN	Complete	Contig0000535	11282	12705]	539	331
BUSCOfEOG7QG4G3	Complete	Contig0000535	15187	16404]	313.9	219
BUSCOfEOG789CM7	Complete	Contig0000684	4684	6705]	633	455
BUSCOfEOG72NS06	Complete	Contig0000670	43824	45857]	913.2	437
BUSCOfEOG706142	Complete	Contig0000103	119252	120563]	191.2	112
BUSCOfEOG71VT28	Complete	Contig0000281	8660	20295]	879	689
BUSCOfEOG7QNVZZ	Complete	Contig0000799	60388	61849]	436	300
BUSCOfEOG7GQZ3Z	Complete	Contig0000685	103552	111325]	2032.3	1683
BUSCOfEOG7380DT	Complete	Contig0000392	4066	5859]	844.3	458
BUSCOfEOG7P2Z4K	Complete	Contig0000610	29935	31004]	270.5	173
BUSCOfEOG79SF5D	Complete	Contig0000779	39178	52776]	1653.7	1269
BUSCOfEOG7FBRWV	Complete	Contig0000769	63008	64127]	167.2	99
BUSCOfEOG7X6M97	Complete	Contig0000685	131065	133161]	666.2	523
BUSCOfEOG71CFZ8	Complete	Contig0000217	20848	22387]	257.1	187
BUSCOfEOG76HQDT	Complete	Contig0000528	130937	132283]	202.5	131
BUSCOfEOG7QRR76	Complete	Contig0000165	43342	44650]	331.4	195
BUSCOfEOG7KM623	Complete	Contig0000612	125616	131232]	2000	1705
BUSCOfEOG7C8GWB	Complete	Contig0000416	6457	7719]	414	303
BUSCOfEOG754J1G	Complete	Contig0000705	2924	4375]	296.2	315
BUSCOfEOG7KWSS4	Complete	Contig0000700	8398	15198]	1809.5	1013
BUSCOfEOG7HHX4K	Complete	Contig0000534	78340	81693]	222.5	116
BUSCOfEOG7J188V	Complete	Contig0000220	10101	11371]	233.5	182
BUSCOfEOG769ZXC	Complete	Contig0000096	4788	6765]	264.9	197
BUSCOfEOG77WWN8	Complete	Contig0000596	45964	50561]	1724.2	960
BUSCOfEOG7CNZTF	Complete	Contig0000740	58346	59221]	280.7	169
BUSCOfEOG7WHHNH	Complete	Contig0000266	5771	7247]	410.6	203
BUSCOfEOG7CVQ7F	Complete	Contig0000589	90750	97456]	987.6	517
BUSCOfEOG7TXKSN	Complete	Contig0000805	30853	34052]	1118.6	754
BUSCOfEOG722JN6	Complete	Contig0000239	2116	5831]	238.2	148
BUSCOfEOG7TJ3S6	Complete	Contig0000683	122845	132413]	1790.4	1118
BUSCOfEOG79CZ7K	Complete	Contig0000562	37778	41941]	1322.8	914
BUSCOfEOG7X0VRZ	Complete	Contig0000755	3713	5625]	697.4	542
BUSCOfEOG7GJ6PQ	Complete	Contig0000762	75347	76451]	393.7	225
BUSCOfEOG79931N	Complete	Contig0000705	9377	10742]	449.3	318
BUSCOfEOG7HTHSD	Complete	Contig0000808	22334	24262]	609.8	456
BUSCOfEOG7TXKRS	Complete	Contig0000790	28922	31606]	692.8	455
BUSCOfEOG7MKWHH	Complete	Contig0000804	77176	80269]	718.5	677
BUSCOfEOG7X0VT2	Complete	Contig0000805	35092	39271]	580.9	328
BUSCOfEOG7F2542	Complete	Contig0000757	76399	77763]	530.3	335
BUSCOfEOG754J1M	Complete	Contig0000439	10765	13892]	349	222
BUSCOfEOG7TN05B	Complete	Contig0000797	19329	20672]	245.5	161
BUSCOfEOG7ZGXCZ	Complete	Contig0000652	66132	67879]	715.7	400
BUSCOfEOG7327X3	Complete	Contig0000761	19044	24063]	1280.3	1172
BUSCOfEOG783N3Z	Complete	Contig0000567	1714	6623]	837.5	532
BUSCOfEOG7MSMZM	Complete	Contig0000683	101071	104755]	666.9	343
BUSCOfEOG7VQJQ2	Complete	Contig0000417	96001	98095]	487.3	409
BUSCOfEOG7TJ3TH	Complete	Contig0000790	61707	63216]	458.7	349
BUSCOfEOG75J0XC	Complete	Contig0000051	22695	24616]	816.3	444
BUSCOfEOG74TX6Z	Complete	Contig0000298	43702	48848]	2329.4	1413
BUSCOfEOG7NSB9S	Complete	Contig0000652	78987	89650]	1848.5	1673
BUSCOfEOG7KQ2CS	Complete	Contig0000703	29755	32813]	258.6	154
BUSCOfEOG74N5VT	Complete	Contig0000780	11010	12326]	220	186
BUSCOfEOG7GBG71	Complete	Contig0000655	71142	73318]	745	508
BUSCOfEOG7MD52N	Complete	Contig0000701	30315	31631]	430.3	213
BUSCOfEOG7P8PJ3	Complete	Contig0000700	66899	69104]	806.8	484
BUSCOfEOG74N5V2	Complete	Contig0000608	30203	35744]	325.7	182
BUSCOfEOG7P2Z3B	Complete	Contig0000554	65285	69354]	572.3	291
BUSCOfEOG7BZW2X	Complete	Contig0000691	1	1430]	625.6	354
BUSCOfEOG7PK977	Complete	Contig0000705	21433	27098]	658.1	529
BUSCOfEOG7FZ099	Complete	Contig0000750	39576	42584]	598.6	454
BUSCOfEOG7NCVBW	Complete	Contig0000589	55083	63045]	1297.6	835
BUSCOfEOG77WWN5	Complete	Contig0000444	28150	30950]	1040.2	715
BUSCOfEOG7GXPPZ	Complete	Contig0000380	57852	61203]	405.3	345
BUSCOfEOG773XTK	Complete	Contig0000563	47011	51864]	355.5	194
BUSCOfEOG7NW6JR	Complete	Contig0000550	1	2455]	931	657
BUSCOfEOG7TJ3T6	Complete	Contig0000559	22474	24413]	897.7	436
BUSCOfEOG7NGQPJ	Complete	Contig0000695	38911	39825]	361.7	178
BUSCOfEOG76MKNV	Complete	Contig0000070	544	1265]	235.4	106
BUSCOfEOG7WDN9S	Complete	Contig0000713	70577	77001]	3029.9	1873
BUSCOfEOG7GTTCX	Complete	Contig0000639	40322	42236]	871.1	484
BUSCOfEOG7M3JBN	Complete	Contig0000731	38239	40762]	531.1	463
BUSCOfEOG71K6FB	Complete	Contig0000647	10876	14149]	347	291
BUSCOfEOG7QRR35	Complete	Contig0000627	33625	37623]	1317.9	1173
BUSCOfEOG7V1G2Z	Complete	Contig0000537	41013	42487]	445.4	340
BUSCOfEOG78SQVF	Complete	Contig0000537	131397	132431]	359.9	237
BUSCOfEOG7FR7S9	Complete	Contig0000433	4325	5945]	541.9	377
BUSCOfEOG7F7WJV	Complete	Contig0000197	40052	42584]	1072.5	516
BUSCOfEOG70KH1C	Complete	Contig0000365	4992	6946]	373.8	332
BUSCOfEOG7BP8B9	Complete	Contig0000645	29166	33789]	824.2	531
BUSCOfEOG7D2FNZ	Complete	Contig0000096	14840	19072]	1540	1251
BUSCOfEOG7B05P8	Complete	Contig0000449	15886	17650]	720.5	456
BUSCOfEOG74BK39	Complete	Contig0000216	97140	99390]	290.2	202
BUSCOfEOG7HHX2C	Complete	Contig0000291	63082	65462]	953.4	660
BUSCOfEOG7X3R0Z	Complete	Contig0000082	1046	5044]	1125.1	849
BUSCOfEOG789CPC	Complete	Contig0000769	61412	62607]	444	235
BUSCOfEOG7GXPMZ	Complete	Contig0000496	30679	41146]	813.4	406
BUSCOfEOG715QDR	Complete	Contig0000613	61743	65667]	554.8	323
BUSCOfEOG7N63W7	Complete	Contig0000765	21768	27460]	1504.5	924
BUSCOfEOG71GB6Z	Complete	Contig0000759	50324	51689]	293.6	141
BUSCOfEOG7SBP20	Complete	Contig0000219	5304	7326]	129.4	106
BUSCOfEOG79GTGF	Complete	Contig0000214	6011	8787]	997	550
BUSCOfEOG7W9S31	Complete	Contig0000051	4387	12779]	1341.2	1070
BUSCOfEOG7FR7S6	Complete	Contig0000688	150788	158302]	1034.1	676
BUSCOfEOG7SV148	Complete	Contig0000544	18019	20857]	947.2	557
BUSCOfEOG77DJGM	Complete	Contig0000665	49607	51561]	546.8	303
BUSCOfEOG7V1G00	Complete	Contig0000656	12618	18296]	1248.5	747
BUSCOfEOG7G1VGN	Complete	Contig0000800	18970	21777]	1103.5	553
BUSCOfEOG7WHHNP	Complete	Contig0000396	27955	34572]	268.1	162
BUSCOfEOG7DRJBS	Complete	Contig0000401	766	5893]	1396.3	1334
BUSCOfEOG7D2FR2	Complete	Contig0000216	150665	153674]	685.6	532
BUSCOfEOG71GB4M	Complete	Contig0000494	32065	33663]	499.5	319
BUSCOfEOG7BW0T0	Complete	Contig0000612	132873	137673]	1951.8	1187
BUSCOfEOG7HXD33	Complete	Contig0000779	59411	64782]	627.5	330
BUSCOfEOG7P5TBG	Complete	Contig0000807	2057	6945]	1098.4	922
BUSCOfEOG7MPRRK	Complete	Contig0000134	9033	12340]	462.5	278
BUSCOfEOG722JJ1	Complete	Contig0000807	43278	47619]	908.3	692
BUSCOfEOG7DFXP0	Complete	Contig0000779	119118	124685]	830.7	478
BUSCOfEOG7W41NN	Complete	Contig0000439	9824	12599]	381.5	275
BUSCOfEOG7GBG5H	Complete	Contig0000035	2124	10730]	794.9	790
BUSCOfEOG7ZD23R	Complete	Contig0000661	19622	27234]	1312.8	836
BUSCOfEOG7V1G1D	Complete	Contig0000684	88506	89852]	491.9	324
BUSCOfEOG7B05NN	Complete	Contig0000212	36720	39957]	1177.9	822
BUSCOfEOG7KWSS5	Complete	Contig0000585	6265	17494]	1009.2	740
BUSCOfEOG7VQJNP	Complete	Contig0000719	55627	62847]	1020.7	692
BUSCOfEOG79W9DR	Complete	Contig0000670	70981	75725]	873.1	791
BUSCOfEOG71VT21	Complete	Contig0000548	3686	12354]	2004.3	1339
BUSCOfEOG7V76HM	Complete	Contig0000682	77349	79005]	399.6	303
BUSCOfEOG7RBZJB	Complete	Contig0000245	22616	25648]	1541.8	783
BUSCOfEOG76QFTN	Complete	Contig0000757	57311	59267]	483.3	278
BUSCOfEOG7XH6ZF	Complete	Contig0000685	46165	51784]	1087.3	793
BUSCOfEOG7KSXMF	Complete	Contig0000807	88264	91108]	441.8	187
BUSCOfEOG70PC60	Complete	Contig0000691	59516	62103]	1274.2	778
BUSCOfEOG76MKK1	Complete	Contig0000376	14407	16326]	675.9	381
BUSCOfEOG757D71	Complete	Contig0000647	44218	45545]	555.6	304
BUSCOfEOG783N3N	Complete	Contig0000795	40391	47752]	1501.9	1276
BUSCOfEOG7GQZ45	Complete	Contig0000380	25459	30366]	1313.7	1128
BUSCOfEOG75B8GB	Complete	Contig0000688	36600	42394]	1180.4	731
BUSCOfEOG7PS1Q6	Complete	Contig0000790	10462	15340]	1023.6	676
BUSCOfEOG75J0WR	Complete	Contig0000298	115216	119650]	839.1	739
BUSCOfEOG7XDBQN	Complete	Contig0000630	71999	74499]	619.6	484
BUSCOfEOG7VMPGR	Complete	Contig0000612	50387	58661]	491.9	409
BUSCOfEOG7W41N8	Complete	Contig0000800	112896	120491]	1158.1	794
BUSCOfEOG78WM3D	Complete	Contig0000797	12380	13503]	472.9	269
BUSCOfEOG70CRGF	Complete	Contig0000048	1	1883]	929.1	526
BUSCOfEOG7FV406	Complete	Contig0000717	17231	19527]	909.8	585
BUSCOfEOG7DJSZ0	Complete	Contig0000407	32503	33480]	331.9	221
BUSCOfEOG7J44H6	Complete	Contig0000612	20350	23444]	756.7	467
BUSCOfEOG7VHT6S	Complete	Contig0000625	22915	24697]	788.2	394
BUSCOfEOG7PK9BN	Complete	Contig0000795	60738	61830]	410	171
BUSCOfEOG72G1KS	Complete	Contig0000366	26778	27766]	344.6	163
BUSCOfEOG7HF1X1	Complete	Contig0000051	372	2070]	314.4	258
BUSCOfEOG7QNVXD	Complete	Contig0000145	31451	33562]	469.9	308
BUSCOfEOG78M09D	Complete	Contig0000741	15386	18694]	1681.8	948
BUSCOfEOG7KSXJ9	Complete	Contig0000670	5058	11089]	2053.2	1095
BUSCOfEOG747PT4	Complete	Contig0000673	14321	16129]	709.4	469
BUSCOfEOG73JM66	Complete	Contig0000648	19681	23312]	645.4	484
BUSCOfEOG73BVNX	Complete	Contig0000428	14714	21068]	925.9	610
BUSCOfEOG79W9HK	Complete	Contig0000103	29784	31206]	399.8	257
BUSCOfEOG7CCC0Z	Complete	Contig0000804	26784	31813]	1088.8	904
BUSCOfEOG78WM1V	Complete	Contig0000645	29336	36544]	940.7	702
BUSCOfEOG7PGF01	Complete	Contig0000717	78064	85628]	1304.1	1032
BUSCOfEOG7G4QT6	Complete	Contig0000471	39492	40357]	276	138
BUSCOfEOG73BVQ8	Complete	Contig0000444	22796	25564]	462.8	260
BUSCOfEOG715QF5	Complete	Contig0000652	63840	65986]	742.9	387
BUSCOfEOG7FJHC6	Complete	Contig0000712	129572	130866]	334.4	233
BUSCOfEOG7GXPM5	Complete	Contig0000751	4736	8754]	1433.7	901
BUSCOfEOG7F51BJ	Complete	Contig0000283	73373	75178]	593	423
BUSCOfEOG7WDNBS	Complete	Contig0000736	768	3275]	805.1	405
BUSCOfEOG77T1G6	Complete	Contig0000291	46070	51104]	1058	746
BUSCOfEOG74XSH4	Complete	Contig0000652	98725	100891]	764.5	531
BUSCOfEOG7X3R34	Complete	Contig0000603	129680	131074]	392.8	296
BUSCOfEOG7QVMC1	Complete	Contig0000550	26493	28861]	708.7	432
BUSCOfEOG79CZ6V	Complete	Contig0000765	15641	23462]	1500.4	886
BUSCOfEOG7SJDGJ	Complete	Contig0000646	97529	104587]	334	212
BUSCOfEOG72RN6D	Complete	Contig0000234	5462	10726]	916.6	719
BUSCOfEOG72ZCQ7	Complete	Contig0000277	48321	50333]	672.8	421
BUSCOfEOG7DC2CX	Complete	Contig0000701	35994	39223]	1102.9	913
BUSCOfEOG7B31WW	Complete	Contig0000717	20064	26278]	799	547
BUSCOfEOG7DRJF3	Complete	Contig0000691	54997	56315]	294.2	195
BUSCOfEOG718KQX	Complete	Contig0000157	44894	46097]	366.6	217
BUSCOfEOG7KQ29H	Complete	Contig0000596	7243	11848]	985.4	692
BUSCOfEOG78M09Q	Complete	Contig0000762	14521	16709]	765.1	501
BUSCOfEOG7327X6	Complete	Contig0000682	139069	143239]	1731.5	1037
BUSCOfEOG7GBG86	Complete	Contig0000763	9364	10503]	398.6	171
BUSCOfEOG78D7TX	Complete	Contig0000766	16205	20907]	1006.4	715
BUSCOfEOG7NKKX2	Complete	Contig0000534	67203	74053]	512.3	397
BUSCOfEOG74R21M	Complete	Contig0000757	72572	76834]	1012.7	789
BUSCOfEOG75TMNG	Complete	Contig0000783	77864	80368]	1105	681
BUSCOfEOG7GJ6PG	Complete	Contig0000176	12215	14853]	871.9	569
BUSCOfEOG7FFN53	Complete	Contig0000817	18699	19485]	160.6	79
BUSCOfEOG7G7KZ2	Complete	Contig0000657	45148	47526]	588.8	502
BUSCOfEOG7KH9TB	Complete	Contig0000737	18035	22055]	1797.3	1083
BUSCOfEOG7PZS5P	Complete	Contig0000150	9168	13272]	1582.5	1123
BUSCOfEOG71CFZD	Complete	Contig0000628	22334	24005]	495.7	275
BUSCOfEOG7DJSVT	Complete	Contig0000685	137096	142102]	1330.5	834
BUSCOfEOG70PC9D	Complete	Contig0000639	26775	28179]	355.8	207
BUSCOfEOG7P02TJ	Complete	Contig0000807	92608	95497]	1285.9	829
BUSCOfEOG7KWSVP	Complete	Contig0000803	208722	210344]	330.3	273
BUSCOfEOG7BS4JW	Complete	Contig0000424	8811	12292]	936.8	939
BUSCOfEOG7FJH7X	Complete	Contig0000719	64839	72582]	1853.6	876
BUSCOfEOG7TTQJT	Complete	Contig0000711	13625	16387]	796.3	574
BUSCOfEOG7J9W2D	Complete	Contig0000417	64243	65281]	334.5	151
BUSCOfEOG76DV31	Complete	Contig0000750	425	7230]	1398.2	1097
BUSCOfEOG72VHFN	Complete	Contig0000790	106807	109335]	993.3	682
BUSCOfEOG77DJF6	Complete	Contig0000216	69249	72742]	1634.7	966
BUSCOfEOG7VX96V	Complete	Contig0000726	48148	50005]	504.2	364
BUSCOfEOG7673K1	Complete	Contig0000537	123538	128955]	1815.9	1288
BUSCOfEOG7R83BB	Complete	Contig0000373	8843	10530]	646.7	351
BUSCOfEOG7NGQMX	Complete	Contig0000476	41879	47554]	709.1	433
BUSCOfEOG7C2RBK	Complete	Contig0000661	17195	22313]	422.5	242
BUSCOfEOG74XSHP	Complete	Contig0000298	77541	79595]	481.1	308
BUSCOfEOG73V6VZ	Complete	Contig0000406	65633	67811]	754.3	453
BUSCOfEOG7QG4H3	Complete	Contig0000175	69394	70340]	174	120
BUSCOfEOG7KWSTD	Complete	Contig0000213	29332	31740]	698.7	591
BUSCOfEOG77WWRD	Complete	Contig0000685	102860	105099]	260.1	144
BUSCOfEOG7R5729	Complete	Contig0000817	21055	23567]	782.9	492
BUSCOfEOG70ZZWZ	Complete	Contig0000807	9970	17259]	845.7	544
BUSCOfEOG7B8SGP	Complete	Contig0000499	10042	11236]	296.3	332
BUSCOfEOG7034RG	Complete	Contig0000628	7534	11636]	1380.5	669
BUSCOfEOG7P5TBB	Complete	Contig0000790	57184	60387]	640.4	572
BUSCOfEOG7J1899	Complete	Contig0000750	88796	90357]	509.8	429
BUSCOfEOG741ZD8	Complete	Contig0000817	48771	55847]	387.7	224
BUSCOfEOG7V4B6Q	Complete	Contig0000212	99022	104095]	3198.7	1606
BUSCOfEOG7MPRRD	Complete	Contig0000555	13433	20153]	820.7	691
BUSCOfEOG7QK0P7	Complete	Contig0000316	8520	10140]	440.9	340
BUSCOfEOG7ZKSKQ	Complete	Contig0000113	22208	25354]	993.1	625
BUSCOfEOG7J187V	Complete	Contig0000706	116	3451]	1191.6	716
BUSCOfEOG7WDNC5	Complete	Contig0000602	26520	31286]	1172.2	587
BUSCOfEOG7MPRQ0	Complete	Contig0000219	58367	60100]	933.7	484
BUSCOfEOG779P7X	Complete	Contig0000277	37602	40002]	293.9	243
BUSCOfEOG71RXW4	Complete	Contig0000757	1226	4555]	801.7	816
BUSCOfEOG7HTHTK	Complete	Contig0000683	3106	6187]	635	474
BUSCOfEOG7NPG2S	Complete	Contig0000589	36681	44098]	1754.1	1176
BUSCOfEOG78SQVJ	Complete	Contig0000534	81825	83732]	504	312
BUSCOfEOG7F2546	Complete	Contig0000800	74283	78094]	936.6	764
BUSCOfEOG7CVQ7K	Complete	Contig0000281	31497	34042]	484.6	333
BUSCOfEOG776T0T	Complete	Contig0000248	33255	36196]	270.2	182
BUSCOfEOG7JT74P	Complete	Contig0000754	1208	5495]	1160	797
BUSCOfEOG7W9S6F	Complete	Contig0000535	13696	14955]	276.5	207
BUSCOfEOG7D5B0C	Complete	Contig0000609	1452	5805]	449.7	328
BUSCOfEOG712V6Z	Complete	Contig0000803	7804	8743]	421.1	222
BUSCOfEOG74N5S9	Complete	Contig0000212	59337	61145]	922.7	469
BUSCOfEOG7K3TX9	Complete	Contig0000638	12675	15119]	717.7	442
BUSCOfEOG7M0P3P	Complete	Contig0000539	68623	69548]	340	171
BUSCOfEOG7DRJDW	Complete	Contig0000714	13651	15616]	679.1	482
BUSCOfEOG7QC84G	Complete	Contig0000807	106944	112521]	1380.7	936
BUSCOfEOG77WWR5	Complete	Contig0000688	30594	34648]	319.2	187
BUSCOfEOG75QRCP	Complete	Contig0000318	7584	10446]	1291.6	865
BUSCOfEOG741ZBG	Complete	Contig0000714	41783	43777]	883.1	461
BUSCOfEOG71VT2Q	Complete	Contig0000569	5078	9329]	1223.5	617
BUSCOfEOG7PZS9D	Complete	Contig0000382	42818	43882]	249.7	148
BUSCOfEOG7HB5M4	Complete	Contig0000150	30904	32453]	688	410
BUSCOfEOG7R2BV4	Complete	Contig0000583	2598	5205]	477.2	410
BUSCOfEOG7TXKT9	Complete	Contig0000298	20168	22916]	810.7	543
BUSCOfEOG7K6Q66	Complete	Contig0000762	73735	75219]	410.8	335
BUSCOfEOG7WT4CT	Complete	Contig0000489	78503	79566]	348.4	226
BUSCOfEOG7NKKXH	Complete	Contig0000673	139131	140187]	226.3	187
BUSCOfEOG7GBG58	Complete	Contig0000194	1	10353]	844.5	928
BUSCOfEOG7RJQ36	Complete	Contig0000216	112580	113682]	387.5	239
BUSCOfEOG7W9S45	Complete	Contig0000482	34896	36534]	804.9	416
BUSCOfEOG7G4QQG	Complete	Contig0000138	12329	15502]	439.5	528
BUSCOfEOG7P2Z1R	Complete	Contig0000288	742	8260]	848.9	666
BUSCOfEOG71ZPBN	Complete	Contig0000665	67062	68297]	509.6	305
BUSCOfEOG7380FP	Complete	Contig0000596	49357	50851]	567	319
BUSCOfEOG7GXPN0	Complete	Contig0000516	49188	55432]	642.8	462
BUSCOfEOG78WM14	Complete	Contig0000773	11083	14855]	1569	957
BUSCOfEOG747PS9	Complete	Contig0000245	36833	41464]	1903.5	1394
BUSCOfEOG7Z95VF	Complete	Contig0000616	29152	38154]	2337.7	1641
BUSCOfEOG7RFTVR	Complete	Contig0000816	12968	13866]	257.4	221
BUSCOfEOG7TJ3V6	Complete	Contig0000762	55365	56789]	519.6	270
BUSCOfEOG7TJ3T5	Complete	Contig0000308	42425	48088]	452.3	367
BUSCOfEOG7MWH56	Complete	Contig0000019	9984	19864]	1839	964
BUSCOfEOG7M3J7N	Complete	Contig0000615	71309	76993]	1521.5	1230
BUSCOfEOG74R247	Complete	Contig0000750	75885	77819]	205.9	100
BUSCOfEOG7V4B9M	Complete	Contig0000157	35590	37022]	352.6	293
BUSCOfEOG77M8XG	Complete	Contig0000413	24848	27513]	1191.2	596
BUSCOfEOG7KDFPN	Complete	Contig0000612	57760	59378]	304.3	219
BUSCOfEOG780RVR	Complete	Contig0000468	9528	13223]	1772.1	1019
BUSCOfEOG7ZGXCT	Complete	Contig0000685	98336	99932]	520.1	387
BUSCOfEOG73BVPK	Complete	Contig0000684	25514	26997]	432.3	292
BUSCOfEOG7RNKBD	Complete	Contig0000529	18618	20338]	462.7	270
BUSCOfEOG7N0CHQ	Complete	Contig0000134	2949	12340]	433.2	358
BUSCOfEOG7BS4M9	Complete	Contig0000696	5296	7875]	624.4	363
BUSCOfEOG7CK3GC	Complete	Contig0000673	20517	25387]	1209.5	818
BUSCOfEOG7G7KXG	Complete	Contig0000417	65427	72954]	1598.9	912
BUSCOfEOG7M0P18	Complete	Contig0000210	49150	53077]	1212.4	1038
BUSCOfEOG7GXPP8	Complete	Contig0000110	13831	16085]	818.5	478
BUSCOfEOG7RV9QQ	Complete	Contig0000413	20367	24761]	1632.9	991
BUSCOfEOG7DFXNZ	Complete	Contig0000804	74582	76946]	998.3	546
BUSCOfEOG7H4F2V	Complete	Contig0000657	21782	29086]	1881.1	1233
BUSCOfEOG7F7WKM	Complete	Contig0000614	31402	33420]	546.4	486
BUSCOfEOG7S2265	Complete	Contig0000766	56221	60407]	1177.4	948
BUSCOfEOG71GB3B	Complete	Contig0000817	51215	61390]	1178.6	916
BUSCOfEOG7WDNF3	Complete	Contig0000121	28717	32239]	323.8	166
BUSCOfEOG783N3S	Complete	Contig0000762	88074	91919]	1341	1007
BUSCOfEOG7WMCW5	Complete	Contig0000127	45279	47135]	704.1	442
BUSCOfEOG73NGCS	Complete	Contig0000613	21062	22582]	623.5	456
BUSCOfEOG7NPG3J	Complete	Contig0000624	52421	58100]	810.4	466
BUSCOfEOG74R21C	Complete	Contig0000799	9533	11371]	747.4	528
BUSCOfEOG7QK0R2	Complete	Contig0000419	5744	8515]	265.5	454
BUSCOfEOG7G7M1K	Complete	Contig0000260	38136	39097]	267.3	195
BUSCOfEOG7F252J	Complete	Contig0000800	63260	72844]	824.3	592
BUSCOfEOG7JT779	Complete	Contig0000719	3072	4526]	317.9	185
BUSCOfEOG7Z0K5V	Complete	Contig0000298	22647	25110]	749.1	424
BUSCOfEOG7VTDX5	Complete	Contig0000477	3686	5500]	492.4	414
BUSCOfEOG7NPG2G	Complete	Contig0000018	3577	13433]	2780.5	2065
BUSCOfEOG7F51DN	Complete	Contig0000625	11486	12532]	318.8	181
BUSCOfEOG7FNCKC	Complete	Contig0000665	58854	64558]	1442.7	1302
BUSCOfEOG761C34	Complete	Contig0000574	32114	36961]	1249.1	835
BUSCOfEOG7RBZKK	Complete	Contig0000427	256	5473]	398	314
BUSCOfEOG71GB4R	Complete	Contig0000762	69714	75514]	1071.3	751
BUSCOfEOG7Z95XD	Complete	Contig0000477	5547	7767]	743.6	487
BUSCOfEOG7PCJS1	Complete	Contig0000533	15002	16846]	627.2	399
BUSCOfEOG7FV3ZX	Complete	Contig0000724	78942	82478]	1736.1	829
BUSCOfEOG71P2KM	Complete	Contig0000452	51763	56651]	1303.9	692
BUSCOfEOG72G1JR	Complete	Contig0000621	12110	16601]	757.1	544
BUSCOfEOG718KPK	Complete	Contig0000683	57572	59388]	922.8	427
BUSCOfEOG77DJHR	Complete	Contig0000424	24224	26024]	649.3	433
BUSCOfEOG79KPPM	Complete	Contig0000757	27631	32727]	1980.9	1382
BUSCOfEOG71K6FR	Complete	Contig0000150	7381	8789]	349.8	198
BUSCOfEOG72891J	Complete	Contig0000222	6912	9647]	823.2	695
BUSCOfEOG7B5X6H	Complete	Contig0000051	20464	24352]	642	570
BUSCOfEOG7G7KXQ	Complete	Contig0000127	48274	50966]	763.9	526
BUSCOfEOG7V76GC	Complete	Contig0000216	104552	106505]	838	475
BUSCOfEOG70GMQZ	Complete	Contig0000670	161156	163421]	899.2	676
BUSCOfEOG7N0CH8	Complete	Contig0000494	61233	67079]	219.8	194
BUSCOfEOG7ZWDC7	Complete	Contig0000500	30719	32933]	575.9	360
BUSCOfEOG7FFN2S	Complete	Contig0000750	58053	65948]	1102.8	761
BUSCOfEOG7DNP5M	Complete	Contig0000611	9291	11114]	436.9	296
BUSCOfEOG7HTHVM	Complete	Contig0000551	16683	18051]	261.8	181
BUSCOfEOG7C8GSW	Complete	Contig0000154	20739	26520]	673.6	304
BUSCOfEOG7MD51P	Complete	Contig0000683	101071	102906]	403.9	199
BUSCOfEOG7QNVX7	Complete	Contig0000607	7594	13838]	613.6	331
BUSCOfEOG78SQWR	Complete	Contig0000750	81666	88660]	1020.7	676
BUSCOfEOG7JT75V	Complete	Contig0000807	54864	58793]	641.6	357
BUSCOfEOG7KSXJQ	Complete	Contig0000396	14536	16546]	840.4	508
BUSCOfEOG7TJ3SJ	Complete	Contig0000476	2756	5150]	907.1	609
BUSCOfEOG7M0P4G	Complete	Contig0000761	38992	41176]	314.1	202
BUSCOfEOG7QC854	Complete	Contig0000103	48686	51725]	717.3	718
BUSCOfEOG7V76FR	Complete	Contig0000216	5224	12415]	633.6	447
BUSCOfEOG7J70QP	Complete	Contig0000614	2187	4005]	769.1	448
BUSCOfEOG7NSBB4	Complete	Contig0000491	2787	16922]	1042.6	816
BUSCOfEOG7ZD249	Complete	Contig0000096	1	6765]	1002.1	485
BUSCOfEOG77HDQH	Complete	Contig0000557	58249	64347]	629.4	334
BUSCOfEOG7ZD251	Complete	Contig0000806	61383	63358]	509.1	343
BUSCOfEOG7DZ8XZ	Complete	Contig0000790	9679	11613]	287.8	247
BUSCOfEOG77T1H5	Complete	Contig0000298	84044	85268]	289.3	243
BUSCOfEOG7KDFKX	Complete	Contig0000407	1	5535]	972.3	476
BUSCOfEOG7XM36Z	Complete	Contig0000472	46602	54101]	854.8	549
BUSCOfEOG7TQVB0	Complete	Contig0000216	28340	35731]	1223.1	680
BUSCOfEOG7Z69MN	Complete	Contig0000776	3402	14407]	2753.8	1961
BUSCOfEOG75F4P2	Complete	Contig0000527	22534	25802]	641.3	575
BUSCOfEOG70KH0F	Complete	Contig0000241	18917	20795]	666.4	378
BUSCOfEOG7J44MH	Complete	Contig0000353	45528	51878]	745.3	484
BUSCOfEOG7P2Z2M	Complete	Contig0000294	12716	14587]	457.1	449
BUSCOfEOG77WWMR	Complete	Contig0000679	3916	7260]	506.9	450
BUSCOfEOG7GFBFJ	Complete	Contig0000670	191019	194776]	601.3	442
BUSCOfEOG73JM5X	Complete	Contig0000562	6139	8267]	363.3	344
BUSCOfEOG7MKWG6	Complete	Contig0000627	28060	30126]	1171.3	576
BUSCOfEOG7F51C4	Complete	Contig0000366	20064	21543]	437.1	275
BUSCOfEOG7S7SRV	Complete	Contig0000216	147813	149797]	451.8	230
BUSCOfEOG7PGF35	Complete	Contig0000817	61504	67080]	224.7	124
BUSCOfEOG7FNCHF	Complete	Contig0000217	17592	22278]	1111.8	531
BUSCOfEOG7RNK7W	Complete	Contig0000512	1006	6340]	815.6	570
BUSCOfEOG75TMPT	Complete	Contig0000765	8729	12513]	699	471
BUSCOfEOG7P02TS	Complete	Contig0000627	12523	20625]	565.4	323
BUSCOfEOG7JDR61	Complete	Contig0000611	2496	5583]	1136.7	810
BUSCOfEOG7J44H4	Complete	Contig0000677	433	2761]	952.5	578
BUSCOfEOG7SJDDG	Complete	Contig0000678	32148	35801]	1304.7	697
BUSCOfEOG7SV15G	Complete	Contig0000682	37333	39163]	561	305
BUSCOfEOG7673NV	Complete	Contig0000682	17492	19399]	298.6	191
BUSCOfEOG79GTGW	Complete	Contig0000686	26386	29465]	716.2	659
BUSCOfEOG7CZKF1	Complete	Contig0000216	88874	94145]	1193.5	858
BUSCOfEOG76DV1T	Complete	Contig0000646	117299	120775]	1210.1	964
BUSCOfEOG72ZCPJ	Complete	Contig0000183	1034	5042]	1347	772
BUSCOfEOG78PVJ7	Complete	Contig0000779	48687	52991]	1643.8	1144
BUSCOfEOG72C57M	Complete	Contig0000652	92976	98605]	2659.3	1689
BUSCOfEOG7NSBD8	Complete	Contig0000691	35469	37507]	589.8	364
BUSCOfEOG725DVD	Complete	Contig0000724	33493	35547]	803.6	512
BUSCOfEOG747PX1	Complete	Contig0000535	3404	4435]	265.2	127
BUSCOfEOG78D7Z8	Complete	Contig0000639	14477	15693]	257.5	123
BUSCOfEOG7M98QZ	Complete	Contig0000688	143652	149500]	1893.6	896
BUSCOfEOG7TN04K	Complete	Contig0000555	14568	17246]	764.1	537
BUSCOfEOG7M98SZ	Complete	Contig0000486	29825	31213]	377	231
BUSCOfEOG7XPZJ6	Complete	Contig0000652	46181	47601]	387.4	231
BUSCOfEOG7XDBRM	Complete	Contig0000554	26738	28525]	666.7	358
BUSCOfEOG708W9T	Complete	Contig0000165	41612	44576]	450.9	275
BUSCOfEOG7WX0HQ	Complete	Contig0000686	5013	13607]	1744	1153
BUSCOfEOG7PCJSB	Complete	Contig0000762	75741	80848]	1673.3	1193
BUSCOfEOG73Z33M	Complete	Contig0000553	11372	13666]	673.7	381
BUSCOfEOG79SF6H	Complete	Contig0000712	62627	65864]	484.3	563
BUSCOfEOG7XWPWW	Complete	Contig0000283	63554	70875]	1255.1	1164
BUSCOfEOG7TTQH2	Complete	Contig0000645	2746	7204]	1924.8	1108
BUSCOfEOG7PK96V	Complete	Contig0000695	79487	88934]	4960.7	2353
BUSCOfEOG7DZ8Z5	Complete	Contig0000103	40457	41377]	202.7	121
BUSCOfEOG74BK23	Complete	Contig0000744	1857	6187]	1090.9	921
BUSCOfEOG7W6WX6	Complete	Contig0000809	76395	77499]	420.3	247
BUSCOfEOG7GTTD5	Complete	Contig0000558	13391	21999]	493.6	259
BUSCOfEOG7J9W0X	Complete	Contig0000552	5947	7406]	445.9	297
BUSCOfEOG7CCC29	Complete	Contig0000537	100271	103184]	542	302
BUSCOfEOG7MD4ZH	Complete	Contig0000248	20465	23387]	934	722
BUSCOfEOG7PCJRV	Complete	Contig0000744	9807	13316]	668.3	707
BUSCOfEOG7TBCBV	Complete	Contig0000516	50939	53202]	611.4	342
BUSCOfEOG7P8PN5	Complete	Contig0000426	6584	7459]	216.7	116
BUSCOfEOG744TMD	Complete	Contig0000673	71492	73223]	417.2	318
BUSCOfEOG73Z333	Complete	Contig0000627	64608	68391]	1459.5	918
BUSCOfEOG7M6DJC	Complete	Contig0000740	37457	41886]	1092.1	522
BUSCOfEOG70S7JS	Complete	Contig0000670	99726	100340]	210	106
BUSCOfEOG7P02SB	Complete	Contig0000741	80457	85947]	1320.3	1018
BUSCOfEOG7XSTP7	Complete	Contig0000179	5261	7435]	913.9	631
BUSCOfEOG7T4MWD	Complete	Contig0000553	5955	7632]	682.9	308
BUSCOfEOG7KM62S	Complete	Contig0000770	18673	21478]	743.1	471
BUSCOfEOG7NCVC3	Complete	Contig0000683	26564	29946]	1047	605
BUSCOfEOG7WHHK1	Complete	Contig0000609	21918	24686]	1171.5	679
BUSCOfEOG7DJSWM	Complete	Contig0000361	4647	7405]	862.7	415
BUSCOfEOG7FNCGS	Complete	Contig0000652	139018	143027]	2187.8	1078
BUSCOfEOG7ZPNWZ	Complete	Contig0000066	9912	12308]	376	399
BUSCOfEOG7X0VV3	Complete	Contig0000607	9528	15173]	395.4	243
BUSCOfEOG7712KX	Complete	Contig0000553	9707	10675]	301.2	116
BUSCOfEOG7JQBXD	Complete	Contig0000089	6682	10471]	846.5	757
BUSCOfEOG7WT4C2	Complete	Contig0000610	30801	32045]	398.9	218
BUSCOfEOG7TTQKC	Complete	Contig0000452	20292	22049]	373.6	228
BUSCOfEOG7VMPGS	Complete	Contig0000251	7674	13732]	482.9	357
BUSCOfEOG7M6DK3	Complete	Contig0000656	21471	27944]	787.9	559
BUSCOfEOG79CZ8V	Complete	Contig0000210	74371	75852]	410.7	291
BUSCOfEOG7J1896	Complete	Contig0000392	93553	100125]	923.4	678
BUSCOfEOG712V7M	Complete	Contig0000244	6400	7590]	320.1	208
BUSCOfEOG7GN2W1	Complete	Contig0000127	65145	71933]	1829.8	942
BUSCOfEOG7N63WB	Complete	Contig0000580	40787	44235]	1506.2	947
BUSCOfEOG793BMH	Complete	Contig0000671	48191	49272]	386.3	233
BUSCOfEOG7GJ6QS	Complete	Contig0000353	21510	22849]	516.5	253
BUSCOfEOG7KM64K	Complete	Contig0000117	10247	14525]	408.6	251
BUSCOfEOG7ZGXF1	Complete	Contig0000222	4879	7066]	487.3	321
BUSCOfEOG7PVX27	Complete	Contig0000277	50743	52871]	1030.4	575
BUSCOfEOG7Q2NFT	Complete	Contig0000179	1	4545]	1656.1	1005
BUSCOfEOG7CCC3Q	Complete	Contig0000565	14792	17128]	552.5	391
BUSCOfEOG7RV9TT	Complete	Contig0000145	16714	18060]	327.1	303
BUSCOfEOG7CCC18	Complete	Contig0000810	56378	60089]	787.3	596
BUSCOfEOG7C5MHX	Complete	Contig0000803	123066	125370]	986.9	612
BUSCOfEOG7GJ6P5	Complete	Contig0000604	45679	47974]	697.6	420
BUSCOfEOG7D867D	Complete	Contig0000516	22771	24216]	604.5	383
BUSCOfEOG7Q8CX4	Complete	Contig0000216	75943	85441]	1097.2	552
BUSCOfEOG7B8SC7	Complete	Contig0000380	50994	53923]	1244.3	712
BUSCOfEOG7VB2QQ	Complete	Contig0000630	113937	116355]	789.7	586
BUSCOfEOG7XSTQ5	Complete	Contig0000444	9363	10957]	681.9	367
BUSCOfEOG7FNCHR	Complete	Contig0000783	15998	22706]	667.1	442
BUSCOfEOG7BGHVG	Complete	Contig0000683	101867	109358]	1459.1	983
BUSCOfEOG7VB2RJ	Complete	Contig0000807	15200	17055]	520.8	361
BUSCOfEOG7NPG2M	Complete	Contig0000769	12411	17115]	1078.4	807
BUSCOfEOG7V76G0	Complete	Contig0000678	18437	28499]	1768.4	1930
BUSCOfEOG7SFJ58	Complete	Contig0000656	45750	51175]	1691.1	1019
BUSCOfEOG7DFXRB	Complete	Contig0000298	91361	92445]	328.7	237
BUSCOfEOG7W9S33	Complete	Contig0000474	16037	20081]	1458.8	1015
BUSCOfEOG790G80	Complete	Contig0000103	18906	29734]	3787.6	2171
BUSCOfEOG7DZ8XP	Complete	Contig0000713	24600	25912]	230.6	144
BUSCOfEOG78SQSW	Complete	Contig0000291	34217	37492]	888.2	529
BUSCOfEOG7XH72F	Complete	Contig0000578	17443	19905]	242.1	173
BUSCOfEOG7VHT6B	Complete	Contig0000051	24708	27540]	957.2	469
BUSCOfEOG7SJDGT	Complete	Contig0000212	30106	31122]	344.7	177
BUSCOfEOG7G4QR4	Complete	Contig0000452	8741	13232]	882.9	496
BUSCOfEOG7647BG	Complete	Contig0000817	14083	21085]	952.6	568
BUSCOfEOG7WT4D3	Complete	Contig0000585	20165	22810]	200.4	132
BUSCOfEOG7966RM	Complete	Contig0000380	77616	85068]	1657.8	1300
BUSCOfEOG7PK97G	Complete	Contig0000157	76904	81050]	1206.5	949
BUSCOfEOG7JX3GH	Complete	Contig0000801	6062	8028]	429.5	359
BUSCOfEOG7MWH5Z	Complete	Contig0000627	53183	55840]	1009	559
BUSCOfEOG7F253S	Complete	Contig0000175	14363	16071]	451.2	323
BUSCOfEOG7T7H3X	Complete	Contig0000809	58794	67550]	521.6	289
BUSCOfEOG708W9G	Complete	Contig0000665	88956	91486]	528.2	508
BUSCOfEOG7XM380	Complete	Contig0000318	48861	55639]	861	488
BUSCOfEOG7DZ8V4	Complete	Contig0000742	23411	25563]	1051.5	537
BUSCOfEOG751NRJ	Complete	Contig0000717	19132	21706]	613.9	511
BUSCOfEOG77HDQJ	Complete	Contig0000790	89514	93131]	816.4	512
BUSCOfEOG77Q57P	Complete	Contig0000562	28118	29873]	372.4	279
BUSCOfEOG7W6WV5	Complete	Contig0000624	79159	82358]	1131.7	837
BUSCOfEOG7CNZQ6	Complete	Contig0000392	107669	111388]	1439.1	943
BUSCOfEOG7P02VP	Complete	Contig0000707	577	3175]	455.4	269
BUSCOfEOG71P2N4	Complete	Contig0000117	30716	32960]	475.6	221
BUSCOfEOG7BCNMN	Complete	Contig0000711	723	5149]	934.8	785
BUSCOfEOG773XSW	Complete	Contig0000686	33618	35677]	421.7	318
BUSCOfEOG71VT57	Complete	Contig0000757	86655	87627]	334.8	163
BUSCOfEOG7K9KFM	Complete	Contig0000070	6045	8522]	295	195
BUSCOfEOG7008JM	Complete	Contig0000750	21327	24150]	608.2	409
BUSCOfEOG7MSMX8	Complete	Contig0000563	58702	64830]	1610.9	1032
BUSCOfEOG7MKWG1	Complete	Contig0000799	42012	45148]	785.2	593
BUSCOfEOG783N3Q	Complete	Contig0000179	18576	20141]	570.8	345
BUSCOfEOG728949	Complete	Contig0000110	4547	5865]	404.6	287
BUSCOfEOG7PCJT9	Complete	Contig0000678	35908	40819]	707.6	447
BUSCOfEOG7KWSTW	Complete	Contig0000516	64597	69885]	488.2	331
BUSCOfEOG7F7WKS	Complete	Contig0000018	1	4455]	1362.6	877
BUSCOfEOG7SV173	Complete	Contig0000392	77127	77791]	191.4	134
BUSCOfEOG79KPPR	Complete	Contig0000670	77921	83462]	1795.3	1337
BUSCOfEOG7XSTPB	Complete	Contig0000560	29272	37938]	1185.9	864
BUSCOfEOG7DVDQB	Complete	Contig0000554	49001	49673]	228.4	153
BUSCOfEOG7XWQ0B	Complete	Contig0000121	21320	23894]	437.7	227
BUSCOfEOG7GTTG0	Complete	Contig0000407	36414	37801]	398	272
BUSCOfEOG76X6BV	Complete	Contig0000790	52369	55235]	417.5	330
BUSCOfEOG7CK3JD	Complete	Contig0000318	10891	12362]	405.1	249
BUSCOfEOG71K6BB	Complete	Contig0000627	88308	92052]	1409.9	1011
BUSCOfEOG7K9KD3	Complete	Contig0000119	23310	25816]	646.6	470
BUSCOfEOG72890R	Complete	Contig0000652	188873	192020]	1475.2	741
BUSCOfEOG70610P	Complete	Contig0000578	1	7280]	694.5	731
BUSCOfEOG7VB2QK	Complete	Contig0000427	35009	38563]	882.5	665
BUSCOfEOG70KH0H	Complete	Contig0000691	3197	8820]	402.5	384
BUSCOfEOG7H4F3P	Complete	Contig0000539	72580	74930]	464.4	655
BUSCOfEOG73NGDW	Complete	Contig0000294	22103	23380]	450.1	255
BUSCOfEOG7VMPGM	Complete	Contig0000444	25749	26743]	384.9	237
BUSCOfEOG75B8JB	Complete	Contig0000752	13656	18018]	475.3	296
BUSCOfEOG7W41M9	Complete	Contig0000392	6182	9031]	1460.8	782
BUSCOfEOG77WWMQ	Complete	Contig0000792	21092	30003]	2239.6	1535
BUSCOfEOG74FF8R	Complete	Contig0000624	17466	20053]	1069.8	705
BUSCOfEOG793BHT	Complete	Contig0000768	9498	11762]	885.5	654
BUSCOfEOG75TMNV	Complete	Contig0000682	15449	17456]	472.8	458
BUSCOfEOG7GXPKT	Complete	Contig0000392	98250	105389]	1675.1	1246
BUSCOfEOG71K6BJ	Complete	Contig0000621	43828	49241]	883.7	593
BUSCOfEOG75J0WD	Complete	Contig0000266	23691	30239]	1700	1094
BUSCOfEOG70ZZWP	Complete	Contig0000212	59278	65224]	1604.2	1036
BUSCOfEOG735483	Complete	Contig0000417	52061	53335]	324.9	214
BUSCOfEOG72VHFD	Complete	Contig0000768	36982	43740]	1025.3	783
BUSCOfEOG7W15C7	Complete	Contig0000757	46380	49890]	1928.7	1059
BUSCOfEOG7SFJ5S	Complete	Contig0000213	2891	6455]	587.1	495
BUSCOfEOG7QNVWW	Complete	Contig0000624	29894	35276]	1148.8	510
BUSCOfEOG7MSMZ2	Complete	Contig0000271	11003	13958]	1215.3	790
BUSCOfEOG7X6M9G	Complete	Contig0000717	59429	61370]	666.4	320
BUSCOfEOG7CZKGD	Complete	Contig0000452	58363	60767]	682.3	635
BUSCOfEOG7SV166	Complete	Contig0000537	129640	134684]	786.1	390
BUSCOfEOG76DV2B	Complete	Contig0000685	148001	153769]	826.2	559
BUSCOfEOG7B05RP	Complete	Contig0000657	47690	48834]	452.8	299
BUSCOfEOG7S4XJ3	Complete	Contig0000745	1473	3634]	425.2	202
BUSCOfEOG75B8DM	Complete	Contig0000223	52550	57525]	1774.5	1184
BUSCOfEOG7SXWBR	Complete	Contig0000417	40371	52869]	2112.3	1521
BUSCOfEOG7QZGNM	Complete	Contig0000489	69059	70465]	530.6	316
BUSCOfEOG7RJQ0M	Complete	Contig0000294	39241	47155]	2434	2132
BUSCOfEOG7JDR6J	Complete	Contig0000652	100939	105366]	618.4	706
BUSCOfEOG7966R8	Complete	Contig0000750	109872	111811]	1039.3	559
BUSCOfEOG7RJQ25	Complete	Contig0000365	2826	4795]	718	449
BUSCOfEOG7RFTT2	Complete	Contig0000712	14824	17529]	861.4	591
BUSCOfEOG71P2N2	Complete	Contig0000362	540	3293]	667.4	377
BUSCOfEOG74N5S4	Complete	Contig0000807	50212	54740]	797.3	591
BUSCOfEOG7FJHC7	Complete	Contig0000103	106681	107735]	335	240
BUSCOfEOG7647F3	Complete	Contig0000790	63365	64473]	337.7	208
BUSCOfEOG72NS19	Complete	Contig0000474	5645	6858]	480.8	312
BUSCOfEOG7Z3FDQ	Complete	Contig0000526	6250	8485]	584.6	504
BUSCOfEOG757D6F	Complete	Contig0000722	68209	75291]	1204.5	758
BUSCOfEOG7MPRQ9	Complete	Contig0000594	24400	26964]	661.4	417
BUSCOfEOG7DVDK9	Complete	Contig0000112	2201	9765]	2470.4	1419
BUSCOfEOG78SQSZ	Complete	Contig0000572	39302	42020]	950.6	677
BUSCOfEOG7MKWGD	Complete	Contig0000805	28081	30595]	718.6	399
BUSCOfEOG7Z0K7M	Complete	Contig0000792	14497	20035]	498.5	253
BUSCOfEOG7KSXMV	Complete	Contig0000559	42064	45082]	968.7	664
BUSCOfEOG7J44KB	Complete	Contig0000298	48926	50304]	390.8	268
BUSCOfEOG7D865Z	Complete	Contig0000175	31070	35518]	571.8	352
BUSCOfEOG706124	Complete	Contig0000542	10168	11787]	720	423
BUSCOfEOG7TTQKB	Complete	Contig0000565	1651	7785]	460	209
BUSCOfEOG71CFWG	Complete	Contig0000655	36080	41328]	537.1	425
BUSCOfEOG7X9GK1	Complete	Contig0000589	63102	65510]	384.6	177
BUSCOfEOG7G4QPG	Complete	Contig0000800	121272	124227]	1178.4	793
BUSCOfEOG7ZD27F	Complete	Contig0000489	10811	12089]	289.9	184
BUSCOfEOG78H45S	Complete	Contig0000596	5892	7228]	576.6	267
BUSCOfEOG7R2BVR	Complete	Contig0000603	46106	47990]	429.3	478
BUSCOfEOG7BCNM6	Complete	Contig0000724	35709	38885]	1605.2	885
BUSCOfEOG7FZ06K	Complete	Contig0000685	63627	74098]	1871.2	1414
BUSCOfEOG786HFQ	Complete	Contig0000087	9651	14726]	322	182
BUSCOfEOG7TF7K9	Complete	Contig0000165	6929	12564]	1128.4	965
BUSCOfEOG7WHHNW	Complete	Contig0000610	3606	4550]	292.3	152
BUSCOfEOG7MWH5T	Complete	Contig0000213	7901	10229]	1107.2	571
BUSCOfEOG7HMS8K	Complete	Contig0000554	43773	48253]	1112.3	680
BUSCOfEOG7JX3CZ	Complete	Contig0000701	1594	3635]	743.9	517
BUSCOfEOG7NGQQW	Complete	Contig0000245	76248	77760]	240.5	151
BUSCOfEOG7VX94P	Complete	Contig0000064	9597	13635]	905.9	587
BUSCOfEOG7VB2QZ	Complete	Contig0000685	125561	127401]	543.9	371
BUSCOfEOG70W3R5	Complete	Contig0000612	99249	100557]	539.9	282
BUSCOfEOG7JX3DQ	Complete	Contig0000134	13155	17659]	781.4	562
BUSCOfEOG7H1JX5	Complete	Contig0000308	7456	8844]	380.6	301
BUSCOfEOG76TB3F	Complete	Contig0000245	95608	101016]	444.5	266
BUSCOfEOG71K6C8	Complete	Contig0000604	25279	29139]	744	436
BUSCOfEOG7P2Z35	Complete	Contig0000603	131253	133275]	491.9	322
BUSCOfEOG7Z0K4S	Complete	Contig0000731	32963	37708]	1255.1	963
BUSCOfEOG7G1VFV	Complete	Contig0000572	35876	39299]	1262	597
BUSCOfEOG70PC6J	Complete	Contig0000652	103250	105441]	975.1	575
BUSCOfEOG77HDQG	Complete	Contig0000274	4546	6235]	530.1	338
BUSCOfEOG7KM654	Complete	Contig0000474	537	4415]	420.7	270
BUSCOfEOG7CVQ76	Complete	Contig0000077	22367	24265]	477.3	284
BUSCOfEOG7X3R1P	Complete	Contig0000100	12462	17449]	520.1	417
BUSCOfEOG776SZQ	Complete	Contig0000563	41811	51864]	1159.8	792
BUSCOfEOG7TTQJ2	Complete	Contig0000607	16227	18015]	872	429
BUSCOfEOG71VT48	Complete	Contig0000612	23603	25849]	673.8	496
BUSCOfEOG7GXPNJ	Complete	Contig0000559	28421	30119]	541.1	354
BUSCOfEOG7CCC10	Complete	Contig0000610	19471	22280]	1048.4	854
BUSCOfEOG7ZD27J	Complete	Contig0000589	100721	101943]	247.7	134
BUSCOfEOG757D5X	Complete	Contig0000574	9951	12552]	638.9	649
BUSCOfEOG7X6MB3	Complete	Contig0000790	95836	102244]	594.2	386
BUSCOfEOG7VQJQC	Complete	Contig0000807	139622	144302]	1282.9	761
BUSCOfEOG7JHMJ1	Complete	Contig0000197	32607	35830]	265.2	151
BUSCOfEOG7N63WV	Complete	Contig0000745	26255	29327]	820.5	617
BUSCOfEOG7VQJP2	Complete	Contig0000617	30897	35019]	717.3	475
BUSCOfEOG7WDNF7	Complete	Contig0000260	54188	56149]	227.6	209
BUSCOfEOG7V76G6	Complete	Contig0000790	63370	67358]	1114.5	680
BUSCOfEOG7XSTS0	Complete	Contig0000147	16551	17588]	352.4	210
BUSCOfEOG7QNVVM	Complete	Contig0000809	25100	27378]	1172.4	623
BUSCOfEOG7ZGXC2	Complete	Contig0000764	1969	7455]	682.8	511
BUSCOfEOG7TTQH0	Complete	Contig0000127	71181	77941]	1173.3	1196
BUSCOfEOG73BVPZ	Complete	Contig0000421	6095	10294]	366.6	284
BUSCOfEOG74XSH8	Complete	Contig0000506	14085	20380]	696.8	457
BUSCOfEOG7MPRRX	Complete	Contig0000417	5506	7569]	332.8	217
BUSCOfEOG7XWPZ7	Complete	Contig0000277	69011	72091]	983.9	600
BUSCOfEOG7W41M1	Complete	Contig0000241	10630	18293]	2411.5	1948
BUSCOfEOG7Q8D07	Complete	Contig0000210	69690	71040]	296.9	220
BUSCOfEOG7VHT6T	Complete	Contig0000277	26550	28598]	759.1	443
BUSCOfEOG7P2Z2N	Complete	Contig0000807	2057	3425]	480.8	407
BUSCOfEOG71GB6W	Complete	Contig0000593	13634	14838]	378.4	238
BUSCOfEOG7HHX3R	Complete	Contig0000671	45948	47852]	591.8	407
BUSCOfEOG75J0WF	Complete	Contig0000249	24282	30490]	1156.3	855
BUSCOfEOG77WWR0	Complete	Contig0000236	30671	31628]	351.3	185
BUSCOfEOG7SN8RW	Complete	Contig0000392	38068	39208]	225.3	118
BUSCOfEOG7ZD25S	Complete	Contig0000668	3036	4925]	657.9	365
BUSCOfEOG7K6Q74	Complete	Contig0000567	26733	28362]	214.9	110
BUSCOfEOG7VX95T	Complete	Contig0000372	50590	58649]	946.2	468
BUSCOfEOG7PP5JH	Complete	Contig0000530	9480	10968]	341.8	325
BUSCOfEOG7B05P0	Complete	Contig0000089	17385	21153]	915.6	741
BUSCOfEOG7MSMX7	Complete	Contig0000103	85176	96501]	2147.7	1466
BUSCOfEOG7F2527	Complete	Contig0000516	16411	22745]	1926.8	1537
BUSCOfEOG73JM6G	Complete	Contig0000666	23059	24007]	309.5	182
BUSCOfEOG73JM5T	Complete	Contig0000060	7110	8514]	360.1	296
BUSCOfEOG7C2RBS	Complete	Contig0000534	126255	132943]	839.8	478
BUSCOfEOG7T1RKM	Complete	Contig0000562	32415	36107]	1528.5	983
BUSCOfEOG7K0ZQ3	Complete	Contig0000589	17154	19409]	878.7	505
BUSCOfEOG7DZ8VC	Complete	Contig0000670	61189	63477]	840.4	493
BUSCOfEOG7647B5	Complete	Contig0000197	32607	40781]	1443.2	700
BUSCOfEOG7Q5HQM	Complete	Contig0000530	34384	38717]	657.4	578
BUSCOfEOG7KWSTM	Complete	Contig0000103	18318	19819]	571.8	326
BUSCOfEOG75TMNR	Complete	Contig0000147	664	6215]	770.1	473
BUSCOfEOG70PC83	Complete	Contig0000774	19960	22202]	542.9	481
BUSCOfEOG7Z95VT	Complete	Contig0000359	1	4275]	690.6	615
BUSCOfEOG7FV40Z	Complete	Contig0000396	27233	31570]	624.6	446
BUSCOfEOG7T4MTQ	Complete	Contig0000372	35168	41646]	1815.2	1341
BUSCOfEOG7K6Q48	Complete	Contig0000581	11751	13515]	859.8	529
BUSCOfEOG7Z69S1	Complete	Contig0000260	62506	67049]	766.4	756
BUSCOfEOG79SF7X	Complete	Contig0000806	75476	77076]	259.1	218
BUSCOfEOG7KDFMZ	Complete	Contig0000210	55954	58378]	794.9	524
BUSCOfEOG7N9059	Complete	Contig0000491	6009	8567]	911.4	504
BUSCOfEOG7J9W16	Complete	Contig0000219	18569	21623]	760.3	421
BUSCOfEOG7Z0K8S	Complete	Contig0000624	45255	46310]	290.8	141
BUSCOfEOG7RBZMH	Complete	Contig0000613	43641	45714]	420.3	435
BUSCOfEOG7XDBSF	Complete	Contig0000217	42704	44529]	623.4	425
BUSCOfEOG76DV5T	Complete	Contig0000603	26180	26892]	140.2	88
BUSCOfEOG78D7XD	Complete	Contig0000684	66077	71485]	216.6	145
BUSCOfEOG7034SQ	Complete	Contig0000489	90048	91684]	541.2	325
BUSCOfEOG7M6DGR	Complete	Contig0000679	38443	41701]	1364.8	993
BUSCOfEOG7W6WVP	Complete	Contig0000596	13653	20852]	1009.6	601
BUSCOfEOG7MD4ZK	Complete	Contig0000150	26778	30036]	1117.3	612
BUSCOfEOG7ZKSPV	Complete	Contig0000737	9666	11381]	421.3	287
BUSCOfEOG7HQNM2	Complete	Contig0000670	163558	167665]	353.4	245
BUSCOfEOG7HB5K7	Complete	Contig0000800	23168	25271]	551.2	419
BUSCOfEOG7DJSVM	Complete	Contig0000790	5112	8038]	1388.4	865
BUSCOfEOG780RZC	Complete	Contig0000413	23373	24757]	498.2	246
BUSCOfEOG7008JT	Complete	Contig0000817	8937	10481]	501.1	317
BUSCOfEOG783N4B	Complete	Contig0000717	57200	59364]	885.4	467
BUSCOfEOG7MWH55	Complete	Contig0000521	21834	28971]	1783.5	1396
BUSCOfEOG77WWNJ	Complete	Contig0000489	79718	81756]	646.3	443
BUSCOfEOG7QG4CT	Complete	Contig0000547	41628	47759]	1187.2	705
BUSCOfEOG7PS1QF	Complete	Contig0000127	36593	40880]	423.3	404
BUSCOfEOG7N37RH	Complete	Contig0000565	21791	23702]	289.6	160
BUSCOfEOG7TJ3VQ	Complete	Contig0000656	21473	22679]	292.5	227
BUSCOfEOG76MKMM	Complete	Contig0000757	76092	79425]	430.3	276
BUSCOfEOG7GXPKZ	Complete	Contig0000592	86721	92070]	1432.6	1106
BUSCOfEOG747PSQ	Complete	Contig0000770	29233	32037]	1030.9	633
BUSCOfEOG7JHMH0	Complete	Contig0000542	15906	22068]	873.3	527
BUSCOfEOG7966T3	Complete	Contig0000526	7290	14139]	594.6	464
BUSCOfEOG7Q8CWT	Complete	Contig0000539	66104	72927]	1163.8	659
BUSCOfEOG7BGHWR	Complete	Contig0000685	82651	84386]	597.5	375
BUSCOfEOG715QG8	Complete	Contig0000596	56826	58068]	326.8	271
BUSCOfEOG74R219	Complete	Contig0000489	23582	28045]	1014.9	641
BUSCOfEOG790G83	Complete	Contig0000810	36689	41993]	1175.4	809
BUSCOfEOG7N0CDH	Complete	Contig0000803	116144	119653]	1042.2	534
BUSCOfEOG7B5X51	Complete	Contig0000594	4275	6425]	814.7	427
BUSCOfEOG7ZKSMM	Complete	Contig0000792	59925	64243]	513.4	842
BUSCOfEOG7PVX16	Complete	Contig0000491	21129	22546]	418.3	283
BUSCOfEOG7RFTVM	Complete	Contig0000573	16762	22847]	333.4	140
BUSCOfEOG751NSN	Complete	Contig0000779	96938	97639]	291.7	136
BUSCOfEOG7M3J9X	Complete	Contig0000266	40467	41864]	394.8	227
BUSCOfEOG7GTTCP	Complete	Contig0000494	137341	140659]	761.5	667
BUSCOfEOG72C58R	Complete	Contig0000578	8143	11821]	831.5	452
BUSCOfEOG7FJH8N	Complete	Contig0000712	7032	9398]	731.4	543
BUSCOfEOG7J70QG	Complete	Contig0000729	11980	13852]	1052.3	539
BUSCOfEOG7K0ZQ9	Complete	Contig0000317	62331	68337]	467.7	286
BUSCOfEOG73RBPK	Complete	Contig0000670	231854	235806]	586.8	412
BUSCOfEOG7KQ28X	Complete	Contig0000652	126065	131260]	2715.5	1566
BUSCOfEOG75B8HW	Complete	Contig0000471	29004	30674]	269.4	177
BUSCOfEOG7HB5K9	Complete	Contig0000479	2762	4725]	649.2	510
BUSCOfEOG7WT4CC	Complete	Contig0000589	50480	52089]	310.4	184
BUSCOfEOG773XQR	Complete	Contig0000547	32232	36752]	1169.5	646
BUSCOfEOG79PJZ1	Complete	Contig0000759	29050	32142]	532.8	436
BUSCOfEOG7J9W1T	Complete	Contig0000647	68485	70589]	378.2	241
BUSCOfEOG7D2FRW	Complete	Contig0000779	96719	104893]	644.4	718
BUSCOfEOG7K6Q40	Complete	Contig0000491	77420	79434]	772.4	524
BUSCOfEOG7SV14K	Complete	Contig0000177	23210	26355]	1170.2	834
BUSCOfEOG786HCW	Complete	Contig0000271	14061	15892]	881.8	527
BUSCOfEOG7SBNX9	Complete	Contig0000632	93371	96979]	1055.6	657
BUSCOfEOG793BHK	Complete	Contig0000619	97231	100499]	1175.7	531
BUSCOfEOG7K9KDQ	Complete	Contig0000599	22583	26982]	1340.9	954
BUSCOfEOG7B8SF4	Complete	Contig0000175	74115	75249]	342	196
BUSCOfEOG7SR4WC	Complete	Contig0000079	16151	18197]	609.7	444
BUSCOfEOG7WDNCD	Complete	Contig0000175	41970	42937]	468.4	255
BUSCOfEOG7B05RW	Complete	Contig0000583	21809	23473]	205.7	150
BUSCOfEOG7K6Q3H	Complete	Contig0000212	83706	92094]	833.4	677
BUSCOfEOG7NKKTQ	Complete	Contig0000580	10190	13461]	1414.4	798
BUSCOfEOG77WWPP	Complete	Contig0000563	20470	21755]	270.1	304
BUSCOfEOG7HMSC2	Complete	Contig0000217	13473	14984]	435.2	256
BUSCOfEOG7XDBSV	Complete	Contig0000682	73879	74934]	401.3	194
BUSCOfEOG7S7SSS	Complete	Contig0000569	51586	52782]	280.3	164
BUSCOfEOG73FQZ2	Complete	Contig0000773	37666	38667]	362.9	262
BUSCOfEOG7KH9VN	Complete	Contig0000807	78806	86206]	564.9	481
BUSCOfEOG7W15FV	Complete	Contig0000603	5348	7413]	524.9	330
BUSCOfEOG7FBRTR	Complete	Contig0000704	52559	54247]	573.8	321
BUSCOfEOG7VX983	Complete	Contig0000741	87715	88575]	243.9	158
BUSCOfEOG7H79FB	Complete	Contig0000222	19114	20326]	277.4	130
BUSCOfEOG7HXD0B	Complete	Contig0000799	45430	48318]	772.3	713
BUSCOfEOG7G1VH2	Complete	Contig0000165	2414	5575]	1141.9	758
BUSCOfEOG7BP8F0	Complete	Contig0000741	7347	12886]	323	258
BUSCOfEOG706113	Complete	Contig0000323	5008	7537]	797.1	489
BUSCOfEOG7W9S4R	Complete	Contig0000474	790	7655]	840.3	552
BUSCOfEOG7647C5	Complete	Contig0000417	81756	87821]	472.1	404
BUSCOfEOG71ZPB0	Complete	Contig0000780	229	1655]	582.9	407
BUSCOfEOG7ZKSMC	Complete	Contig0000806	31789	33813]	1015	503
BUSCOfEOG74BK2S	Complete	Contig0000537	109102	114217]	698.2	338
BUSCOfEOG789CMF	Complete	Contig0000795	58471	60539]	905.1	551
BUSCOfEOG7BGHW7	Complete	Contig0000157	87044	89552]	951.4	514
BUSCOfEOG7QVMD6	Complete	Contig0000790	19662	21319]	554.5	289
BUSCOfEOG72C5C8	Complete	Contig0000714	63202	64245]	339.9	173
BUSCOfEOG7W15CW	Complete	Contig0000212	55122	57254]	990.9	495
BUSCOfEOG7VDZ15	Complete	Contig0000616	7575	11179]	457.4	288
BUSCOfEOG7NW6JP	Complete	Contig0000519	37592	45931]	904.9	716
BUSCOfEOG7XM38T	Complete	Contig0000431	2105	3535]	308.7	243
BUSCOfEOG7BCNPR	Complete	Contig0000670	114548	120455]	490	336
BUSCOfEOG7BS4NR	Complete	Contig0000695	91945	97494]	327.2	217
BUSCOfEOG7H79BV	Complete	Contig0000380	17934	20057]	686.3	517
BUSCOfEOG78D7VT	Complete	Contig0000700	96323	98769]	1005.8	586
BUSCOfEOG7WX0KP	Complete	Contig0000799	73025	82580]	491.1	416
BUSCOfEOG7673KF	Complete	Contig0000563	65350	70154]	2023.3	1267
BUSCOfEOG7G4QPR	Complete	Contig0000472	27712	32545]	930.5	664
BUSCOfEOG7NCVD1	Complete	Contig0000216	11735	14056]	983.7	609
BUSCOfEOG77WWNF	Complete	Contig0000202	4977	12895]	1373.8	1032
BUSCOfEOG7JHMH7	Complete	Contig0000683	123275	129337]	250.7	364
BUSCOfEOG7DJSXH	Complete	Contig0000524	22843	26307]	450.8	285
BUSCOfEOG79W9F2	Complete	Contig0000617	28100	29828]	799.9	462
BUSCOfEOG7NPG2Q	Complete	Contig0000321	80	4496]	961.8	738
BUSCOfEOG7FZ09D	Complete	Contig0000809	27481	28691]	398.4	218
BUSCOfEOG7J44HQ	Complete	Contig0000645	40400	41996]	383.6	314
BUSCOfEOG783N5G	Complete	Contig0000283	71016	73062]	688.9	311
BUSCOfEOG76QFST	Complete	Contig0000145	39926	43014]	570.7	379
BUSCOfEOG7JQC0X	Complete	Contig0000804	111835	113845]	268	145
BUSCOfEOG78SQTC	Complete	Contig0000670	24975	28129]	761.8	761
BUSCOfEOG77DJK9	Complete	Contig0000742	11967	12663]	167.8	87
BUSCOfEOG75F4PS	Complete	Contig0000742	8205	10974]	758.5	371
BUSCOfEOG7DVDN4	Complete	Contig0000753	3566	6025]	750.8	448
BUSCOfEOG7XDBQH	Complete	Contig0000800	35013	36650]	849.6	454
BUSCOfEOG7BP8C2	Complete	Contig0000686	31757	33485]	877.6	397
BUSCOfEOG7RJQ17	Complete	Contig0000516	33670	40433]	672.4	490
BUSCOfEOG7GXPR2	Complete	Contig0000482	11518	13155]	276.2	131
BUSCOfEOG77Q569	Complete	Contig0000298	107761	112495]	474.5	342
BUSCOfEOG7GJ6NN	Complete	Contig0000413	27981	30645]	1048.1	595
BUSCOfEOG7M0P2N	Complete	Contig0000547	4192	7745]	598.7	295
BUSCOfEOG73V6VV	Complete	Contig0000403	12284	15632]	759.6	603
BUSCOfEOG76HQBV	Complete	Contig0000580	16524	18878]	636.6	401
BUSCOfEOG7X3R3C	Complete	Contig0000645	20169	21470]	221.6	115
BUSCOfEOG7GQZ5S	Complete	Contig0000090	11808	13613]	605.8	334
BUSCOfEOG7T1RN4	Complete	Contig0000652	25462	33243]	1231.6	791
BUSCOfEOG7Q8D04	Complete	Contig0000628	11786	13595]	306.1	191
BUSCOfEOG7VMPFD	Complete	Contig0000670	229495	231599]	795.4	496
BUSCOfEOG7Q8CWQ	Complete	Contig0000630	74510	81968]	1494.2	1108
BUSCOfEOG7QG4GR	Complete	Contig0000750	34105	36351]	211.4	151
BUSCOfEOG7KH9Z0	Complete	Contig0000770	32290	33919]	458.3	310
BUSCOfEOG7B05QC	Complete	Contig0000216	113501	115496]	492.1	379
BUSCOfEOG73FQW6	Complete	Contig0000750	15536	18464]	977.4	666
BUSCOfEOG747PVB	Complete	Contig0000546	26924	30882]	438	444
BUSCOfEOG77DJHZ	Complete	Contig0000217	51399	53220]	742.8	484
BUSCOfEOG706108	Complete	Contig0000627	42576	48594]	2605.6	1769
BUSCOfEOG7J9W22	Complete	Contig0000365	6560	7458]	214.9	173
BUSCOfEOG75XGVN	Complete	Contig0000291	15955	23301]	981.1	548
BUSCOfEOG73Z34Z	Complete	Contig0000159	12426	14516]	378.8	223
BUSCOfEOG7W6WZ8	Complete	Contig0000186	456	1712]	244	165
BUSCOfEOG7Z95XP	Complete	Contig0000691	12544	13654]	320	168
BUSCOfEOG7NW6NN	Complete	Contig0000678	57704	60726]	312.3	150
BUSCOfEOG7N0CGM	Complete	Contig0000684	42835	43981]	326.1	233
BUSCOfEOG7Q8CZ1	Complete	Contig0000803	73344	75488]	843.6	530
BUSCOfEOG7G4QSH	Complete	Contig0000176	15293	17117]	500.9	330
BUSCOfEOG7ZGXCD	Complete	Contig0000424	26338	29012]	507.1	626
BUSCOfEOG7ZWDCC	Complete	Contig0000147	7700	9213]	585.7	413
BUSCOfEOG75MW6X	Complete	Contig0000559	51130	52024]	250.9	216
BUSCOfEOG74J9JF	Complete	Contig0000630	101264	105624]	944.5	440
BUSCOfEOG78M0B3	Complete	Contig0000578	19308	21968]	692.3	511
BUSCOfEOG7CG77Z	Complete	Contig0000150	21187	23629]	1170.5	608
BUSCOfEOG76QFVQ	Complete	Contig0000203	606	1733]	421.2	271
BUSCOfEOG77DJH3	Complete	Contig0000494	27109	29122]	391.9	221
BUSCOfEOG7N0CF5	Complete	Contig0000069	504	2395]	542.4	356
BUSCOfEOG783N61	Complete	Contig0000356	9531	10899]	474.7	314
BUSCOfEOG7CRTZV	Complete	Contig0000701	30319	34379]	1297.8	729
BUSCOfEOG7673K5	Complete	Contig0000356	12820	17960]	1361.7	956
BUSCOfEOG7Z95XS	Complete	Contig0000646	115044	117122]	236.8	278
BUSCOfEOG780RWX	Complete	Contig0000685	6022	8366]	835.3	484
BUSCOfEOG7M6DKZ	Complete	Contig0000539	64087	66062]	440.6	258
BUSCOfEOG7K3TW0	Complete	Contig0000145	13400	15238]	563.3	360
BUSCOfEOG7712J9	Complete	Contig0000150	25231	26609]	575.7	339
BUSCOfEOG7RZ624	Complete	Contig0000603	70395	71919]	506.5	348
BUSCOfEOG7QC87H	Complete	Contig0000548	24010	24935]	339.9	185
BUSCOfEOG7R83CW	Complete	Contig0000806	51741	52736]	424.9	250
BUSCOfEOG773XSZ	Complete	Contig0000417	75410	77454]	354.9	272
BUSCOfEOG7T1RKH	Complete	Contig0000659	11147	24351]	1620.2	1382
BUSCOfEOG7PVWZJ	Complete	Contig0000610	32170	37168]	701.1	590
BUSCOfEOG77DJGT	Complete	Contig0000604	104800	111297]	664.4	422
BUSCOfEOG7KSXK1	Complete	Contig0000810	49765	56784]	626.6	460
BUSCOfEOG7CRTZ8	Complete	Contig0000762	14653	23010]	1159.6	1258
BUSCOfEOG7C8GT4	Complete	Contig0000748	436	2012]	357.4	219
BUSCOfEOG793BK3	Complete	Contig0000245	46415	49983]	396.9	278
BUSCOfEOG751NSQ	Complete	Contig0000637	33028	33837]	219.9	135
BUSCOfEOG7SFJ5H	Complete	Contig0000606	29649	31613]	549.8	367
BUSCOfEOG7HQNJB	Complete	Contig0000058	857	4085]	962.8	958
BUSCOfEOG7SN8NW	Complete	Contig0000188	3124	8794]	425.8	367
BUSCOfEOG751NQG	Complete	Contig0000673	11210	14246]	913.3	505
BUSCOfEOG7XPZGS	Complete	Contig0000353	35574	37149]	609.2	332
BUSCOfEOG78PVP2	Complete	Contig0000250	3184	4155]	261.5	117
BUSCOfEOG7FBRW1	Complete	Contig0000603	10684	11796]	353.1	152
BUSCOfEOG799302	Complete	Contig0000171	2476	7169]	1769.4	949
BUSCOfEOG747PWJ	Complete	Contig0000291	14113	15893]	222.2	171
BUSCOfEOG7HTHSN	Complete	Contig0000778	8752	11833]	829.8	359
BUSCOfEOG7XSTS6	Complete	Contig0000078	10001	11349]	447.4	267
BUSCOfEOG7JDR96	Complete	Contig0000747	16492	22661]	454.2	250
BUSCOfEOG7TN04C	Complete	Contig0000452	57005	57926]	304.4	214
BUSCOfEOG75QRC9	Complete	Contig0000760	1935	8395]	2554.7	1929
BUSCOfEOG77DJF5	Complete	Contig0000348	15432	19006]	1077.2	714
BUSCOfEOG7H79F8	Complete	Contig0000624	10962	12542]	544.8	355
BUSCOfEOG72C5BN	Complete	Contig0000684	12396	13610]	352.6	195
BUSCOfEOG7X6M8Z	Complete	Contig0000712	136601	142557]	519.4	613
BUSCOfEOG7NW6JF	Complete	Contig0000551	52625	56513]	1361.8	871
BUSCOfEOG79W9HQ	Complete	Contig0000489	10805	13362]	378.4	213
BUSCOfEOG7PK99N	Complete	Contig0000418	19980	26167]	619.3	408
BUSCOfEOG79CZ70	Complete	Contig0000688	110224	114432]	1238.3	969
BUSCOfEOG75MW7P	Complete	Contig0000613	30391	33309]	313.7	240
BUSCOfEOG7MKWFS	Complete	Contig0000779	113300	118912]	1139.1	542
BUSCOfEOG7J9W1K	Complete	Contig0000216	67498	68986]	477.2	409
BUSCOfEOG7WDNDF	Complete	Contig0000317	20829	22163]	345.9	234
BUSCOfEOG77HDS9	Complete	Contig0000376	746	2547]	395.4	233
BUSCOfEOG7CVQ6R	Complete	Contig0000592	74692	76802]	703.6	443
BUSCOfEOG7SXWFH	Complete	Contig0000613	23664	25557]	538.3	458
BUSCOfEOG7RFTRP	Complete	Contig0000075	21573	26359]	492.8	721
BUSCOfEOG7N63VZ	Complete	Contig0000583	8148	12986]	1079.3	1302
BUSCOfEOG783N4K	Complete	Contig0000808	127659	132060]	1123.8	622
BUSCOfEOG76HQDG	Complete	Contig0000797	27585	29319]	300	283
BUSCOfEOG7CCC0D	Complete	Contig0000663	34395	40883]	2395.4	1590
BUSCOfEOG79KPS5	Complete	Contig0000524	22851	24271]	333.6	281
BUSCOfEOG7FR7TW	Complete	Contig0000685	13799	17357]	342.3	181
BUSCOfEOG7KQ2B7	Complete	Contig0000624	37252	43563]	909.8	433
BUSCOfEOG7VDXXJ	Complete	Contig0000051	33213	41332]	861.4	1062
BUSCOfEOG78PVMF	Complete	Contig0000729	9449	10691]	451.5	268
BUSCOfEOG7DVDQ1	Complete	Contig0000060	5351	9912]	376.9	280
BUSCOfEOG7QC880	Complete	Contig0000688	66535	67839]	486.5	273
BUSCOfEOG72890P	Complete	Contig0000113	9929	14356]	2400.9	1365
BUSCOfEOG7CRV06	Complete	Contig0000472	49051	52843]	556.4	428
BUSCOfEOG73BVNC	Complete	Contig0000500	7086	10635]	1822.7	1069
BUSCOfEOG7N37N0	Complete	Contig0000780	47762	52885]	1587.2	1132
BUSCOfEOG7ZGXCR	Complete	Contig0000799	48499	50453]	980.8	444
BUSCOfEOG7HXD2Z	Complete	Contig0000223	102826	104340]	418.9	253
BUSCOfEOG7QC871	Complete	Contig0000220	8345	10012]	698.4	406
BUSCOfEOG74J9MP	Complete	Contig0000103	128393	129179]	163	109
BUSCOfEOG7FV415	Complete	Contig0000560	448	2565]	512.4	253
BUSCOfEOG7BGHV7	Complete	Contig0000537	53179	56422]	1519.5	769
BUSCOfEOG76TB15	Complete	Contig0000800	78117	80820]	975.1	698
BUSCOfEOG77Q571	Complete	Contig0000755	5764	6899]	364	237
BUSCOfEOG7GBG90	Complete	Contig0000127	36199	40453]	192.9	117
BUSCOfEOG744TM6	Complete	Contig0000194	11450	12930]	512.9	295
BUSCOfEOG7FZ07M	Complete	Contig0000718	2096	3985]	1110.9	448
BUSCOfEOG70W3S0	Complete	Contig0000697	23474	26976]	375.4	241
BUSCOfEOG75XGWD	Complete	Contig0000757	41233	43291]	653.2	360
BUSCOfEOG7WQ83Z	Complete	Contig0000095	9137	10744]	574.1	322
BUSCOfEOG7TN012	Complete	Contig0000800	125886	133574]	4262.4	2109
BUSCOfEOG7JMGNQ	Complete	Contig0000808	53563	69724]	5820.4	4524
BUSCOfEOG722JJW	Complete	Contig0000670	31917	33791]	531.3	445
BUSCOfEOG741Z9S	Complete	Contig0000790	47905	55183]	1380.2	1064
BUSCOfEOG7Q2NHQ	Complete	Contig0000685	100009	101014]	287.5	227
BUSCOfEOG7KSXHR	Complete	Contig0000418	3166	16276]	2703.5	2018
BUSCOfEOG7JMGRX	Complete	Contig0000127	45	1367]	385	250
BUSCOfEOG7K3TW2	Complete	Contig0000724	70760	72474]	561.9	405
BUSCOfEOG7Z95XB	Complete	Contig0000526	22344	24257]	289.6	212
BUSCOfEOG7NW6JS	Complete	Contig0000317	27620	30801]	983.5	722
BUSCOfEOG76MKJ7	Complete	Contig0000222	9902	12455]	661.6	519
BUSCOfEOG7PVWXS	Complete	Contig0000216	99397	104435]	1675.6	1035
BUSCOfEOG7SN8NM	Complete	Contig0000592	51907	58922]	494.4	596
BUSCOfEOG7MH18Q	Complete	Contig0000585	25417	26510]	392	224
BUSCOfEOG7XSTQC	Complete	Contig0000260	13228	15456]	652.5	424
BUSCOfEOG7Z95X9	Complete	Contig0000245	66001	67628]	596.3	333
BUSCOfEOG7PCJTH	Complete	Contig0000807	139012	140553]	477.6	263
BUSCOfEOG7966V3	Complete	Contig0000136	5254	7396]	317.2	154
BUSCOfEOG7KQ2B9	Complete	Contig0000344	476	4647]	938.8	438
BUSCOfEOG7WQ83F	Complete	Contig0000569	28673	31711]	592.1	352
BUSCOfEOG7380D8	Complete	Contig0000318	13926	18985]	2218.5	1446
BUSCOfEOG7K9KC2	Complete	Contig0000580	6440	8420]	454	461
BUSCOfEOG7SFJ6V	Complete	Contig0000057	19826	25533]	234	279
BUSCOfEOG7N906G	Complete	Contig0000417	69588	71901]	368.2	236
BUSCOfEOG7P02T6	Complete	Contig0000745	29340	31433]	588.5	401
BUSCOfEOG7GXPKV	Complete	Contig0000521	13954	20215]	1740.7	1353
BUSCOfEOG75J10D	Complete	Contig0000583	21760	22498]	243.8	130
BUSCOfEOG7FJH7Z	Complete	Contig0000110	22033	26702]	1443.7	863
BUSCOfEOG7G7KZ1	Complete	Contig0000500	92454	96783]	1952	1124
BUSCOfEOG7FR7RC	Complete	Contig0000613	53812	56780]	1046.1	834
BUSCOfEOG7X9GKD	Complete	Contig0000667	43635	44623]	301.8	188
BUSCOfEOG757D5Q	Complete	Contig0000323	11570	20514]	840	1855
BUSCOfEOG7VTDXX	Complete	Contig0000177	37144	40928]	673	352
BUSCOfEOG7SJDFS	Complete	Contig0000220	16615	18139]	484.9	360
BUSCOfEOG73RBNP	Complete	Contig0000684	60794	64736]	557.4	289
BUSCOfEOG74R21N	Complete	Contig0000803	181919	187518]	630.1	374
BUSCOfEOG7FNCK0	Complete	Contig0000472	24804	29836]	554.5	302
BUSCOfEOG7BW0WH	Complete	Contig0000216	108909	111808]	453.3	304
BUSCOfEOG72ZCQF	Complete	Contig0000707	19300	21447]	808.9	514
BUSCOfEOG72C57N	Complete	Contig0000537	61323	69500]	1658.3	1097
BUSCOfEOG7XH705	Complete	Contig0000358	16194	19042]	553.1	381
BUSCOfEOG72892M	Complete	Contig0000079	28144	34431]	544.1	354
BUSCOfEOG7JHMH4	Complete	Contig0000783	12817	15245]	483.6	284
BUSCOfEOG7MSMZD	Complete	Contig0000709	12819	18297]	587.8	731
BUSCOfEOG7HMS8M	Complete	Contig0000159	9582	12731]	1525.2	890
BUSCOfEOG7BGHVT	Complete	Contig0000619	91222	93960]	901.1	498
BUSCOfEOG74R203	Complete	Contig0000260	48081	56149]	1280.3	771
BUSCOfEOG751NTH	Complete	Contig0000365	39902	40610]	205.3	118
BUSCOfEOG7MSN0V	Complete	Contig0000013	20900	23942]	523.1	347
BUSCOfEOG7380FJ	Complete	Contig0000634	21149	26423]	978.7	974
BUSCOfEOG79W9FW	Complete	Contig0000353	15090	17167]	615.2	335
BUSCOfEOG77Q55C	Complete	Contig0000797	8121	13497]	615.1	751
BUSCOfEOG76X699	Complete	Contig0000103	59257	61070]	465.4	419
BUSCOfEOG7T7H6C	Complete	Contig0000569	39396	40495]	313.2	207
BUSCOfEOG7GFBDZ	Complete	Contig0000212	27678	30516]	746.7	542
BUSCOfEOG72NS1Q	Complete	Contig0000058	25536	29325]	447.5	419
BUSCOfEOG7RNK98	Complete	Contig0000707	9809	11662]	622.2	360
BUSCOfEOG7ZD23T	Complete	Contig0000145	33290	36730]	1265.7	921
BUSCOfEOG7M6DHG	Complete	Contig0000702	3016	5755]	901.1	555
BUSCOfEOG73545B	Complete	Contig0000685	30260	37970]	824.1	717
BUSCOfEOG7GTTDX	Complete	Contig0000147	6402	7592]	425.9	291
BUSCOfEOG7K6Q51	Complete	Contig0000217	15924	17577]	565.3	313
BUSCOfEOG70GMV4	Complete	Contig0000800	17598	18763]	282.8	183
BUSCOfEOG7DC2DF	Complete	Contig0000577	8440	11049]	996.2	533
BUSCOfEOG7PCJRS	Complete	Contig0000547	25236	28274]	1105.3	780
BUSCOfEOG7XSTR7	Complete	Contig0000806	29116	31621]	585.2	543
BUSCOfEOG70PC7F	Complete	Contig0000624	43897	45054]	398.9	282
BUSCOfEOG7673KQ	Complete	Contig0000431	13331	17475]	793.3	555
BUSCOfEOG7W9S51	Complete	Contig0000574	42023	43168]	416	235
BUSCOfEOG72C5BH	Complete	Contig0000444	26852	28333]	431.2	250
BUSCOfEOG7NGQKW	Complete	Contig0000750	64550	78085]	2098.9	1532
BUSCOfEOG7WQ84Z	Complete	Contig0000615	13439	16849]	1003.3	947
BUSCOfEOG7J70TZ	Complete	Contig0000604	68706	71636]	168.6	115
BUSCOfEOG7T4MTT	Complete	Contig0000122	30787	41299]	1374.5	1069
BUSCOfEOG7NSBC8	Complete	Contig0000724	16735	18470]	683.6	370
BUSCOfEOG7KH9T3	Complete	Contig0000741	50871	54833]	939.6	893
BUSCOfEOG7FBRWF	Complete	Contig0000392	105892	106890]	325.8	228
BUSCOfEOG783N6S	Complete	Contig0000058	25536	27803]	418.9	285
BUSCOfEOG7WDNCV	Complete	Contig0000284	13586	15540]	842.2	555
BUSCOfEOG7KDFK4	Complete	Contig0000762	7627	14267]	2145.8	1695
BUSCOfEOG73BVR6	Complete	Contig0000601	23934	25149]	191.7	115
BUSCOfEOG7HHX51	Complete	Contig0000583	23211	24537]	341.4	174
BUSCOfEOG7BW0T1	Complete	Contig0000707	32568	36617]	1322	912
BUSCOfEOG7034SB	Complete	Contig0000801	8444	11086]	917.6	673
BUSCOfEOG72RN6K	Complete	Contig0000750	26515	31099]	954	741
BUSCOfEOG7MH16T	Complete	Contig0000654	632	2773]	608.6	418
BUSCOfEOG7RV9S0	Complete	Contig0000619	25677	27411]	665.9	334
BUSCOfEOG7H4F3M	Complete	Contig0000362	3547	6325]	1178.5	816
BUSCOfEOG7MD52F	Complete	Contig0000079	54208	56196]	347.1	250
BUSCOfEOG7B05QM	Complete	Contig0000210	53181	55007]	643.8	402
BUSCOfEOG70KGZ3	Complete	Contig0000220	5065	8105]	1581.2	876
BUSCOfEOG7JDR8D	Complete	Contig0000572	16081	18225]	761	520
BUSCOfEOG7CG78C	Complete	Contig0000722	17022	18576]	547.2	403
BUSCOfEOG7G7M0Q	Complete	Contig0000580	13750	16332]	837.9	615
BUSCOfEOG7RBZHR	Complete	Contig0000212	47650	55428]	985.8	1308
BUSCOfEOG75MW8C	Complete	Contig0000366	14721	16647]	255.8	175
BUSCOfEOG7PVX0C	Complete	Contig0000530	1	3095]	580.1	390
BUSCOfEOG72ZCPN	Complete	Contig0000647	65882	71260]	1080.7	732
BUSCOfEOG71RXTM	Complete	Contig0000602	24304	28039]	580.7	572
BUSCOfEOG77WWPJ	Complete	Contig0000516	59940	62043]	575.1	356
BUSCOfEOG74J9H3	Complete	Contig0000119	7086	21600]	2417.3	1463
BUSCOfEOG7GQZ4F	Complete	Contig0000392	40630	47408]	1243.6	654
BUSCOfEOG7FFN1K	Complete	Contig0000688	10886	16672]	596.3	543
BUSCOfEOG7RFTTM	Complete	Contig0000528	118545	120239]	701.5	485
BUSCOfEOG754HXV	Complete	Contig0000615	48910	52868]	2146.6	1154
BUSCOfEOG747PSK	Complete	Contig0000594	6592	9249]	949.5	611
BUSCOfEOG73BVP8	Complete	Contig0000670	48651	50743]	690.1	413
BUSCOfEOG7CRV0F	Complete	Contig0000806	15796	17304]	735.3	435
BUSCOfEOG70ZZXC	Complete	Contig0000537	47811	49885]	647.5	519
BUSCOfEOG7712J5	Complete	Contig0000679	41817	43874]	581.6	356
BUSCOfEOG7JHMDW	Complete	Contig0000680	5136	10435]	1056.2	854
BUSCOfEOG741ZC1	Complete	Contig0000644	33492	35339]	563.5	426
BUSCOfEOG7PVWXQ	Complete	Contig0000612	90657	99157]	2245	1198
BUSCOfEOG73RBMT	Complete	Contig0000165	14123	20707]	1163	907
BUSCOfEOG7G1VG0	Complete	Contig0000711	4126	8271]	1934	1001
BUSCOfEOG7NW6K7	Complete	Contig0000212	52667	54429]	554.7	425
BUSCOfEOG7WQ856	Complete	Contig0000439	6600	8237]	196.6	214
BUSCOfEOG7DC2FJ	Complete	Contig0000425	2655	4555]	399.8	279
BUSCOfEOG715QCC	Complete	Contig0000528	120098	126979]	2256.2	1502
BUSCOfEOG79KPPX	Complete	Contig0000783	20278	22706]	458.1	505
BUSCOfEOG7HMS90	Complete	Contig0000756	59533	64848]	1407.5	855
BUSCOfEOG71VT4B	Complete	Contig0000551	48231	52485]	1124.6	837
BUSCOfEOG799312	Complete	Contig0000645	36628	38082]	597.4	380
BUSCOfEOG7HXD37	Complete	Contig0000750	34006	35014]	276	182
BUSCOfEOG7V1G10	Complete	Contig0000770	25042	29044]	841	382
BUSCOfEOG7HMSB6	Complete	Contig0000809	7887	11734]	107.6	400
BUSCOfEOG7SFJ8S	Complete	Contig0000804	122646	124398]	427.1	308
BUSCOfEOG7J44J3	Complete	Contig0000494	94589	95949]	452.2	284
BUSCOfEOG7D59ZK	Complete	Contig0000589	3286	9704]	473.9	300
BUSCOfEOG7Q5HQD	Complete	Contig0000670	98840	106464]	641.5	323
BUSCOfEOG7GBG70	Complete	Contig0000700	85922	90145]	708.2	374
BUSCOfEOG74TX76	Complete	Contig0000684	19308	25198]	1154.2	781
BUSCOfEOG7F51DX	Complete	Contig0000516	6308	7381]	243.8	120
BUSCOfEOG7966SK	Complete	Contig0000685	90823	92841]	664.2	419
BUSCOfEOG7DJSW7	Complete	Contig0000612	72078	76225]	688.2	548
BUSCOfEOG71CFVN	Complete	Contig0000801	22863	25031]	1294.9	641
BUSCOfEOG7SN8P3	Complete	Contig0000452	20894	24897]	418	260
BUSCOfEOG786HC2	Complete	Contig0000585	32617	35165]	767.7	517
BUSCOfEOG7SV15N	Complete	Contig0000217	36678	46300]	811.8	584
BUSCOfEOG73545F	Complete	Contig0000779	73541	78341]	1214.1	666
BUSCOfEOG7B3213	Complete	Contig0000612	62470	63595]	222.4	122
BUSCOfEOG7V1G2H	Complete	Contig0000655	67924	69226]	326.7	229
BUSCOfEOG7W9S43	Complete	Contig0000722	22698	24856]	639	486
BUSCOfEOG7J70QW	Complete	Contig0000589	101831	103704]	442.8	336
BUSCOfEOG73V6XZ	Complete	Contig0000756	24963	30829]	213.3	167
BUSCOfEOG7V1G0D	Complete	Contig0000671	42448	45419]	876.9	536
BUSCOfEOG7G1VFT	Complete	Contig0000366	5911	11844]	1628.7	1398
BUSCOfEOG7H79BK	Complete	Contig0000061	18561	24468]	1082.9	542
BUSCOfEOG7KQ2CK	Complete	Contig0000535	12954	22308]	332	304
BUSCOfEOG72NRZG	Complete	Contig0000603	108002	111835]	1391.9	935
BUSCOfEOG7MKWFF	Complete	Contig0000175	19422	22670]	1150.1	826
BUSCOfEOG72JWTK	Complete	Contig0000704	15995	20470]	325.5	180
BUSCOfEOG744TK7	Complete	Contig0000682	143439	145393]	763.7	523
BUSCOfEOG7NSBBG	Complete	Contig0000800	61487	65659]	602.7	505
BUSCOfEOG7B5X74	Complete	Contig0000489	26438	27785]	528.6	341
BUSCOfEOG7G4QRH	Complete	Contig0000245	25727	28148]	496.3	352
BUSCOfEOG7Q8CZB	Complete	Contig0000761	27184	30246]	477.9	311
BUSCOfEOG7CNZQV	Complete	Contig0000712	145011	148374]	1000.9	502
BUSCOfEOG7WMCVV	Complete	Contig0000804	88607	90371]	472.8	322
BUSCOfEOG7SN8MT	Complete	Contig0000217	8330	14502]	1123.4	1017
BUSCOfEOG7SN8MR	Complete	Contig0000162	22133	31328]	1611.9	1211
BUSCOfEOG7B8SCW	Complete	Contig0000613	51929	53640]	665.9	479
BUSCOfEOG7TQV9T	Complete	Contig0000615	84967	86525]	555.7	374
BUSCOfEOG74J9HK	Complete	Contig0000211	447	3390]	821.8	652
BUSCOfEOG7380D3	Complete	Contig0000563	5046	13239]	1261.1	953
BUSCOfEOG7W15CT	Complete	Contig0000358	10288	16186]	1091.9	794
BUSCOfEOG73BVPW	Complete	Contig0000323	21001	23064]	686.3	350
BUSCOfEOG7RRFGJ	Complete	Contig0000644	22957	28838]	1121.9	650
BUSCOfEOG7M6DJ5	Complete	Contig0000647	27507	29810]	804.3	491
BUSCOfEOG779P6J	Complete	Contig0000216	143291	146911]	1424.1	881
BUSCOfEOG7034T8	Complete	Contig0000685	142138	145024]	613.4	474
BUSCOfEOG7TN03Q	Complete	Contig0000407	21354	22979]	427.2	327
BUSCOfEOG7B5X4M	Complete	Contig0000596	64938	68334]	824.9	656
BUSCOfEOG7WHHK2	Complete	Contig0000712	132848	136080]	1464.3	834
BUSCOfEOG7NW6NW	Complete	Contig0000765	7394	8858]	260	151
BUSCOfEOG72894C	Complete	Contig0000260	26182	30820]	236.4	160
BUSCOfEOG74BK18	Complete	Contig0000147	31275	43939]	3070.6	2259
BUSCOfEOG7WT4D5	Complete	Contig0000768	28487	31441]	142.7	131
BUSCOfEOG7HQNKD	Complete	Contig0000624	39952	41293]	424.5	309
BUSCOfEOG70GMQJ	Complete	Contig0000700	69110	71048]	594.9	473
BUSCOfEOG7N905X	Complete	Contig0000684	40732	50169]	429.5	309
BUSCOfEOG72RNB6	Complete	Contig0000686	4350	5555]	300.2	119
BUSCOfEOG76X68V	Complete	Contig0000428	31881	33084]	464.9	313
BUSCOfEOG76X69V	Complete	Contig0000808	72950	74596]	450.6	326
BUSCOfEOG7QNVW5	Complete	Contig0000705	25184	27032]	499.1	460
BUSCOfEOG77M90N	Complete	Contig0000536	5901	7384]	513.5	302
BUSCOfEOG7QG4GH	Complete	Contig0000216	108839	109880]	224.8	135
BUSCOfEOG7PZS5Q	Complete	Contig0000678	14567	18310]	1614	1017
BUSCOfEOG7GBG8F	Complete	Contig0000734	9870	11487]	243.2	190
BUSCOfEOG7VX96Z	Complete	Contig0000505	2693	7903]	406.9	398
BUSCOfEOG70W3P6	Complete	Contig0000426	23142	31293]	1507.2	1112
BUSCOfEOG7N0CDV	Complete	Contig0000494	68741	70710]	1116.4	551
BUSCOfEOG7KQ2BG	Complete	Contig0000494	29236	33384]	1044	681
BUSCOfEOG7GTTD4	Complete	Contig0000526	17420	19561]	674.6	479
BUSCOfEOG70CRG6	Complete	Contig0000058	4270	9856]	1256.7	905
BUSCOfEOG70KH18	Complete	Contig0000417	87833	89676]	348	329
BUSCOfEOG7FR7R3	Complete	Contig0000165	29916	35074]	1724.3	986
BUSCOfEOG7SN8PR	Complete	Contig0000806	54071	57435]	566.3	439
BUSCOfEOG7SBNZS	Complete	Contig0000358	18519	20333]	590.7	373
BUSCOfEOG7KQ2D5	Complete	Contig0000688	113	1535]	281.4	183
BUSCOfEOG7NCVCS	Complete	Contig0000759	52790	54584]	893	507
BUSCOfEOG7BGHWP	Complete	Contig0000778	21794	23172]	590.3	357
BUSCOfEOG7WQ84T	Complete	Contig0000113	2946	4738]	254.7	158
BUSCOfEOG7RBZN0	Complete	Contig0000766	5689	10899]	1221.2	962
BUSCOfEOG7T4MVB	Complete	Contig0000797	32912	37020]	923.6	643
BUSCOfEOG73V6WQ	Complete	Contig0000729	10738	11936]	411.8	285
BUSCOfEOG70CRJQ	Complete	Contig0000562	36206	37715]	400.4	256
BUSCOfEOG7K0ZQF	Complete	Contig0000670	163560	164581]	405.7	186
BUSCOfEOG70S7FC	Complete	Contig0000757	81281	83124]	752.5	483
BUSCOfEOG7SBNXT	Complete	Contig0000731	32890	36445]	346.9	776
BUSCOfEOG7W6WZX	Complete	Contig0000756	10414	11818]	332.9	256
BUSCOfEOG7P2Z21	Complete	Contig0000539	7443	11529]	835.8	528
BUSCOfEOG79GTJ1	Complete	Contig0000688	168870	170194]	653.8	346
BUSCOfEOG7WQ83P	Complete	Contig0000276	228	2690]	597.8	298
BUSCOfEOG7DNP6J	Complete	Contig0000057	556	2539]	761	513
BUSCOfEOG7647D5	Complete	Contig0000428	32015	37618]	553.2	662
BUSCOfEOG7WX0JP	Complete	Contig0000596	11769	13619]	646.3	394
BUSCOfEOG7D59XT	Complete	Contig0000476	5186	11628]	686.3	423
BUSCOfEOG73RBQ5	Complete	Contig0000580	90183	93815]	378.4	237
BUSCOfEOG7BS4KJ	Complete	Contig0000712	27285	33576]	582.9	441
BUSCOfEOG73JM5R	Complete	Contig0000810	62057	64446]	626.4	362
BUSCOfEOG71K6CX	Complete	Contig0000382	34126	42500]	636.2	604
BUSCOfEOG7DRJFG	Complete	Contig0000103	83051	85449]	348.5	182
BUSCOfEOG7P5T9P	Complete	Contig0000283	26639	28518]	795.9	472
BUSCOfEOG7ZWDB2	Complete	Contig0000471	4963	8835]	813.3	425
BUSCOfEOG7F2524	Complete	Contig0000596	656	7228]	1224.1	896
BUSCOfEOG7DFXQ2	Complete	Contig0000392	65378	71111]	735.9	356
BUSCOfEOG71RXXP	Complete	Contig0000216	61542	62746]	131.6	112
BUSCOfEOG7JMGRN	Complete	Contig0000665	77660	78610]	288	198
BUSCOfEOG7BZW5H	Complete	Contig0000396	10284	12833]	162.1	84
BUSCOfEOG73JM40	Complete	Contig0000559	30562	34617]	868.1	781
BUSCOfEOG7XDBRV	Complete	Contig0000805	4409	7803]	662.3	337
BUSCOfEOG7K3V05	Complete	Contig0000722	39291	42496]	299.6	208
BUSCOfEOG79930X	Complete	Contig0000427	43640	46321]	1084.6	691
BUSCOfEOG7FBRS5	Complete	Contig0000491	22585	26835]	832.6	663
BUSCOfEOG751NSD	Complete	Contig0000688	160268	162236]	766.1	490
BUSCOfEOG7QVMCR	Complete	Contig0000602	2656	5962]	440.6	303
BUSCOfEOG70PC6X	Complete	Contig0000417	90271	95289]	691.9	441
BUSCOfEOG7Z3FG9	Complete	Contig0000652	70171	71484]	507.1	280
BUSCOfEOG7J9VZZ	Complete	Contig0000539	65833	75912]	591.2	378
BUSCOfEOG7RRFJ7	Complete	Contig0000741	65442	67202]	620.6	388
BUSCOfEOG7WHHKZ	Complete	Contig0000807	34589	36452]	527.9	376
BUSCOfEOG74N5VD	Complete	Contig0000212	70149	70987]	246.4	118
BUSCOfEOG73Z34V	Complete	Contig0000678	18437	20023]	497.8	287
BUSCOfEOG7SFJ59	Complete	Contig0000760	11534	16458]	1443	1303
BUSCOfEOG7BCNQ4	Complete	Contig0000139	12304	13457]	321.6	175
BUSCOfEOG71CFZH	Complete	Contig0000137	985	6190]	308.8	164
BUSCOfEOG7JQBXJ	Complete	Contig0000721	13507	16708]	824.2	504
BUSCOfEOG7NSB9K	Complete	Contig0000612	59546	71774]	3217.4	2573
BUSCOfEOG72RN9W	Complete	Contig0000367	9129	10715]	353.4	220
BUSCOfEOG7M3JBJ	Complete	Contig0000695	17013	18418]	249.8	190
BUSCOfEOG7WDNG0	Complete	Contig0000683	55155	56025]	172.2	117
BUSCOfEOG7PS1RV	Complete	Contig0000580	8582	10079]	545.9	284
BUSCOfEOG7HHX1P	Complete	Contig0000736	4794	7549]	1067.9	620
BUSCOfEOG79PK0S	Complete	Contig0000817	62067	64174]	548.3	252
BUSCOfEOG779P7W	Complete	Contig0000416	4174	5935]	827.5	374
BUSCOfEOG73NGGZ	Complete	Contig0000316	7360	8326]	179.2	90
BUSCOfEOG7Q5HPM	Complete	Contig0000632	71190	74725]	906.3	643
BUSCOfEOG7M98RW	Complete	Contig0000684	23461	25269]	621.8	471
BUSCOfEOG7RBZK3	Complete	Contig0000526	4182	8485]	525.2	362
BUSCOfEOG7G1VFR	Complete	Contig0000491	62560	65933]	1249.6	864
BUSCOfEOG7WDN9T	Complete	Contig0000147	57405	61381]	1892.3	1059
BUSCOfEOG7CRTZN	Complete	Contig0000678	12002	14112]	842.7	549
BUSCOfEOG79W9FD	Complete	Contig0000103	10859	13121]	1059.5	539
BUSCOfEOG7H1JXQ	Complete	Contig0000584	18291	19890]	317.6	252
BUSCOfEOG7JT755	Complete	Contig0000317	63644	66077]	855.3	577
BUSCOfEOG7WX0KW	Complete	Contig0000223	35993	40221]	901.8	515
BUSCOfEOG793BHN	Complete	Contig0000686	21328	24355]	667.4	446
BUSCOfEOG7VX96G	Complete	Contig0000628	24105	25322]	332.3	220
BUSCOfEOG74J9H5	Complete	Contig0000239	12298	19804]	4236.9	2229
BUSCOfEOG71K6D7	Complete	Contig0000518	35313	37177]	816.1	416
BUSCOfEOG78M09B	Complete	Contig0000096	11099	14793]	1366.7	1130
BUSCOfEOG78M09C	Complete	Contig0000603	17883	21941]	933	747
BUSCOfEOG78SQSK	Complete	Contig0000235	25310	31928]	1208.8	676
BUSCOfEOG7KH9V5	Complete	Contig0000563	87466	90094]	570.8	366
BUSCOfEOG7RBZMZ	Complete	Contig0000603	55830	57584]	303.3	229
BUSCOfEOG7PZS7F	Complete	Contig0000714	53434	55343]	679.4	413
BUSCOfEOG7QVMBN	Complete	Contig0000657	20311	22389]	562.2	358
BUSCOfEOG7NPG3Q	Complete	Contig0000285	2748	5175]	834.2	382
BUSCOfEOG7M3J7T	Complete	Contig0000580	54691	64712]	1991.7	1792
BUSCOfEOG7WDN9V	Complete	Contig0000344	31659	38239]	1875.4	1238
BUSCOfEOG7J9W0C	Complete	Contig0000539	74634	77978]	947.3	714
BUSCOfEOG7WQ84C	Complete	Contig0000208	502	2987]	542.3	395
BUSCOfEOG79GTHH	Complete	Contig0000153	8742	10950]	658.6	532
BUSCOfEOG7BKD38	Complete	Contig0000652	89859	93210]	1573.9	782
BUSCOfEOG7SFJ6P	Complete	Contig0000638	10671	12098]	485	332
BUSCOfEOG7SJDGM	Complete	Contig0000212	13344	14589]	441.6	190
BUSCOfEOG73JM5N	Complete	Contig0000465	7812	9316]	358.3	295
BUSCOfEOG77HDQD	Complete	Contig0000741	19656	22653]	401.4	331
BUSCOfEOG7NW6JC	Complete	Contig0000560	64862	71883]	2059.7	1670
BUSCOfEOG75MW6R	Complete	Contig0000452	20893	26623]	326.2	254
BUSCOfEOG7RV9QF	Complete	Contig0000489	74300	79508]	1278.8	1061
BUSCOfEOG70PC6K	Complete	Contig0000283	75660	78204]	733.7	576
BUSCOfEOG7N0CHT	Complete	Contig0000061	50711	52853]	261	144
BUSCOfEOG7Q8CZ6	Complete	Contig0000401	12262	13781]	700.5	352
BUSCOfEOG71ZPC8	Complete	Contig0000655	53533	55181]	579.6	356
BUSCOfEOG73RBMM	Complete	Contig0000212	31140	33389]	925.1	537
BUSCOfEOG7K9KD0	Complete	Contig0000558	6504	10862]	853.6	626
BUSCOfEOG7QZGMD	Complete	Contig0000756	31477	33331]	608.7	357
BUSCOfEOG73JM46	Complete	Contig0000534	98867	101041]	1105.4	555
BUSCOfEOG7WQ81K	Complete	Contig0000797	51077	58242]	750.7	914
BUSCOfEOG7RV9S3	Complete	Contig0000236	9064	13334]	556.4	344
BUSCOfEOG7PGF3B	Complete	Contig0000316	4638	7141]	271	244
BUSCOfEOG7W15FB	Complete	Contig0000761	38124	41176]	408.3	204
BUSCOfEOG7F2528	Complete	Contig0000179	12992	16096]	1157.2	894
BUSCOfEOG7WT49D	Duplicated	Contig0000216	38331	41348]	1074.4	782
BUSCOfEOG7WT49D	Duplicated	Contig0000766	20945	23923]	248.5	805
BUSCOfEOG7H1JV1	Duplicated	Contig0000647	34081	39212]	1267.3	853
BUSCOfEOG7H1JV1	Duplicated	Contig0000647	27507	33970]	177.1	584
BUSCOfEOG7P2Z26	Duplicated	Contig0000615	63296	71098]	1081.2	570
BUSCOfEOG7P2Z26	Duplicated	Contig0000615	71309	85820]	483.2	545
BUSCOfEOG74FFC7	Duplicated	Contig0000770	43328	45442]	109.4	277
BUSCOfEOG74FFC7	Duplicated	Contig0000563	22883	24039]	287.8	214
BUSCOfEOG7008K4	Duplicated	Contig0000518	31527	35192]	245.1	360
BUSCOfEOG7008K4	Duplicated	Contig0000683	114921	123033]	162.4	330
BUSCOfEOG7008K4	Duplicated	Contig0000807	158918	166027]	471.1	284
BUSCOfEOG7QRR44	Duplicated	Contig0000133	26826	38610]	180.2	464
BUSCOfEOG7QRR44	Duplicated	Contig0000482	36636	38300]	811.1	443
BUSCOfEOG7TF7MB	Duplicated	Contig0000147	49483	56541]	756.3	514
BUSCOfEOG7TF7MB	Duplicated	Contig0000679	48352	57299]	198.1	679
BUSCOfEOG72G1H6	Duplicated	Contig0000746	10398	21325]	1342	932
BUSCOfEOG72G1H6	Duplicated	Contig0000746	4312	7285]	248.4	602
BUSCOfEOG7NSBBC	Duplicated	Contig0000804	19753	26394]	823.8	753
BUSCOfEOG7NSBBC	Duplicated	Contig0000418	19980	26167]	699.2	605
BUSCOfEOG71P2KR	Duplicated	Contig0000720	14589	18601]	995.7	607
BUSCOfEOG71P2KR	Duplicated	Contig0000800	61745	72226]	674.4	521
BUSCOfEOG74TX7R	Duplicated	Contig0000518	11099	19257]	268.8	684
BUSCOfEOG74TX7R	Duplicated	Contig0000734	6507	8985]	981.1	677
BUSCOfEOG7D59X9	Duplicated	Contig0000790	47909	55117]	293.5	671
BUSCOfEOG7D59X9	Duplicated	Contig0000504	17721	20501]	778.9	532
BUSCOfEOG74TX7J	Duplicated	Contig0000612	44213	49266]	656	974
BUSCOfEOG74TX7J	Duplicated	Contig0000214	431	3380]	1229.5	783
BUSCOfEOG7SV14M	Duplicated	Contig0000529	4279	11492]	578.9	510
BUSCOfEOG7SV14M	Duplicated	Contig0000353	48817	55599]	1222.9	640
BUSCOfEOG7ZPNX0	Duplicated	Contig0000451	1	985]	332	217
BUSCOfEOG7ZPNX0	Duplicated	Contig0000634	1	4715]	336.8	227
BUSCOfEOG7P5T91	Duplicated	Contig0000696	9049	10942]	572.3	409
BUSCOfEOG7P5T91	Duplicated	Contig0000614	4540	11197]	144.6	417
BUSCOfEOG7P5T91	Duplicated	Contig0000133	27042	38331]	160	558
BUSCOfEOG747PV3	Duplicated	Contig0000753	61639	63601]	477.6	276
BUSCOfEOG747PV3	Duplicated	Contig0000691	47473	51697]	251.8	205
BUSCOfEOG71ZPBX	Duplicated	Contig0000241	14659	20813]	323.8	420
BUSCOfEOG71ZPBX	Duplicated	Contig0000797	48970	51049]	560.3	298
BUSCOfEOG7RBZJM	Duplicated	Contig0000779	3047	6935]	942.3	715
BUSCOfEOG7RBZJM	Duplicated	Contig0000779	24946	44749]	74.6	892
BUSCOfEOG7TJ3TQ	Duplicated	Contig0000499	10042	11236]	128.9	330
BUSCOfEOG7TJ3TQ	Duplicated	Contig0000281	25608	36369]	108.6	356
BUSCOfEOG73V6W0	Duplicated	Contig0000424	13016	20100]	516.7	360
BUSCOfEOG73V6W0	Duplicated	Contig0000588	22071	28570]	591.8	384
BUSCOfEOG73NGD9	Duplicated	Contig0000712	130898	137139]	393.6	358
BUSCOfEOG73NGD9	Duplicated	Contig0000110	29296	36770]	255.1	245
BUSCOfEOG72C57X	Duplicated	Contig0000670	60259	70462]	710.2	998
BUSCOfEOG72C57X	Duplicated	Contig0000670	70983	77061]	223.4	703
BUSCOfEOG7B8SFN	Duplicated	Contig0000619	106516	108378]	544.6	414
BUSCOfEOG7B8SFN	Duplicated	Contig0000157	84206	89997]	135.2	398
BUSCOfEOG7WDNB3	Duplicated	Contig0000219	1661	6455]	1365.2	1023
BUSCOfEOG7WDNB3	Duplicated	Contig0000673	120598	125215]	508.3	751
BUSCOfEOG7WDNB3	Duplicated	Contig0000353	29156	38106]	516.7	874
BUSCOfEOG7VHT5Q	Duplicated	Contig0000272	226	4311]	1046.8	832
BUSCOfEOG7VHT5Q	Duplicated	Contig0000695	34651	41322]	388	564
BUSCOfEOG7GJ6PB	Duplicated	Contig0000673	139129	147108]	231.7	359
BUSCOfEOG7GJ6PB	Duplicated	Contig0000452	65625	67380]	720.9	436
BUSCOfEOG79PJXZ	Duplicated	Contig0000612	150762	154536]	1649.8	1200
BUSCOfEOG79PJXZ	Duplicated	Contig0000750	10574	17993]	561.2	1062
BUSCOfEOG7W41PG	Duplicated	Contig0000606	15728	17294]	79.4	213
BUSCOfEOG7W41PG	Duplicated	Contig0000606	27328	29557]	288	374
BUSCOfEOG7H4F5X	Duplicated	Contig0000147	9272	14680]	129.7	162
BUSCOfEOG7H4F5X	Duplicated	Contig0000133	19322	20700]	261.2	215
BUSCOfEOG71P2KZ	Duplicated	Contig0000596	45964	49390]	108.5	483
BUSCOfEOG71P2KZ	Duplicated	Contig0000596	58811	60846]	819.9	536
BUSCOfEOG7DC2FH	Duplicated	Contig0000673	41265	43041]	785.8	343
BUSCOfEOG7DC2FH	Duplicated	Contig0000589	19403	29747]	212	218
BUSCOfEOG7VQJQS	Duplicated	Contig0000133	26784	37698]	398.8	523
BUSCOfEOG7VQJQS	Duplicated	Contig0000614	4539	6414]	651.2	456
BUSCOfEOG7VQJQS	Duplicated	Contig0000547	19869	21800]	261.9	324
BUSCOfEOG7F7WMJ	Duplicated	Contig0000534	117139	122270]	576.9	548
BUSCOfEOG7F7WMJ	Duplicated	Contig0000537	117017	122559]	279.9	393
BUSCOfEOG7K0ZMR	Duplicated	Contig0000750	109860	111811]	272.7	537
BUSCOfEOG7K0ZMR	Duplicated	Contig0000103	3310	6675]	730.5	472
BUSCOfEOG747PT0	Duplicated	Contig0000646	18446	21077]	382.9	252
BUSCOfEOG747PT0	Duplicated	Contig0000565	1651	7785]	351.3	195
BUSCOfEOG725DV9	Duplicated	Contig0000797	25313	27018]	371.1	268
BUSCOfEOG725DV9	Duplicated	Contig0000632	87557	96980]	46.1	295
BUSCOfEOG75XGWH	Duplicated	Contig0000713	23435	32399]	262	311
BUSCOfEOG75XGWH	Duplicated	Contig0000603	95187	97222]	554.6	370
BUSCOfEOG7TF7JJ	Duplicated	Contig0000572	13325	15822]	1302.3	691
BUSCOfEOG7TF7JJ	Duplicated	Contig0000572	3748	13182]	582.7	726
BUSCOfEOG715QCR	Duplicated	Contig0000775	23890	27916]	1160	864
BUSCOfEOG715QCR	Duplicated	Contig0000061	40004	48441]	371.5	1146
BUSCOfEOG71RXT9	Duplicated	Contig0000548	14441	17084]	1257.7	714
BUSCOfEOG71RXT9	Duplicated	Contig0000548	11999	14194]	655.9	520
BUSCOfEOG7T7H2J	Duplicated	Contig0000741	111902	118407]	1375.2	796
BUSCOfEOG7T7H2J	Duplicated	Contig0000683	26564	34055]	348.4	613
BUSCOfEOG7FBRS6	Duplicated	Contig0000471	33451	39161]	952.1	1009
BUSCOfEOG7FBRS6	Duplicated	Contig0000075	7782	10966]	66	648
BUSCOfEOG74J9HW	Duplicated	Contig0000800	48491	50433]	74	229
BUSCOfEOG74J9HW	Duplicated	Contig0000800	51141	53152]	421.2	352
BUSCOfEOG7PS1RB	Duplicated	Contig0000807	15915	22294]	654.4	342
BUSCOfEOG7PS1RB	Duplicated	Contig0000596	71775	79104]	247.7	265
BUSCOfEOG74N5SD	Duplicated	Contig0000614	12792	22547]	145.1	529
BUSCOfEOG74N5SD	Duplicated	Contig0000013	4876	6374]	583.6	354
BUSCOfEOG7RNK8W	Duplicated	Contig0000805	22512	24582]	999.9	420
BUSCOfEOG7RNK8W	Duplicated	Contig0000429	21994	24921]	473.4	350
BUSCOfEOG7HB5JW	Duplicated	Contig0000216	139845	143148]	862.2	767
BUSCOfEOG7HB5JW	Duplicated	Contig0000216	134044	139534]	875.3	680
BUSCOfEOG7QRR3J	Duplicated	Contig0000425	12536	14744]	739.2	637
BUSCOfEOG7QRR3J	Duplicated	Contig0000271	21667	30642]	460.7	683
BUSCOfEOG74N5RB	Duplicated	Contig0000539	12564	14348]	390.3	534
BUSCOfEOG74N5RB	Duplicated	Contig0000551	32671	35309]	1051.8	713
BUSCOfEOG75XGWC	Duplicated	Contig0000133	26835	37699]	248.3	507
BUSCOfEOG75XGWC	Duplicated	Contig0000496	45952	47956]	742.5	425
BUSCOfEOG7B05NZ	Duplicated	Contig0000746	13768	24752]	440.2	489
BUSCOfEOG7B05NZ	Duplicated	Contig0000175	35954	38691]	907.6	525
BUSCOfEOG7N63XC	Duplicated	Contig0000550	13912	16158]	857.9	507
BUSCOfEOG7N63XC	Duplicated	Contig0000472	15083	20795]	257.9	467
BUSCOfEOG7S7SQS	Duplicated	Contig0000633	20448	23531]	538.7	485
BUSCOfEOG7S7SQS	Duplicated	Contig0000633	3397	12351]	107	384
BUSCOfEOG72G1GS	Duplicated	Contig0000250	13126	19358]	569.5	513
BUSCOfEOG72G1GS	Duplicated	Contig0000671	27958	38472]	850.9	429
BUSCOfEOG7VTDZ9	Fragmented	Contig0000669	320	5802]	1523.5	1108
BUSCOfEOG7T1RKQ	Fragmented	Contig0000547	9915	19862]	1047.2	638
BUSCOfEOG73281W	Fragmented	Contig0000624	52724	58092]	189.9	100
BUSCOfEOG7X3R31	Fragmented	Contig0000659	18078	28152]	388.6	227
BUSCOfEOG7SN8R7	Fragmented	Contig0000452	58368	60782]	211	439
BUSCOfEOG7DJSXQ	Fragmented	Contig0000606	9485	15404]	954.9	546
BUSCOfEOG79PJXX	Fragmented	Contig0000803	9236	19083]	1380.6	1001
BUSCOfEOG7S7SR3	Fragmented	Contig0000752	296	4373]	646.3	279
BUSCOfEOG7FJH9X	Fragmented	Contig0000682	21862	29363]	855.7	607
BUSCOfEOG7Z95WZ	Fragmented	Contig0000726	21494	25986]	545.9	302
BUSCOfEOG7DC2DB	Fragmented	Contig0000608	16610	22874]	758.3	390
BUSCOfEOG722JJC	Fragmented	Contig0000260	45539	48192]	942.4	526
BUSCOfEOG73Z358	Fragmented	Contig0000352	1883	4195]	567.1	402
BUSCOfEOG7B31W6	Fragmented	Contig0000157	10369	22142]	1558.8	1252
BUSCOfEOG7JQBX8	Fragmented	Contig0000614	28597	33415]	1176.6	1016
BUSCOfEOG77DJJM	Fragmented	Contig0000700	51059	57003]	176.5	260
BUSCOfEOG757D5M	Fragmented	Contig0000577	1	8823]	1770.5	1209
BUSCOfEOG7G7KXF	Fragmented	Contig0000648	18287	30384]	365.3	444
BUSCOfEOG7VHT8Z	Fragmented	Contig0000683	74112	75032]	217.1	118
BUSCOfEOG7X9GJ0	Fragmented	Contig0000525	1	720]	325.8	156
BUSCOfEOG7HTHRJ	Fragmented	Contig0000722	72997	80188]	698.2	582
BUSCOfEOG7Z0K75	Fragmented	Contig0000373	5046	7284]	333.1	235
BUSCOfEOG74N5SR	Fragmented	Contig0000607	1	6770]	251	309
BUSCOfEOG7MWH6S	Fragmented	Contig0000779	144597	150864]	1058.1	1112
BUSCOfEOG7HB5JX	Fragmented	Contig0000810	42329	44733]	639.4	490
BUSCOfEOG76TB2T	Fragmented	Contig0000157	29886	40596]	321.6	187
BUSCOfEOG7VTDWK	Fragmented	Contig0000603	44039	52828]	1382.7	1758
BUSCOfEOG7380HP	Fragmented	Contig0000141	4801	6462]	247	139
BUSCOfEOG786HCM	Fragmented	Contig0000210	38004	43423]	1107.4	729
BUSCOfEOG7FNCGZ	Fragmented	Contig0000684	85980	90276]	1534.5	1028
BUSCOfEOG7KSXJ1	Fragmented	Contig0000804	19753	26394]	1868	1556
BUSCOfEOG7KH9TM	Fragmented	Contig0000197	27694	32300]	1359.2	831
BUSCOfEOG78WM3S	Fragmented	Contig0000683	59678	70546]	236.5	175
BUSCOfEOG7FJH92	Fragmented	Contig0000429	25897	33400]	810.1	585
BUSCOfEOG7XH70W	Fragmented	Contig0000804	43626	49484]	2283.8	1331
BUSCOfEOG7G7M2F	Fragmented	Contig0000544	11576	17987]	246.4	211
BUSCOfEOG7W41P8	Fragmented	Contig0000219	50210	53299]	179.8	166
BUSCOfEOG78WM31	Fragmented	Contig0000589	82865	86674]	558.7	533
BUSCOfEOG73NGF6	Fragmented	Contig0000797	19378	24030]	480	248
BUSCOfEOG7J44JS	Fragmented	Contig0000578	8142	9186]	251.2	168
BUSCOfEOG7N0CHC	Fragmented	Contig0000619	21688	22615]	195.1	79
BUSCOfEOG70S7FW	Fragmented	Contig0000380	19936	23524]	467.1	289
BUSCOfEOG7ZPNVK	Fragmented	Contig0000476	8399	19783]	545.9	379
BUSCOfEOG7SR4ZT	Fragmented	Contig0000722	71331	76363]	215.3	127
BUSCOfEOG7HQNM6	Fragmented	Contig0000121	15506	21036]	424.5	307
BUSCOfEOG7TQV8N	Fragmented	Contig0000539	75540	82027]	1048.8	1031
BUSCOfEOG7MWH92	Fragmented	Contig0000504	66070	67812]	139.7	355
BUSCOfEOG7JHMDP	Fragmented	Contig0000652	152862	155581]	721.2	738
BUSCOfEOG7JHMDP	Fragmented	Contig0000652	138327	152626]	2235.6	2060
BUSCOfEOG7CG77P	Fragmented	Contig0000403	1	5606]	714.6	510
BUSCOfEOG71CFWK	Fragmented	Contig0000688	150275	157568]	289.2	315
BUSCOfEOG71CFWK	Fragmented	Contig0000504	38081	45381]	1047.2	844
BUSCOfEOG77M8ZR	Fragmented	Contig0000177	29101	31809]	605.2	563
BUSCOfEOG7Z3FDD	Fragmented	Contig0000516	7521	12592]	1599.9	953
BUSCOfEOG7JMGNT	Fragmented	Contig0000604	82070	88358]	1914.6	1359
BUSCOfEOG7XSTQT	Fragmented	Contig0000095	10270	16634]	778.6	360
BUSCOfEOG751NQP	Fragmented	Contig0000058	15963	21507]	1160.7	895
BUSCOfEOG7J70SV	Missing
BUSCOfEOG7CZKHC	Missing
BUSCOfEOG7WX0MV	Missing
BUSCOfEOG7TTQMZ	Missing
BUSCOfEOG76TB4G	Missing
BUSCOfEOG7MH16D	Missing
BUSCOfEOG7TQVCM	Missing
BUSCOfEOG7MD52Z	Missing
BUSCOfEOG7G1VHK	Missing
BUSCOfEOG7C5MKN	Missing
BUSCOfEOG7034TC	Missing
BUSCOfEOG7XH6ZR	Missing
BUSCOfEOG7V4B7X	Missing
BUSCOfEOG7ZPNX4	Missing
BUSCOfEOG757D9B	Missing
BUSCOfEOG7V76FS	Missing
BUSCOfEOG741ZDG	Missing
BUSCOfEOG76X682	Missing
BUSCOfEOG7TJ3TD	Missing
BUSCOfEOG7NW6K5	Missing
BUSCOfEOG7S229W	Missing
BUSCOfEOG712V5N	Missing
BUSCOfEOG74R22W	Missing
BUSCOfEOG7ZKSP0	Missing
BUSCOfEOG7RZ5ZF	Missing
BUSCOfEOG7C2R8R	Missing

## Sheet: BLAST hits
Additional File S6
Genome statistics, BUSCO analysis and BLAST hits
First BLAST hits of all 9,437 gene models of M. cinnamomea FCH 10.5
Gene model	BLAST hit	Length	e-Value	sim mean	GO Names list	InterPro IDs
MalCi_3.1	TMEDA_EMENI : Full=Endoplasmic reticulum vesicle 25 Flags: Precursor	109	6.5e-50	0.7435	P:Golgi organization; P:protein transport; C:Golgi membrane; C:Golgi apparatus; C:endoplasmic reticulum-Golgi intermediate compartment; P:intracellular protein transport; F:molecular_function; C:endoplasmic reticulum membrane; C:secretory granule membrane; C:cis-Golgi network; C:extracellular exosome; P:vesicle-mediated transport; P:kidney development; C:intracellular membrane-bounded organelle; …	IPR009038 (SMART); IPR009038 (PFAM); IPR015720 (PANTHER); PTHR22811:SF58 (PANTHER)
MalCi_4.1	SYDM_DICDI : Full=Aspartate--tRNA mitochondrial : Full=Aspartyl-tRNA synthetase Short= Flags: Precursor	100	0.57	0.52		no IPS match
MalCi_4.2	MYB1_NEUCR : Full=Myb-like DNA-binding myb-1	405	1.8e-36	0.6015	P:spindle organization; P:centrosome cycle; P:centriole replication; P:mitotic spindle organization; F:RNA polymerase II core promoter proximal region sequence-specific DNA binding; P:transcription from RNA polymerase II promoter; P:response to jasmonic acid; P:response to salicylic acid; C:polytene chromosome; F:transcriptional activator activity, RNA polymerase II core promoter proximal region …	IPR001005 (SMART); IPR009057 (G3DSA:1.10.10.GENE3D); IPR009057 (G3DSA:1.10.10.GENE3D); PF13921 (PFAM); PTHR10641:SF221 (PANTHER); PTHR10641 (PANTHER); PTHR10641:SF221 (PANTHER); PTHR10641 (PANTHER); IPR017930 (PROSITE_PROFILES); IPR017930 (PROSITE_PROFILES); IPR009057 (SUPERFAMILY)
MalCi_6.1	MOCOS_SOLLC : Full=Molybdenum cofactor sulfurase Short=MCS Short=MOS Short= o sulfurase : Full=Molybdenum cofactor sulfurtransferase	604	2.2e-76	0.518	F:pyridoxal phosphate binding; F:Mo-molybdopterin cofactor sulfurase activity; P:response to salt stress; F:molybdenum ion binding; P:sugar mediated signaling pathway; F:lyase activity; P:molybdopterin cofactor metabolic process; C:cellular_component; P:auxin-activated signaling pathway; P:response to cold; P:response to heat; F:catalytic activity; C:cytosol; P:stomatal movement; P:molybdopterin …	IPR015421 (G3DSA:3.40.640.GENE3D); IPR015422 (G3DSA:3.90.1150.GENE3D); IPR000192 (PFAM); PTHR14237:SF19 (PANTHER); PTHR14237:SF19 (PANTHER); PTHR14237 (PANTHER); PTHR14237 (PANTHER); PTHR14237 (PANTHER); IPR015424 (SUPERFAMILY)
MalCi_7.1	---NA---	418	-	-		NON_CYTOPLASMIC_DOMAIN (PHOBIUS); TRANSMEMBRANE (PHOBIUS); CYTOPLASMIC_DOMAIN (PHOBIUS)
MalCi_7.2	QAY_NEUCR : Full=Quinate permease : Full=Quinate transporter	397	9.1e-70	0.5085	P:proton transport; P:carbohydrate transport; F:sugar:proton symporter activity; F:galactose transmembrane transporter activity; F:fructose transmembrane transporter activity; F:glucose transmembrane transporter activity; P:hexose transport; F:transporter activity; P:glucose transmembrane transport; C:integral component of plasma membrane; F:substrate-specific transmembrane transporter activity; …	G3DSA:1.20.1250.20 (GENE3D); IPR005828 (PFAM); IPR003663 (TIGRFAM); PTHR23500:SF29 (PANTHER); PTHR23500 (PANTHER); TRANSMEMBRANE (PHOBIUS); TRANSMEMBRANE (PHOBIUS); CYTOPLASMIC_DOMAIN (PHOBIUS); CYTOPLASMIC_DOMAIN (PHOBIUS); TRANSMEMBRANE (PHOBIUS); NON_CYTOPLASMIC_DOMAIN (PHOBIUS); TRANSMEMBRANE (PHOBIUS); NON_CYTOPLASMIC_DOMAIN (PHOBIUS); CYTOPLASMIC_DOMAIN (PHOBIUS); TRANSMEMBRANE (PHOBIUS); N…
MalCi_7.3	BGLA_ARTBC : Full=Probable beta-glucosidase ARB_05654 : Full=Allergen Asp n 14 homolog : Full=Beta-D-glucoside glucohydrolase Flags: Precursor	769	0	0.727	P:glucan catabolic process; P:metabolic process; F:beta-glucosidase activity; F:hydrolase activity, hydrolyzing O-glycosyl compounds; C:extracellular region; C:cellular_component; C:intracellular; C:plasma membrane; F:beta-galactosidase activity; P:carbohydrate metabolic process; F:fibrinogen binding; P:polysaccharide catabolic process; P:carbohydrate catabolic process; P:cellular carbohydrate ca…	IPR001764 (PRINTS); IPR002772 (PFAM); IPR001764 (PFAM); IPR001764 (G3DSA:3.20.20.GENE3D); IPR002772 (G3DSA:3.40.50.GENE3D); PTHR30620:SF52 (PANTHER); IPR026892 (PANTHER); PTHR30620:SF52 (PANTHER); IPR026892 (PANTHER); IPR002772 (SUPERFAMILY); IPR017853 (SUPERFAMILY)
MalCi_8.1	TPM_SCHPO : Full=Tropomyosin	58	1.1e-10	0.6533	P:intracellular mRNA localization; P:signal transduction; P:actin polymerization or depolymerization; P:pseudohyphal growth; P:actin filnt organization; P:G-protein coupled receptor signaling pathway coupled to cGMP nucleotide second messenger; C:Golgi apparatus; P:budding cell apical bud growth; P:exocytosis; P:mitochondrion inheritance; F:actin lateral binding; P:vacuole inheritance; P:filntous…	IPR000533 (PFAM); SSF57997 (SUPERFAMILY)
MalCi_8.2	TPM1_YEAST : Full=Tropomyosin-1	103	0.00023	0.74	P:intracellular mRNA localization; P:actin polymerization or depolymerization; P:pseudohyphal growth; P:actin filnt organization; P:budding cell apical bud growth; P:exocytosis; P:mitochondrion inheritance; F:actin lateral binding; P:vacuole inheritance; P:filntous growth; C:cellular bud neck contractile ring; P:budding cell isotropic bud growth; C:cytoskeleton; P:vesicle-mediated transport; C:cy…	G3DSA:1.20.5.340 (GENE3D); IPR000533 (PFAM); SSF57997 (SUPERFAMILY)
MalCi_8.3	---NA---	442	-	-		no IPS match
MalCi_8.4	C9MT2_GIBZE : Full=Sphingolipid C9-methyltransferase 2 Short=C-9-MT2	519	0	0.516	F:methyltransferase activity; P:sphingolipid metabolic process; P:filntous growth; P:glucosylceramide biosynthetic process; P:response to hypoxia; C:cytosol; P:cell wall organization; F:O-methyltransferase activity; F:cis-trans isomerase activity; P:lipid biosynthetic process; P:active evasion of host immune response; P:S-adenosylmethionine metabolic process; F:S-adenosylmethionine-dependent meth…	IPR029063 (G3DSA:3.40.50.GENE3D); IPR029063 (PFAM); PTHR10108:SF90 (PANTHER); PTHR10108:SF90 (PANTHER); PTHR10108 (PANTHER); PTHR10108 (PANTHER); NON_CYTOPLASMIC_DOMAIN (PHOBIUS); NON_CYTOPLASMIC_DOMAIN (PHOBIUS); TRANSMEMBRANE (PHOBIUS); CYTOPLASMIC_DOMAIN (PHOBIUS); TRANSMEMBRANE (PHOBIUS); IPR029063 (SUPERFAMILY); TMhelix (TMHMM); TMhelix (TMHMM)
MalCi_10.1	RENT3_ARATH : Full=Regulator of nonsense transcripts UPF3 : Full=Nonsense mRNA reducing factor UPF3 : Full=Up-frshift suppressor 3 homolog Short= pf3	562	6.8e-05	0.516	P:RNA splicing; P:positive regulation of translation; F:poly(A) binding; F:protein C-terminus binding; P:neurogenesis; F:poly(U) RNA binding; P:termination of RNA polymerase II transcription; F:protein self-association; P:modification by virus of host mRNA processing; C:dendrite; C:messenger ribonucleoprotein complex; F:RNA binding; C:catalytic step 2 spliceosome; P:nuclear-transcribed mRNA catab…	IPR000504 (SMART); IPR005120 (PFAM); IPR012677 (G3DSA:3.30.70.GENE3D); IPR012677 (G3DSA:3.30.70.GENE3D); IPR000504 (PFAM); PTHR13112 (PANTHER); IPR000504 (PROSITE_PROFILES); IPR012677 (SUPERFAMILY)
MalCi_10.2	NR0B1_CALJA : Full=Nuclear receptor subfamily 0 group B member 1 : Full=Nuclear receptor DAX-1	116	0.13	0.44	F:protein domain specific binding; F:protein homodimerization activity; P:negative regulation of intracellular steroid hormone receptor signaling pathway; P:male gonad development; P:transcription, DNA-templated; P:protein localization; P:regulation of transcription, DNA-templated; F:sequence-specific DNA binding; P:steroid biosynthetic process; P:steroid hormone mediated signaling pathway; C:pol…	no IPS match
MalCi_10.3	TYW1_YEAST : Full=S-adenosyl-L-methionine-dependent tRNA 4-demethylwyosine synthase : Full=tRNA wybutosine-synthesizing 1	838	0	0.581	F:FMN binding; P:positive regulation of monooxygenase activity; P:carnitine metabolic process; F:nitric oxide dioxygenase activity; C:endoplasmic reticulum membrane; P:cellular response to follicle-stimulating hormone stimulus; P:cellular response to gonadotropin stimulus; F:iron ion binding; P:internal peptidyl-lysine acetylation; F:oxidoreductase activity; C:intracellular membrane-bounded organ…	IPR013917 (PFAM); IPR008254 (PFAM); IPR013785 (G3DSA:3.20.20.GENE3D); IPR007197 (PFAM); IPR029039 (G3DSA:3.40.50.GENE3D); PTHR13930 (PANTHER); PTHR13930:SF0 (PANTHER); IPR008254 (PROSITE_PROFILES); IPR029039 (SUPERFAMILY); SSF102114 (SUPERFAMILY)
MalCi_10.4	PROD_SCHPO : Full=Probable proline mitochondrial : Full=Probable proline oxidase Flags: Precursor	596	4.3e-29	0.4713	P:proline metabolic process; P:determination of adult lifespan; P:phototaxis; P:proline catabolic process; P:response to water deprivation; P:response to oxidative stress; P:response to heat; F:proline dehydrogenase activity; P:glutamate biosynthetic process; P:locomotory behavior; F:oxidoreductase activity; P:antibiotic biosynthetic process; F:amino acid binding; P:proline catabolic process to g…	IPR002872 (PFAM); IPR029041 (G3DSA:3.20.20.GENE3D); IPR015659 (PANTHER); IPR029041 (SUPERFAMILY)
MalCi_10.5	PUT2_EMENI : Full=Delta-1-pyrroline-5-carboxylate mitochondrial Short=P5C dehydrogenase : Full=L-glutamate gamma-semialdehyde dehydrogenase Flags: Precursor	473	0	0.608	P:glutamine family amino acid metabolic process; F:identical protein binding; P:proline metabolic process; P:cellular response to amino acid starvation; F:electron carrier activity; P:metabolic process; P:proline biosynthetic process; P:proline catabolic process; C:mitochondrial inner membrane; F:aldehyde dehydrogenase (NAD) activity; F:1-pyrroline-5-carboxylate dehydrogenase activity; P:4-hydrox…	IPR005931 (TIGRFAM); IPR016163 (G3DSA:3.40.309.GENE3D); IPR016162 (G3DSA:3.40.605.GENE3D); IPR015590 (PFAM); PTHR11699 (PANTHER); PTHR11699:SF18 (PANTHER); IPR016161 (SUPERFAMILY)
MalCi_11.1	ACE1_HYPJE : Full=Zinc finger transcription factor ace1 : Full=ACEI	1313	0.0048	0.4586	P:frontal suture morphogenesis; P:response to estrogen; P:lambdoid suture morphogenesis; F:RNA polymerase II core promoter proximal region sequence-specific DNA binding; P:nose morphogenesis; F:RNA polymerase II regulatory region sequence-specific DNA binding; P:anterior/posterior pattern specification; P:forebrain dorsal/ventral pattern formation; P:axon guidance; P:branching morphogenesis of an…	IPR015880 (SMART); SignalP-TM (SIGNALP_GRAM_POSITIVE)
MalCi_12.1	COPIA_DROME : Full=Copia : Full=Gag-int-pol Contains: : Full=Copia VLP Contains: : Full=Copia protease	132	1.3e-16	0.59	P:nucleic acid phosphodiester bond hydrolysis; F:nucleotidyltransferase activity; F:zinc ion binding; F:aspartic-type endopeptidase activity; P:DNA integration; P:RNA-dependent DNA biosynthetic process; F:peptidase activity; F:nucleic acid binding; F:RNA-directed DNA polymerase activity; F:metal ion binding; F:endonuclease activity; F:nuclease activity; P:proteolysis; F:transferase activity; F:hy…	PTHR11439:SF127 (PANTHER); PTHR11439 (PANTHER)
MalCi_12.2	YKN2_SCHPO : Full=AB hydrolase superfamily	310	5.1e-23	0.4395	P:aromatic compound catabolic process; P:catabolic process; F:aryldialkylphosphatase activity; F:lyase activity; F:arylesterase activity; P:flavonoid biosynthetic process; C:extracellular region; C:endoplasmic reticulum membrane; F:catalytic activity; P:floral organ morphogenesis; C:intracellular membrane-bounded organelle; P:isoflavonoid metabolic process; C:cytosol; F:lipase activity; P:positiv…	IPR029058 (G3DSA:3.40.50.GENE3D); IPR013094 (PFAM); PTHR23024:SF182 (PANTHER); PTHR23024 (PANTHER); IPR029058 (SUPERFAMILY)
MalCi_13.1	---NA---	287	-	-		no IPS match
MalCi_13.10	ALKB6_XENLA : Full=Alpha-ketoglutarate-dependent dioxygenase alkB homolog 6 : Full=Alkylated DNA repair alkB homolog 6	236	2.7e-49	0.489	F:1-phenanthrol methyltransferase activity; F:trihydroxyferuloyl spermidine O-methyltransferase activity; F:rRNA (adenine-N6-)-methyltransferase activity; F:rRNA (adenine-N6,N6-)-dimethyltransferase activity; F:RNA binding; F:iron ion binding; F:oxidoreductase activity; F:tRNA (cytosine-3-)-methyltransferase activity; F:sulfonate dioxygenase activity; P:tRNA wobble uridine modification; P:cellula…	IPR027450 (PFAM); IPR027450 (G3DSA:2.60.120.GENE3D); IPR032862 (PTHR13069:PANTHER); PTHR13069 (PANTHER); IPR005123 (PROSITE_PROFILES); SSF51197 (SUPERFAMILY)
MalCi_13.11	HUT1_ASPFU : Full=UDP-galactose transporter homolog 1	51	0.38	0.58	F:UDP-galactose transmembrane transporter activity; C:endoplasmic reticulum membrane; P:transmembrane transport; P:UDP-galactose transmembrane transport; C:membrane; C:integral component of membrane; P:carbohydrate transport; C:endoplasmic reticulum; P:transport	no IPS match
MalCi_13.12	SEN15_NEUCR : Full=Probable tRNA-splicing endonuclease subunit tsp-1 : Full=tRNA-intron endonuclease sen15 : Full=tRNA-splicing 1	188	1.2e-19	0.4975	P:RNA phosphodiester bond hydrolysis, endonucleolytic; C:nucleus; P:RNA phosphodiester bond hydrolysis; P:tRNA processing; C:mitochondrion; C:membrane; P:tRNA splicing, via endonucleolytic cleavage and ligation; C:endomembrane system; P:tRNA-type intron splice site recognition and cleavage; C:tRNA-intron endonuclease complex; C:mitochondrial outer membrane; F:tRNA-intron endonuclease activity	IPR018593 (PFAM); PTHR28518 (PANTHER); IPR006677 (SUPERFAMILY)
MalCi_13.13	YEE2_SCHPO : Full=Uncharacterized PH domain-containing	1383	1e-86	0.4285	P:cellular response to nerve growth factor stimulus; P:protein localization to endosome; P:cell projection organization; P:regulation of stress fiber assembly; F:protein kinase B binding; P:positive regulation of GTPase activity; C:microtubule; F:phosphatidylinositol-3,4,5-trisphosphate binding; C:endoplasmic reticulum membrane; P:actin filnt-based process; F:phosphatidylinositol-4,5-bisphosphate…	IPR001849 (SMART); IPR001849 (PFAM); IPR011993 (G3DSA:2.30.29.GENE3D); PF16746 (PFAM); IPR031968 (PFAM); IPR027267 (G3DSA:1.20.1270.GENE3D); PTHR14248 (PANTHER); PTHR14248:SF28 (PANTHER); PTHR14248:SF28 (PANTHER); PTHR14248:SF28 (PANTHER); PTHR14248 (PANTHER); PTHR14248 (PANTHER); TRANSMEMBRANE (PHOBIUS); CYTOPLASMIC_DOMAIN (PHOBIUS); CYTOPLASMIC_DOMAIN (PHOBIUS); NON_CYTOPLASMIC_DOMAIN (PHOBIUS)…
MalCi_13.14	KRI1_YEAST : Full= KRI1 : Full=KRR1-interacting 1	636	3e-13	0.63	P:biological_process; C:nucleus; P:ribosome biogenesis; P:endonucleolytic cleavage in ITS1 to separate SSU-rRNA from 5.8S rRNA and LSU-rRNA from tricistronic rRNA transcript (SSU-rRNA, 5.8S rRNA, LSU-rRNA); P:rRNA processing; C:nucleolus; C:90S preribosome; C:cellular_component; F:molecular_function; F:poly(A) RNA binding; P:definitive hemopoiesis	IPR024626 (PFAM); IPR018034 (PFAM); IPR018034 (PANTHER)
MalCi_13.15	ADT_NEUCR : Full=ADP,ATP carrier : Full=ADP ATP translocase : Full=Adenine nucleotide translocator Short=ANT	358	1.3e-175	0.843	F:ATP:ADP antiporter activity; P:heme biosynthetic process; P:seed development; C:Golgi apparatus; C:vacuolar membrane; C:nucleolus; C:vacuole; F:transporter activity; C:endoplasmic reticulum membrane; P:root development; C:chloroplast; F:copper ion binding; P:mitochondrial transport; P:shoot system development; P:apoptotic process; P:ATP transport; P:adenine nucleotide transport; P:ADP transport…	IPR002113 (PRINTS); IPR002067 (PRINTS); IPR023395 (G3DSA:1.50.40.GENE3D); IPR018108 (PFAM); PTHR24089:SF386 (PANTHER); PTHR24089 (PANTHER); TRANSMEMBRANE (PHOBIUS); TRANSMEMBRANE (PHOBIUS); CYTOPLASMIC_DOMAIN (PHOBIUS); CYTOPLASMIC_DOMAIN (PHOBIUS); NON_CYTOPLASMIC_DOMAIN (PHOBIUS); NON_CYTOPLASMIC_DOMAIN (PHOBIUS); TRANSMEMBRANE (PHOBIUS); IPR018108 (PROSITE_PROFILES); IPR018108 (PROSITE_PROFILE…
MalCi_13.16	---NA---	395	-	-		no IPS match
MalCi_13.2	SNX14_DANRE : Full=Sorting nexin-14	211	7.5e-05	0.5413	P:biological_process; P:protein transport; C:late endosome; F:phosphatidylinositol binding; F:phosphatidylinositol-3,5-bisphosphate binding; C:cellular_component; P:transport; C:cell projection; F:molecular_function; C:lysosomal membrane; C:lysosome; C:late endosome membrane; P:cerebellar Purkinje cell layer development; C:dendrite; P:autophagosome maturation; C:endosome; P:hindbrain development;…	IPR003114 (PFAM); PTHR22999:SF23 (PANTHER); PTHR22999 (PANTHER); PD039565 (PRODOM); IPR003114 (PROSITE_PROFILES); SignalP-TM (SIGNALP_GRAM_POSITIVE)
MalCi_13.3	URH1_YEAST : Full=Uridine nucleosidase : Full=Uridine ribohydrolase	222	6.8e-21	0.4475	P:nucleotide metabolic process; P:uridine catabolic process; F:calcium ion binding; P:nucleobase-containing small molecule interconversion; C:cytosol; F:hydrolase activity, acting on glycosyl bonds; F:hydrolase activity, hydrolyzing N-glycosyl compounds; F:identical protein binding; P:purine nucleoside catabolic process; P:metabolic process; F:purine nucleosidase activity; P:cytidine catabolic pr…	IPR001910 (PFAM); IPR001910 (G3DSA:3.90.245.GENE3D); IPR023186 (PANTHER); PTHR12304:SF9 (PANTHER); IPR001910 (SUPERFAMILY)
MalCi_13.4	DGOD_SERP5 : Full=D-galactonate dehydratase Short=	391	6.9e-128	0.643	F:magnesium ion binding; P:cellular amino acid catabolic process; P:D-galactonate catabolic process; F:galactonate dehydratase activity; F:catalytic activity; F:metal ion binding; P:metabolic process; F:lyase activity	IPR013342 (SMART); IPR029065 (G3DSA:3.20.20.GENE3D); IPR013341 (PFAM); IPR029017 (G3DSA:3.30.390.GENE3D); IPR029065 (PFAM); IPR001354 (PANTHER); PTHR13794:SF4 (PANTHER); IPR029017 (SUPERFAMILY); IPR029065 (SUPERFAMILY)
MalCi_13.5	---NA---	84	-	-		no IPS match
MalCi_13.6	PYRG_SYNR3 : Full=CTP synthase : Full=CTP synthetase : Full=UTP--ammonia ligase	535	1.7e-13	0.4833	P:nucleic acid phosphodiester bond hydrolysis; P:RNA phosphodiester bond hydrolysis; P:metabolic process; P:glutamine metabolic process; F:ribonuclease activity; P:pyrimidine nucleotide biosynthetic process; F:CTP synthase activity; F:nucleotide binding; F:magnesium ion binding; F:ATP binding; F:metal ion binding; P:'de novo' CTP biosynthetic process; F:nuclease activity; F:ligase activity; F:hyd…	IPR018618 (PFAM); PTHR14534:SF3 (PANTHER); IPR018618 (PANTHER); IPR018618 (PANTHER); PTHR14534:SF3 (PANTHER)
MalCi_13.7	RS12_BLUGH : Full=40S ribosomal S12	121	1.4e-73	0.724	C:cytosolic ribosome; P:response to salt stress; C:cytosolic small ribosomal subunit; P:cytoplasmic translation; P:embryo development ending in birth or egg hatching; P:male courtship behavior; P:ribosome biogenesis; C:cytosolic large ribosomal subunit; P:rRNA processing; P:response to mechanical stimulus; C:nucleoplasm; P:sensory perception of sound; P:viral transcription; P:response to hypoxia;…	IPR000530 (PRINTS); IPR029064 (G3DSA:3.30.1330.GENE3D); IPR004038 (PFAM); IPR000530 (PANTHER); IPR029064 (SUPERFAMILY)
MalCi_13.8	HOS4_YEAST : Full= HOS4	1217	4.2e-32	0.494	P:DNA repair; P:positive regulation of homotypic cell-cell adhesion; C:sarcoplasmic reticulum; P:protein transport; P:axon guidance; P:cytoskeletal anchoring at plasma membrane; P:neuromuscular junction development; C:dendrite; P:plasma membrane organization; C:axon initial segment; F:RNA binding; P:negative regulation of transcription, DNA-templated; P:in utero embryonic development; F:protein h…	IPR002110 (SMART); IPR020683 (PFAM); IPR020683 (G3DSA:1.25.40.GENE3D); PTHR24193 (PANTHER); PTHR24193:SF89 (PANTHER); IPR020683 (PROSITE_PROFILES); IPR002110 (PROSITE_PROFILES); IPR002110 (PROSITE_PROFILES); IPR020683 (SUPERFAMILY)
MalCi_13.9	POED2_ORYSI : Full=Polyprenol reductase 2	164	2.1e-09	0.4708	F:oxidoreductase activity, acting on the CH-CH group of donors; P:seed trichome initiation; F:oxidoreductase activity, acting on the CH-CH group of donors, NAD or NADP as acceptor; P:seed trichome elongation; C:glycerol-3-phosphate dehydrogenase complex; P:protein glycosylation; P:steroid metabolic process; C:Golgi apparatus; P:response to light stimulus; P:dolichol-linked oligosaccharide biosynt…	IPR001104 (PFAM); PTHR14624 (PANTHER); IPR001104 (PROSITE_PROFILES)
MalCi_16.1	---NA---	92	-	-		no IPS match
MalCi_17.1	MARH4_DANRE : Full=E3 ubiquitin- ligase MARCH4 : Full=Membrane-associated RING finger 4 : Full=Membrane-associated RING-CH IV Short=MARCH-IV Flags: Precursor	341	0.00015	0.4525	C:Golgi membrane; C:Golgi apparatus; C:Golgi stack; C:cellular_component; F:molecular_function; F:UDP-N-acetylmuramoylalanyl-D-glutamyl-2,6-diaminopimelate-D-alanyl-D-alanine ligase activity; C:endoplasmic reticulum membrane; C:trans-Golgi network; C:endosome; P:protein localization to mitochondrion; F:GTPase binding; C:cytoplasmic vesicle; F:tubulin-glutamic acid ligase activity; F:ligase activi…	IPR011016 (SMART); IPR013083 (G3DSA:3.30.40.GENE3D); IPR011016 (PFAM); IPR033275 (PANTHER); PTHR23012:SF7 (PANTHER); PTHR23012:SF7 (PANTHER); PTHR23012:SF7 (PANTHER); IPR033275 (PANTHER); IPR033275 (PANTHER); NON_CYTOPLASMIC_DOMAIN (PHOBIUS); NON_CYTOPLASMIC_DOMAIN (PHOBIUS); TRANSMEMBRANE (PHOBIUS); CYTOPLASMIC_DOMAIN (PHOBIUS); TRANSMEMBRANE (PHOBIUS); CYTOPLASMIC_DOMAIN (PHOBIUS); TRANSMEMBRAN…
MalCi_17.2	SYS_DESVM : Full=Serine--tRNA ligase : Full=Seryl-tRNA synthetase Short= : Full=Seryl-tRNA(Ser Sec) synthetase	49	0.13	0.825	F:nucleotide binding; P:selenocysteinyl-tRNA(Sec) biosynthetic process; P:tRNA aminoacylation for protein translation; F:ATP binding; F:aminoacyl-tRNA ligase activity; C:cytoplasm; P:selenocysteine biosynthetic process; F:serine-tRNA ligase activity; F:ligase activity; P:seryl-tRNA aminoacylation; P:translation	no IPS match
MalCi_18.1	IMP2_SCHPO : Full=Septation imp2	934	1.8e-54	0.451	P:cell cycle arrest; P:negative regulation of endocytosis; P:cytoskeleton organization; P:protein localization to endosome; P:dorsal/ventral pattern formation; P:clathrin-mediated endocytosis; P:membrane tubulation; C:cellular bud neck septin ring; F:phosphatidylinositol-4,5-bisphosphate binding; F:phosphatidylserine binding; C:caveola; P:inflammatory response; C:cellular bud neck contractile rin…	IPR001060 (PFAM); PTHR23065:SF7 (PANTHER); PTHR23065 (PANTHER); IPR031160 (PROSITE_PROFILES); SSF103657 (SUPERFAMILY)
MalCi_18.2	NOT1_SCHPO : Full=General negative regulator of transcription subunit 1	2324	0	0.5167	P:positive regulation of mRNA catabolic process; P:positive regulation of nuclear-transcribed mRNA catabolic process, deadenylation-dependent decay; P:multicellular organism development; C:cytoplasmic mRNA processing body; F:retinoic acid receptor binding; F:molecular_function; P:transcription elongation from RNA polymerase II promoter; F:poly(A)-specific ribonuclease activity; P:regulation of tr…	IPR032193 (PFAM); IPR032191 (PFAM); IPR032194 (PFAM); IPR024557 (PFAM); IPR007196 (PFAM); PTHR13162 (PANTHER); PTHR13162:SF8 (PANTHER)
MalCi_18.3	TTL_YEAST : Full=Probable tubulin--tyrosine ligase PBY1 : Full=P-body-associated 1	705	1.8e-138	0.483	P:nuclear-transcribed mRNA catabolic process; P:cellular protein modification process; C:cytoplasmic mRNA processing body; P:axoneme assembly; P:epithelial cilium movement; C:cell projection; C:cellular_component; F:molecular_function; C:microtubule; F:nucleotide binding; F:ATP binding; P:protein polyglutamylation; F:tubulin-tyrosine ligase activity; P:cilium organization; C:cilium; P:dephosphory…	IPR002828 (G3DSA:3.40.1210.GENE3D); IPR002828 (PFAM); IPR013816 (G3DSA:3.30.470.GENE3D); IPR004344 (PFAM); PTHR12241 (PANTHER); IPR027746 (PTHR12241:PANTHER); PTHR12241 (PANTHER); IPR027746 (PTHR12241:PANTHER); IPR004344 (PROSITE_PROFILES); SSF56059 (SUPERFAMILY); IPR002828 (SUPERFAMILY)
MalCi_18.4	L_PI2HT : Full=RNA-directed RNA polymerase L Short= L : Full=Large structural : Full=Replicase : Full=Transcriptase Includes: : Full=RNA-directed RNA polymerase Includes: : Full=mRNA (guanine-N(7)-)-methyltransferase Includes: : Full=mRNA guanylyltransferase Includes: : Full=GDP polyribonucleotidyltransferase	107	0.11	0.52	P:RNA (guanine-N7)-methylation; F:nucleotidyltransferase activity; P:7-methylguanosine mRNA capping; P:metabolic process; F:mRNA (guanine-N7-)-methyltransferase activity; F:methyltransferase activity; P:mRNA processing; P:nucleobase-containing compound metabolic process; F:nucleotide binding; F:ATP binding; F:catalytic activity; F:RNA-directed RNA polymerase activity; C:virion; P:transcription, R…	no IPS match
MalCi_18.5	Y940_THEON : Full=UPF0248 TON_0940	57	0.038	0.5022	C:membrane; P:lipid metabolic process; C:integral component of membrane; F:lysyltransferase activity; P:response to antibiotic; F:transferase activity; P:pathogenesis; C:plasma membrane	no IPS match
MalCi_18.6	Y1145_VIBPA : Full=UPF0225 VP1145	61	0.59	0.58		no IPS match
MalCi_19.1	ECL2_SCHPO : Full=Extender of the chronological lifespan 2	143	0.97	0.68		no IPS match
MalCi_19.2	DAD2_SCHPO : Full=DASH complex subunit dad2 : Full=High osmolarity sensitivity 2 : Full=Outer kinetochore dad2	80	3.9e-06	0.6325	C:DASH complex; P:chromosome segregation; P:mitotic nuclear division; C:condensed chromosome kinetochore; C:chromosome; C:kinetochore; C:chromosome, centromeric region; C:mitotic spindle pole body; P:cell cycle; F:microtubule binding; C:microtubule; P:cell division; C:mitotic spindle midzone; C:nucleus; C:spindle midzone; C:cytoskeleton; C:mitotic spindle; C:cytoplasm; F:microtubule plus-end bind…	IPR013963 (PFAM); PTHR28036 (PANTHER)
MalCi_19.3	SGO1_EMENI : Full=Shugoshin	658	1.1e-42	0.57	P:mitotic spindle assembly checkpoint; P:positive regulation of maintenance of meiotic sister chromatid cohesion; P:cell projection organization; C:condensed nuclear chromosome kinetochore; P:chromosome segregation; C:condensed chromosome kinetochore; C:kinetochore; C:chromosome; C:chromosome, centromeric region; F:molecular_function; P:maintenance of meiotic sister chromatid cohesion; C:microtub…	IPR011515 (PFAM); IPR011516 (PFAM)
MalCi_19.4	XPO1_RAT : Full=Exportin-1 Short=Exp1 : Full=Chromosome region maintenance 1 homolog	91	6.5e-12	0.659	P:centriole replication; P:protein transport; P:regulation of protein catabolic process; C:Cajal body; P:pollen development; C:kinetochore; P:embryo sac development; P:intracellular protein transport; P:protein import into nucleus, docking; P:nuclear export; F:RNA binding; P:intracellular transport of virus; C:intracellular membrane-bounded organelle; P:protein localization to kinetochore; C:cyto…	IPR011989 (G3DSA:1.25.10.GENE3D); IPR014877 (PFAM); PTHR11223:SF2 (PANTHER); PTHR11223 (PANTHER); IPR016024 (SUPERFAMILY)
MalCi_19.5	XPO1_SCHPO : Full=Exportin-1 : Full=Caffeine resistance 2 : Full=Chromosome region maintenance 1	980	0	0.549	P:positive regulation of RNA interference; P:centriole replication; P:protein transport; P:regulation of protein catabolic process; C:Cajal body; P:pollen development; C:kinetochore; P:embryo sac development; P:pre-miRNA export from nucleus; P:intracellular protein transport; P:protein import into nucleus, docking; C:cell; P:nuclear export; F:RNA binding; P:intracellular transport of virus; C:int…	IPR014877 (SMART); IPR001494 (SMART); IPR011989 (G3DSA:1.25.10.GENE3D); IPR013598 (PFAM); IPR014877 (PFAM); IPR001494 (PFAM); PTHR11223 (PANTHER); PTHR11223:SF5 (PANTHER); PTHR11223 (PANTHER); IPR001494 (PROSITE_PROFILES); IPR016024 (SUPERFAMILY)
MalCi_20.1	VATF_NEUCR : Full=V-type proton ATPase subunit F Short=V-ATPase subunit F : Full=V-ATPase 14 kDa subunit : Full=Vacuolar proton pump subunit F	74	2.8e-05	0.4833	F:ATPase coupled ion transmembrane transporter activity; P:proton transport; P:ATP hydrolysis coupled proton transport; P:RNA modification; P:riboflavin biosynthetic process; P:ion transmembrane transport; C:fungal-type vacuole membrane; F:proton-transporting ATPase activity, rotational mechanism; F:pseudouridine synthase activity; P:vacuolar acidification; C:proton-transporting V-type ATPase, V1…	IPR002734 (PFAM); IPR024072 (G3DSA:3.40.430.GENE3D); IPR024072 (SUPERFAMILY)
MalCi_21.1	---NA---	755	-	-		SIGNAL_PEPTIDE_N_REGION (PHOBIUS); NON_CYTOPLASMIC_DOMAIN (PHOBIUS); SIGNAL_PEPTIDE_H_REGION (PHOBIUS); SIGNAL_PEPTIDE (PHOBIUS); SIGNAL_PEPTIDE_C_REGION (PHOBIUS); SignalP-TM (SIGNALP_GRAM_POSITIVE)
MalCi_24.1	ODO1_YEAST : Full=2-oxoglutarate mitochondrial : Full=2-oxoglutarate dehydrogenase complex component E1 Short=OGDC-E1 : Full=Alpha-ketoglutarate dehydrogenase Flags: Precursor	1054	0	0.644	P:olfactory bulb mitral cell layer development; F:oxidoreductase activity, acting on the aldehyde or oxo group of donors, disulfide as acceptor; C:mitochondrial oxoglutarate dehydrogenase complex; P:embryo development ending in birth or egg hatching; P:determination of adult lifespan; P:tangential migration from the subventricular zone to the olfactory bulb; P:striatum development; P:thalamus dev…	IPR005475 (SMART); IPR005475 (PFAM); IPR011603 (TIGRFAM); IPR029061 (G3DSA:3.40.50.GENE3D); IPR029061 (G3DSA:3.40.50.GENE3D); IPR032106 (PFAM); IPR001017 (PFAM); IPR031717 (PFAM); IPR011603 (PIRSF); IPR011603 (PANTHER); PTHR23152:SF4 (PANTHER); IPR029061 (SUPERFAMILY); IPR029061 (SUPERFAMILY)
MalCi_24.2	---NA---	157	-	-		no IPS match
MalCi_25.1	RAS2_NEUCR : Full= ras-2 Flags: Precursor	181	3.1e-60	0.6315	P:protein transport; P:positive regulation of adenylate cyclase activity; P:conidium formation; P:intracellular protein transport; P:replicative cell aging; P:positive regulation of transcription by galactose; P:protein localization to bud neck; F:GTP binding; C:endoplasmic reticulum membrane; F:nucleotide binding; P:nucleocytoplasmic transport; P:spore germination; F:GTPase activity; P:activatio…	PR00449 (PRINTS); SM00175 (SMART); SM00173 (SMART); IPR027417 (G3DSA:3.40.50.GENE3D); IPR001806 (PFAM); IPR020849 (PANTHER); PTHR24070:SF249 (PANTHER); IPR020849 (PANTHER); IPR020849 (PROSITE_PROFILES); IPR027417 (SUPERFAMILY)
MalCi_27.1	---NA---	648	-	-		no IPS match
MalCi_27.2	GABP1_HUMAN : Full=GA-binding subunit beta-1 Short=GABP subunit beta-1 Short=GABPB-1 : Full=GABP subunit beta-2 Short=GABPB-2 : Full=Nuclear respiratory factor 2 : Full=Transcription factor E4TF1-47 : Full=Transcription factor E4TF1-53	156	1.6e-11	0.554	P:embryo development; F:1-phenanthrol methyltransferase activity; P:protein localization to T-tubule; F:histone methyltransferase activity (H3-K9 specific); P:protein localization; F:histone methyltransferase activity (H3-K27 specific); F:rRNA (adenine-N6,N6-)-dimethyltransferase activity; P:negative regulation of transcription, DNA-templated; F:protein heterodimerization activity; C:sarcolemma; …	IPR002110 (SMART); IPR020683 (G3DSA:1.25.40.GENE3D); IPR020683 (PFAM); PTHR24188 (PANTHER); IPR020683 (PROSITE_PROFILES); IPR002110 (PROSITE_PROFILES); IPR020683 (SUPERFAMILY)
MalCi_27.3	YCRA_SCHPO : Full=SPRY domain-containing	421	4.7e-08	0.432	P:protein targeting to vacuole involved in ubiquitin-dependent protein catabolic process via the multivesicular body sorting pathway; P:cytoskeleton organization; P:protein complex assembly; P:protein transport; P:axon guidance; P:ovarian follicle cell-cell adhesion; C:vacuolar membrane; C:vacuole; F:molecular_function; C:microtubule associated complex; P:JAK-STAT cascade; C:endosome; P:vesicle-m…	PTHR12864 (PANTHER); PTHR12864:SF22 (PANTHER); PTHR12864:SF22 (PANTHER)
MalCi_27.4	---NA---	177	-	-		no IPS match
MalCi_27.5	FCA1_CRIFA : Full= flagellar calcium-binding	77	0.33	0.45	C:motile cilium; F:metal ion binding; F:calcium ion binding; C:cilium; C:cell projection	no IPS match
MalCi_28.1	BPPB3_BPT5 : Full=Probable baseplate hub Short=BHP : Full=Tail pb3	388	0.85	0.58	C:virion	NON_CYTOPLASMIC_DOMAIN (PHOBIUS); CYTOPLASMIC_DOMAIN (PHOBIUS); SIGNAL_PEPTIDE_C_REGION (PHOBIUS); SIGNAL_PEPTIDE_H_REGION (PHOBIUS); SIGNAL_PEPTIDE_N_REGION (PHOBIUS); TRANSMEMBRANE (PHOBIUS); SIGNAL_PEPTIDE (PHOBIUS); SignalP-noTM (SIGNALP_EUK); TMhelix (TMHMM); TMhelix (TMHMM)
MalCi_29.1	LXRA_ASPNA : Full=L-xylulose reductase	219	3.2e-95	0.493	P:poly-hydroxybutyrate biosynthetic process; P:sorbitol catabolic process; F:sorbitol-6-phosphate 2-dehydrogenase activity; P:glucose metabolic process; P:D-xylose metabolic process; P:nodulation; F:3-oxoacyl-[acyl-carrier-protein] reductase (NADPH) activity; C:extracellular exosome; P:protein homotetrrization; C:brush border; C:microvillus; F:NAD binding; F:catalytic activity; F:oxidoreductase a…	IPR002347 (PRINTS); IPR002347 (PRINTS); IPR016040 (G3DSA:3.40.50.GENE3D); IPR002347 (PFAM); IPR002347 (PANTHER); IPR016040 (SUPERFAMILY)
MalCi_29.2	SYC_TRIEI : Full=Cysteine--tRNA ligase : Full=Cysteinyl-tRNA synthetase Short=	572	0.042	0.51	F:nucleotide binding; P:tRNA aminoacylation for protein translation; F:ATP binding; F:aminoacyl-tRNA ligase activity; F:zinc ion binding; C:cytoplasm; F:metal ion binding; F:cysteine-tRNA ligase activity; F:ligase activity; P:cysteinyl-tRNA aminoacylation; P:translation	no IPS match
MalCi_29.3	DAF31_CAEEL : Full=N-alpha-acetyltransferase daf-31 : Full=Abnormal dauer formation 31	215	4.5e-19	0.6645	F:carnitine O-acyltransferase activity; F:acetyltransferase activity; F:C-acyltransferase activity; F:palmitoyltransferase activity; P:embryo development ending in birth or egg hatching; P:determination of adult lifespan; F:L-2-aminoadipate N-acetyltransferase activity; P:positive regulation of sequence-specific DNA binding transcription factor activity; P:DNA packaging; F:dihydrolipoamide branch…	IPR016181 (G3DSA:3.40.630.GENE3D); PTHR23091 (PANTHER); PTHR23091:SF4 (PANTHER); IPR000182 (PROSITE_PROFILES); IPR016181 (SUPERFAMILY)
MalCi_33.1	---NA---	196	-	-		PTHR39219:SF1 (PANTHER); PTHR39219 (PANTHER); SIGNAL_PEPTIDE (PHOBIUS); NON_CYTOPLASMIC_DOMAIN (PHOBIUS); SIGNAL_PEPTIDE_H_REGION (PHOBIUS); SIGNAL_PEPTIDE_N_REGION (PHOBIUS); SIGNAL_PEPTIDE_C_REGION (PHOBIUS); SignalP-noTM (SIGNALP_EUK); SignalP-TM (SIGNALP_GRAM_POSITIVE); SignalP-noTM (SIGNALP_GRAM_NEGATIVE)
MalCi_34.1	TERL_LAMBD : Full= large subunit : Full=DNA-packaging A : Full=Large terminase : Full=gpA	796	0	0.845	P:nucleic acid phosphodiester bond hydrolysis; P:transcription, DNA-templated; P:metabolic process; P:regulation of transcription, DNA-templated; F:Type II site-specific deoxyribonuclease activity; P:DNA-templated transcription, termination; F:nucleotide binding; F:DNA binding; F:ATP binding; P:viral DNA genome packaging; F:RNA binding; P:viral release from host cell; F:metal ion binding; F:endon…	IPR010906 (PFAM); IPR008866 (PFAM); IPR011991 (G3DSA:1.10.10.GENE3D); PTHR34413 (PANTHER); PTHR34413:SF2 (PANTHER); IPR009061 (SUPERFAMILY)
MalCi_34.10	TIPJ_LAMBD : Full=Tip attachment J : Full=Central tail fiber : Full=Host specificity J	1132	0	0.765	P:viral entry into host cell; F:nucleotidyltransferase activity; P:biosynthetic process; F:glucose-1-phosphate adenylyltransferase activity; F:nucleotide binding; P:carbohydrate metabolic process; F:ATP binding; P:glycogen biosynthetic process; P:virion attachment to host cell; P:glycogen metabolic process; P:viral release from host cell; C:virion; P:viral process; C:host cell cytoplasm; F:transf…	IPR003961 (SMART); IPR021034 (PFAM); IPR015406 (PFAM); IPR032876 (PFAM); IPR013783 (G3DSA:2.60.40.GENE3D); PTHR36251:SF2 (PANTHER); PTHR36251 (PANTHER); IPR003961 (PROSITE_PROFILES); IPR003961 (SUPERFAMILY)
MalCi_34.11	TFA_LAMBD : Full=Tail fiber assembly	190	1.8e-139	0.6674	P:viral entry into host cell; P:metabolic process; C:cell outer membrane; F:hydrolase activity, hydrolyzing O-glycosyl compounds; C:lysosome; P:response to oxidative stress; P:xylan catabolic process; P:carbohydrate metabolic process; P:virion attachment to host cell; F:protein binding; P:viral release from host cell; P:polysaccharide catabolic process; C:virion; C:membrane; P:lipid catabolic pro…	IPR003458 (PFAM); PTHR34413 (PANTHER)
MalCi_34.12	VINT_LAMBD : Full=Integrase	154	1.8e-110	0.6589	P:viral entry into host cell; P:metabolic process; P:glycolytic process; P:DNA integration; P:DNA recombination; P:chromosome segregation; P:glucose catabolic process; P:cell cycle; F:2,3-bisphosphoglycerate-independent phosphoglycerate mutase activity; P:cell division; F:nucleic acid binding; F:DNA binding; C:cytoplasm; F:catalytic activity; F:protein heterodimerization activity; F:metal ion bin…	IPR002104 (PFAM); IPR013762 (G3DSA:1.10.443.GENE3D); IPR011010 (SUPERFAMILY)
MalCi_34.13	EA22_LAMBD : Full= ea22	166	8.6e-122	0.6575	F:malic enzyme activity; F:malate dehydrogenase (decarboxylating) (NAD+) activity; F:protein dimerization activity; P:cellular amino acid biosynthetic process; F:oxaloacetate decarboxylase activity; F:N-acetyl-gamma-glutamyl-phosphate reductase activity; P:malate metabolic process; P:arginine biosynthetic process; C:cytoplasm; F:NAD binding; F:metal ion binding; F:oxidoreductase activity; P:oxida…	IPR025153 (PFAM)
MalCi_34.14	VBET_LAMBD : Full=Recombination bet	476	0	0.8425	P:nucleic acid phosphodiester bond hydrolysis; F:DNA binding; F:exonuclease activity; F:metal ion binding; P:metabolic process; F:nuclease activity; P:DNA recombination; P:DNA metabolic process; F:hydrolase activity	IPR018330 (PFAM); IPR010183 (TIGRFAM); IPR011604 (G3DSA:3.90.320.GENE3D); IPR019080 (PFAM); IPR011335 (SUPERFAMILY)
MalCi_34.15	GAM_LAMBD : Full=Host-nuclease inhibitor gam	98	2.4e-68	1	P:negative regulation of deoxyribonuclease activity; P:viral process; F:deoxyribonuclease inhibitor activity	IPR009274 (PFAM); IPR009274 (PRODOM)
MalCi_34.16	RPC1_LAMBD : Full=Repressor cI	237	2.1e-166	0.5345	P:DNA repair; P:transcription, DNA-templated; P:DNA replication; P:regulation of DNA repair; F:serine-type endopeptidase activity; P:response to antibiotic; P:regulation of transcription, DNA-templated; F:sequence-specific DNA binding; P:SOS response; P:cellular response to DNA damage stimulus; F:DNA binding; P:negative regulation of transcription, DNA-templated; C:cell wall; P:proteolysis; F:hyd…	IPR001387 (SMART); IPR019759 (PFAM); IPR010982 (G3DSA:1.10.260.GENE3D); IPR028360 (G3DSA:2.10.109.GENE3D); IPR001387 (PFAM); PTHR33516 (PANTHER); PTHR33516:SF3 (PANTHER); IPR001387 (PROSITE_PROFILES); IPR015927 (SUPERFAMILY); IPR010982 (SUPERFAMILY)
MalCi_34.17	VRPO_LAMBD : Full=Replication O	299	0	0.6875	F:DNA binding; P:response to oxidative stress; P:bidirectional double-stranded viral DNA replication; P:DNA replication	IPR006497 (PFAM); IPR006497 (TIGRFAM)
MalCi_34.18	VRPP_LAMBD : Full=Replication P	334	2e-148	0.895	P:DNA replication initiation; P:bidirectional double-stranded viral DNA replication; P:DNA replication	IPR009731 (PFAM); IPR008711 (PFAM); IPR008711 (G3DSA:1.10.3790.GENE3D); IPR008711 (SUPERFAMILY)
MalCi_34.19	Y290_LAMBD : Full=Uncharacterized nin region ORF290	256	0	0.66	F:metal ion binding; F:catalytic activity; P:metabolic process; C:extracellular region; F:carbohydrate binding	IPR014729 (G3DSA:3.40.50.GENE3D); SSF52402 (SUPERFAMILY)
MalCi_34.2	PORTL_LAMBD : Full=Portal B : Full= : Full=Minor capsid B Contains: : Full= B*	533	0	0.724	P:viral entry into host cell; P:metabolic process; F:structural molecule activity; C:viral portal complex; P:tricarboxylic acid cycle; F:succinate-CoA ligase (ADP-forming) activity; F:nucleotide binding; F:magnesium ion binding; F:DNA binding; F:ATP binding; P:viral release from host cell; F:metal ion binding; F:catalytic activity; C:virion; P:virion assembly; F:manganese ion binding; C:viral cap…	IPR006429 (TIGRFAM); IPR006429 (PFAM)
MalCi_34.20	PP_LAMBD : Full=Serine threonine- phosphatase	221	2.9e-166	0.5235	F:bis(5'-nucleosyl)-tetraphosphatase (asymmetrical) activity; P:response to temperature stimulus; P:metabolic process; P:protein dephosphorylation; F:protein tyrosine/serine/threonine phosphatase activity; F:nucleotide binding; F:GTP binding; F:phosphoprotein phosphatase activity; F:bis(5'-nucleosyl)-tetraphosphatase (symmetrical) activity; F:protein binding; F:metal ion binding; F:nickel cation …	IPR029052 (G3DSA:3.60.21.GENE3D); IPR004843 (PFAM); PTHR24032 (PANTHER); PTHR24032:SF33 (PANTHER); IPR029052 (SUPERFAMILY)
MalCi_34.21	ENLYS_LAMBD : Full=Endolysin : Full=Lysis : Full=Lysozyme : Full=Muramidase : Full=Transglycosylase	266	1.7e-116	0.865	P:cytolysis; P:proton transport; F:hydrogen ion transmembrane transporter activity; P:peptidoglycan catabolic process; F:lyase activity; C:host cell plasma membrane; P:plasma membrane ATP synthesis coupled proton transport; F:proton-transporting ATP synthase activity, rotational mechanism; F:lysozyme activity; P:ion transport; F:catalytic activity; P:ATP synthesis coupled proton transport; F:hydr…	IPR002196 (PFAM); IPR004929 (PFAM); G3DSA:1.10.530.10 (GENE3D); IPR023346 (SUPERFAMILY)
MalCi_34.3	SCAF_LAMBD : Full=Capsid assembly protease C : Full=Gene product C Short=GPC : Full=Minor capsid C	426	0	0.505	C:chloroplast stroma; F:antiporter activity; C:chloroplast thylakoid; P:signal peptide processing; C:chloroplast thylakoid membrane; P:regulation of pH; P:sodium ion transport; C:integral component of plasma membrane; C:chloroplast; P:ion transport; C:viral capsid; F:identical protein binding; P:transmembrane transport; F:serine-type peptidase activity; F:serine-type endopeptidase activity; F:end…	IPR002142 (PFAM); IPR029045 (G3DSA:3.90.226.GENE3D); PTHR33209:SF4 (PANTHER); PTHR33209 (PANTHER); SIGNAL_PEPTIDE_C_REGION (PHOBIUS); SIGNAL_PEPTIDE (PHOBIUS); NON_CYTOPLASMIC_DOMAIN (PHOBIUS); SIGNAL_PEPTIDE_N_REGION (PHOBIUS); SIGNAL_PEPTIDE_H_REGION (PHOBIUS); IPR029045 (SUPERFAMILY)
MalCi_34.4	DECO_LAMBD : Full=Capsid decoration : Full=Auxiliary D : Full=Gene product D Short=gpD : Full=Major capsid D	112	4e-76	0.714	P:response to cytokine; C:extracellular region; P:acute-phase response; F:protein-lysine 6-oxidase activity; C:viral capsid, decoration; F:peptidase inhibitor activity; C:extracellular space; F:serine-type endopeptidase inhibitor activity; P:viral release from host cell; F:copper ion binding; F:metal ion binding; F:oxidoreductase activity; C:virion; P:negative regulation of endopeptidase activity…	IPR004195 (PFAM); IPR004195 (G3DSA:2.40.300.GENE3D); IPR004195 (PRODOM); IPR004195 (SUPERFAMILY)
MalCi_34.5	CAPSD_LAMBD : Full=Major capsid : Full=Gene product E Short=gpE : Full=Major head	341	0	0.798	C:T=7 icosahedral viral capsid; P:positive regulation of mRNA catabolic process; P:3'-UTR-mediated mRNA destabilization; P:T follicular helper cell differentiation; P:nuclear-transcribed mRNA catabolic process; P:positive regulation of NIK/NF-kappaB signaling; P:spleen development; C:cytoplasmic mRNA processing body; P:lymph node development; P:regulation of mRNA stability; P:negative regulation …	G3DSA:3.15.30.10 (GENE3D); IPR005564 (PFAM); G3DSA:3.30.1930.10 (GENE3D)
MalCi_34.6	FI_LAMBD : Full=DNA-packaging FI	145	1.9e-79	0.74	P:translation; P:seryl-tRNA aminoacylation; P:viral genome packaging; F:nucleotide binding; P:selenocysteinyl-tRNA(Sec) biosynthetic process; P:tRNA aminoacylation for protein translation; F:ATP binding; F:aminoacyl-tRNA ligase activity; P:viral release from host cell; C:cytoplasm; P:selenocysteine biosynthetic process; F:serine-tRNA ligase activity; C:host cell cytoplasm; F:ligase activity	IPR025147 (PFAM)
MalCi_34.7	TTTP_LAMBD : Full=Tail tube terminator Short= : Full=Gene product U Short=gpU : Full=Minor tail U : Full=Tail sheath-stabilizing : Full=Tail-to-head joining Short=THJP	131	4e-92	0.62	F:zinc ion binding; F:ubiquinol-cytochrome-c reductase activity; F:electron carrier activity; P:respiratory electron transport chain; F:lyase activity; P:hydrogen ion transmembrane transport; P:mitochondrial electron transport, ubiquinol to cytochrome c; P:thiamine diphosphate biosynthetic process; P:thiamine biosynthetic process; C:mitochondrial inner membrane; C:virus tail; P:viral release from…	IPR009312 (PFAM); IPR009312 (SUPERFAMILY)
MalCi_34.8	TUBE_LAMBD : Full=Tail tube Short=TTP : Full=Gene product V Short=gpV : Full=Major tail V	239	5.3e-157	0.6125	F:protein kinase binding; P:cilium movement involved in cell motility; P:cell projection organization; P:axoneme assembly; P:sperm axoneme assembly; C:cell projection; C:axoneme; P:cell motility in response to calcium ion; C:nucleus; C:virus tail, tube; C:sperm part; C:motile cilium; C:cytoskeleton; F:protein binding; P:viral release from host cell; C:cytoplasm; P:microtubule sliding; C:virion; P…	IPR003343 (SMART); IPR032494 (PFAM); IPR008962 (G3DSA:2.60.40.GENE3D); IPR003343 (PFAM)
MalCi_34.9	TIPK_LAMBD : Full=Tail tip assembly K : Full=Probable endopeptidase : Full=Tail assembly K	340	2.3e-121	0.6186	F:zinc ion binding; F:metallocarboxypeptidase activity; F:metalloexopeptidase activity; P:cellular amino acid biosynthetic process; F:cysteine-type peptidase activity; F:peptidase activity; C:extracellular region; P:cysteine biosynthetic process from serine; F:metallopeptidase activity; P:viral release from host cell; F:metal ion binding; P:proteolysis; P:cysteine biosynthetic process; C:cytosol;…	IPR000555 (SMART); IPR000064 (PFAM); IPR000064 (G3DSA:3.90.1720.GENE3D); G3DSA:3.40.140.10 (GENE3D); IPR028090 (PFAM); PTHR34858:SF1 (PANTHER); PTHR34858 (PANTHER); CYTOPLASMIC_DOMAIN (PHOBIUS); CYTOPLASMIC_DOMAIN (PHOBIUS); TRANSMEMBRANE (PHOBIUS); TRANSMEMBRANE (PHOBIUS); NON_CYTOPLASMIC_DOMAIN (PHOBIUS); SSF54001 (SUPERFAMILY); SSF102712 (SUPERFAMILY); TMhelix (TMHMM); TMhelix (TMHMM)
MalCi_35.1	RT35_YEAST : Full=37S ribosomal mitochondrial Flags: Precursor	349	0.0043	0.51	F:structural constituent of ribosome; C:intracellular ribonucleoprotein complex; C:mitochondrion; P:mitochondrial translation; C:mitochondrial small ribosomal subunit; C:ribosome	IPR021036 (PFAM); PTHR28158 (PANTHER)
MalCi_35.2	---NA---	148	-	-		PTHR23514:SF8 (PANTHER); PTHR23514 (PANTHER); SIGNAL_PEPTIDE_H_REGION (PHOBIUS); CYTOPLASMIC_DOMAIN (PHOBIUS); SIGNAL_PEPTIDE_N_REGION (PHOBIUS); TRANSMEMBRANE (PHOBIUS); NON_CYTOPLASMIC_DOMAIN (PHOBIUS); SIGNAL_PEPTIDE_C_REGION (PHOBIUS); SIGNAL_PEPTIDE (PHOBIUS); TMhelix (TMHMM); TMhelix (TMHMM)
MalCi_35.3	MCS4_SCHPO : Full=Response regulator mcs4 : Full=Mitotic catastrophe suppressor 4	884	2.9e-63	0.536	P:filntous growth of a population of unicellular organisms in response to neutral pH; P:regulation of stomatal closure; P:protein autophosphorylation; P:filntous growth of a population of unicellular organisms in response to starvation; P:ethylene-activated signaling pathway; P:signal transduction by protein phosphorylation; P:root development; P:positive regulation of protein autophosphorylation…	IPR001789 (SMART); IPR001789 (PFAM); G3DSA:3.40.50.2300 (GENE3D); PTHR24423 (PANTHER); PTHR24423:SF477 (PANTHER); IPR001789 (PROSITE_PROFILES); SignalP-TM (SIGNALP_GRAM_POSITIVE); IPR011006 (SUPERFAMILY)
MalCi_35.4	SHO1_AJEDR : Full=High osmolarity signaling SHO1 : Full=Osmosensor SHO1	132	2.6e-60	0.749	P:osmosensory signaling pathway; C:mating projection tip; P:osmosensory signaling pathway via Sho1 osmosensor; F:MAP-kinase scaffold activity; C:HICS complex; F:osmosensor activity; P:positive regulation of signal transduction; P:signal transduction involved in filntous growth; C:plasma membrane; P:hyphal growth; C:cellular bud; P:regulation of actin cytoskeleton organization; P:cellular response…	IPR001452 (PRINTS); IPR001452 (SMART); IPR001452 (PFAM); G3DSA:2.30.30.40 (GENE3D); IPR001452 (PROSITE_PROFILES); IPR001452 (SUPERFAMILY)
MalCi_35.5	---NA---	218	-	-		IPR009991 (PFAM); PTHR39597:SF1 (PANTHER); PTHR39597 (PANTHER)
MalCi_35.6	---NA---	52	-	-		no IPS match
MalCi_36.1	POLX_TOBAC : Full=Retrovirus-related Pol poly from transposon TNT 1-94 Includes: : Full=Protease Includes: : Full=Reverse transcriptase Includes: : Full=Endonuclease	157	1.3e-15	0.49	P:nucleic acid phosphodiester bond hydrolysis; F:nucleotidyltransferase activity; F:zinc ion binding; F:aspartic-type endopeptidase activity; P:DNA integration; P:RNA-dependent DNA biosynthetic process; F:peptidase activity; F:nucleic acid binding; F:RNA-directed DNA polymerase activity; F:metal ion binding; F:endonuclease activity; F:nuclease activity; P:proteolysis; F:transferase activity; F:hy…	IPR013103 (PFAM); PTHR11439 (PANTHER); PTHR11439:SF185 (PANTHER)
MalCi_36.2	POLX_TOBAC : Full=Retrovirus-related Pol poly from transposon TNT 1-94 Includes: : Full=Protease Includes: : Full=Reverse transcriptase Includes: : Full=Endonuclease	139	1.3e-17	0.5515	P:transposition, RNA-mediated; P:transposition; P:DNA integration; F:ribonuclease activity; F:nucleotide binding; F:ATP binding; F:RNA-directed DNA polymerase activity; F:DNA-directed DNA polymerase activity; F:RNA binding; F:catalytic activity; F:endonuclease activity; F:nuclease activity; P:DNA biosynthetic process; P:RNA phosphodiester bond hydrolysis, endonucleolytic; P:nucleic acid phosphodi…	IPR013103 (PFAM); PTHR11439:SF185 (PANTHER); PTHR11439 (PANTHER)
MalCi_36.3	NEBU_HUMAN : Full=Nebulin	89	0.45	0.49	P:translational elongation; P:somatic muscle development; P:translation; P:muscle organ development; P:regulation of actin filnt length; C:Z disc; F:protein binding; C:cytoskeleton; C:extracellular exosome; F:structural constituent of muscle; F:actin binding; F:translation elongation factor activity; C:cytoplasm; P:peptide biosynthetic process; C:actin cytoskeleton; C:cytosol; C:sarcomere; P:musc…	no IPS match
MalCi_36.4	YPGQ_BACSURecN: Full=Uncharacterized protein YpgQ	256	2.2e-12	0.42	P:metabolic process; F:hydrolase activity	IPR003607 (SMART); IPR006674 (G3DSA:1.10.3210.GENE3D); PTHR33594 (PANTHER); PTHR33594:SF1 (PANTHER); SSF109604 (SUPERFAMILY)
MalCi_38.1	---NA---	51	-	-		no IPS match
MalCi_40.1	YIZG_SCHPO : Full=Uncharacterized transporter	526	5.2e-73	0.4785	P:aromatic compound catabolic process; F:allantoate transmembrane transporter activity; P:transmembrane transport; F:pantothenate transmembrane transporter activity; F:dipeptide transporter activity; F:transmembrane transporter activity; P:dipeptide transport; P:tripeptide transport; P:quinolinic acid transmembrane transport; C:fungal-type vacuole membrane; P:carboxylic acid transport; P:pantothe…	IPR011701 (PFAM); G3DSA:1.20.1250.20 (GENE3D); PTHR11662:SF299 (PANTHER); PTHR11662 (PANTHER); TRANSMEMBRANE (PHOBIUS); TRANSMEMBRANE (PHOBIUS); TRANSMEMBRANE (PHOBIUS); NON_CYTOPLASMIC_DOMAIN (PHOBIUS); NON_CYTOPLASMIC_DOMAIN (PHOBIUS); TRANSMEMBRANE (PHOBIUS); NON_CYTOPLASMIC_DOMAIN (PHOBIUS); CYTOPLASMIC_DOMAIN (PHOBIUS); CYTOPLASMIC_DOMAIN (PHOBIUS); TRANSMEMBRANE (PHOBIUS); NON_CYTOPLASMIC_D…
MalCi_41.1	---NA---	323	-	-		PR01217 (PRINTS); PTHR31001:SF39 (PANTHER); PTHR31001 (PANTHER)
MalCi_44.1	GEL2_ASPFC : Full=1,3-beta-glucanosyltransferase gel2 : Full=Glucan elongating glucanosyltransferase 2 Flags: Precursor	294	9.2e-93	0.6035	C:fungal-type cell wall; C:primary cell septum; P:chromatin silencing; C:extracellular region; C:anchored component of plasma membrane; P:filntous growth; P:cell wall organization; C:hyphal cell wall; C:yeast-form cell wall; P:biological_process; P:cellular response to drug; P:(1->3)-beta-D-glucan metabolic process; F:glucanosyltransferase activity; F:1,3-beta-glucanosyltransferase activity; P:pa…	IPR013781 (G3DSA:3.20.20.GENE3D); IPR004886 (PFAM); PTHR31468:SF4 (PANTHER); PTHR31468 (PANTHER); IPR017853 (SUPERFAMILY)
MalCi_45.1	MED31_COCIM : Full=Mediator of RNA polymerase II transcription subunit 31 : Full=Mediator complex subunit 31	160	8.9e-40	0.5645	P:DNA repair; C:core mediator complex; F:ubiquitin protein ligase activity; P:positive regulation of single-species biofilm formation on inanimate substrate; P:transcription from RNA polymerase II promoter; F:RNA polymerase II transcription cofactor activity; P:transcription initiation from RNA polymerase II promoter; C:nucleoplasm; P:filntous growth of a population of unicellular organisms; P:gr…	IPR008831 (PFAM); IPR008831 (PANTHER); PTHR13186:SF0 (PANTHER); PTHR13186:SF0 (PANTHER); IPR008831 (PANTHER)
MalCi_45.2	---NA---	277	-	-		SIGNAL_PEPTIDE_H_REGION (PHOBIUS); SIGNAL_PEPTIDE_N_REGION (PHOBIUS); NON_CYTOPLASMIC_DOMAIN (PHOBIUS); SIGNAL_PEPTIDE (PHOBIUS); SIGNAL_PEPTIDE_C_REGION (PHOBIUS); SignalP-TM (SIGNALP_GRAM_POSITIVE)
MalCi_46.1	---NA---	185	-	-		no IPS match
MalCi_46.2	YB91_YEAST : Full=Probable metabolite transport YBR241C	522	4.6e-54	0.45	P:proton transport; C:acrosomal membrane; F:D-glucose transmembrane transporter activity; P:protein transport; F:sugar:proton symporter activity; F:fructose transmembrane transporter activity; F:insulin receptor binding; P:carbohydrate utilization; F:zinc efflux transmembrane transporter activity; F:glucose transmembrane transporter activity; P:glucose transmembrane transport; P:regulation of ins…	IPR003663 (PRINTS); G3DSA:1.20.1250.20 (GENE3D); IPR005828 (PFAM); PTHR23503:SF8 (PANTHER); PTHR23503 (PANTHER); TRANSMEMBRANE (PHOBIUS); TRANSMEMBRANE (PHOBIUS); CYTOPLASMIC_DOMAIN (PHOBIUS); TRANSMEMBRANE (PHOBIUS); NON_CYTOPLASMIC_DOMAIN (PHOBIUS); TRANSMEMBRANE (PHOBIUS); TRANSMEMBRANE (PHOBIUS); CYTOPLASMIC_DOMAIN (PHOBIUS); NON_CYTOPLASMIC_DOMAIN (PHOBIUS); NON_CYTOPLASMIC_DOMAIN (PHOBIUS);…
MalCi_48.1	YDR09_YEAST : Full=Uncharacterized sugar kinase YDR109C	217	2.8e-67	0.484	F:cyclin-dependent protein kinase activating kinase regulator activity; F:ribulokinase activity; F:LPPG:FO 2-phospho-L-lactate transferase activity; F:aminoglycoside phosphotransferase activity; C:cell; F:cobinamide kinase activity; F:phosphatidylinositol-3,4-bisphosphate 5-kinase activity; F:phosphotransferase activity, alcohol group as acceptor; P:arabinose catabolic process; F:phosphatidylinos…	G3DSA:3.30.420.40 (GENE3D); IPR018484 (PFAM); PTHR10196 (PANTHER); PTHR10196:SF71 (PANTHER); SSF53067 (SUPERFAMILY)
MalCi_48.2	YDR09_YEAST : Full=Uncharacterized sugar kinase YDR109C	270	1.8e-58	0.4875	F:cyclin-dependent protein kinase activating kinase regulator activity; F:ribulokinase activity; F:LPPG:FO 2-phospho-L-lactate transferase activity; F:aminoglycoside phosphotransferase activity; C:cell; F:cobinamide kinase activity; P:glycerol catabolic process; F:phosphatidylinositol-3,4-bisphosphate 5-kinase activity; F:phosphotransferase activity, alcohol group as acceptor; P:arabinose catabol…	IPR018485 (PFAM); G3DSA:3.30.420.40 (GENE3D); PTHR10196:SF71 (PANTHER); PTHR10196 (PANTHER); SSF53067 (SUPERFAMILY)
MalCi_49.1	NFCP_ANESU : Full=GFP-like non-fluorescent chromo FP595 : Full=asFP595 Contains: : Full=GFP-like non-fluorescent chromo FP595 chain 1 Contains: : Full=GFP-like non-fluorescent chromo FP595 chain 2	68	0.7	0.52	P:protein-chromophore linkage; P:bioluminescence	no IPS match
MalCi_49.2	BGAL_THEP3 : Full=Beta-galactosidase Short=Beta-gal : Full=Lactase	54	0.8	0.66	P:carbohydrate metabolic process; P:metabolic process; F:hydrolase activity, hydrolyzing O-glycosyl compounds; F:beta-galactosidase activity; F:hydrolase activity, acting on glycosyl bonds; F:hydrolase activity	no IPS match
MalCi_49.3	MEIS3_HUMAN : Full=Homeobox Meis3 : Full=Meis1-related 2	258	2.7e-11	0.6645	P:regulation of cell fate specification; C:microtubule cytoskeleton; P:response to growth factor; P:segmentation; F:RNA polymerase II core promoter proximal region sequence-specific DNA binding; F:RNA polymerase II regulatory region sequence-specific DNA binding; P:positive regulation of decapentaplegic signaling pathway; P:anterior/posterior pattern specification; P:blood vessel morphogenesis; P…	IPR009057 (G3DSA:1.10.10.GENE3D); IPR008422 (PFAM); PTHR11850 (PANTHER); IPR009057 (SUPERFAMILY)
MalCi_49.4	LMBL3_HUMAN : Full=Lethal(3)malignant brain tumor 3 Short=H-l(3)mbt 3 Short=L(3)mbt 3 : Full=MBT-1	89	0.088	0.5167	P:chromatin modification; F:molecular_function; P:erythrocyte maturation; F:GTP binding; F:nucleotide binding; F:GTPase activity; F:guanyl nucleotide binding; P:action potential; P:macrophage differentiation; P:G-protein coupled receptor signaling pathway; P:transcription, DNA-templated; P:signal transduction; P:metabolic process; P:regulation of transcription, DNA-templated; P:phospholipase C-ac…	no IPS match
MalCi_49.5	SRP72_CANFA : Full=Signal recognition particle subunit SRP72 Short=SRP72 : Full=Signal recognition particle 72 kDa	655	1.6e-30	0.4743	P:locomotion; P:embryo development ending in birth or egg hatching; P:body morphogenesis; F:7S RNA binding; C:endoplasmic reticulum; C:nucleolus; F:signal recognition particle binding; F:molecular_function; C:plasma membrane; C:signal recognition particle, endoplasmic reticulum targeting; F:poly(A) RNA binding; C:endoplasmic reticulum membrane; P:SRP-dependent cotranslational protein targeting to…	IPR026270 (PIRSF); IPR011990 (G3DSA:1.25.40.GENE3D); IPR031545 (PFAM); IPR013699 (PFAM); IPR026270 (PANTHER); PTHR14094:SF9 (PANTHER); IPR011990 (SUPERFAMILY)
MalCi_49.6	RIPA_MYCS2 : Full=Peptidoglycan endopeptidase : Full=Resuscitation-promoting factor interaction partner A Short=Rpf-interacting A Flags: Precursor	142	0.00015	0.515	F:protein binding; C:cell wall; P:proteolysis; F:endopeptidase activity; F:cysteine-type peptidase activity; F:peptidase activity; P:cell wall organization; C:extracellular region; F:N-acetylmuramoyl-L-alanine amidase activity; P:growth; F:hydrolase activity; F:lysozyme activity	IPR000064 (G3DSA:3.90.1720.GENE3D); SSF54001 (SUPERFAMILY)
MalCi_51.1	YAWC_SCHPO : Full=Uncharacterized bHLH domain-containing	333	1.5e-27	0.576	P:protein sumoylation; F:RNA polymerase II core promoter sequence-specific DNA binding; P:positive regulation of inositol biosynthetic process by positive regulation of transcription from RNA polymerase II promoter; F:RNA polymerase II core promoter proximal region sequence-specific DNA binding; F:double-stranded DNA binding; P:transcription from RNA polymerase II promoter; P:chromosome segregati…	IPR011598 (SMART); IPR011598 (PFAM); IPR011598 (G3DSA:4.10.280.GENE3D); PTHR12565:SF122 (PANTHER); PTHR12565 (PANTHER); PTHR12565:SF122 (PANTHER); PTHR12565 (PANTHER); IPR011598 (PROSITE_PROFILES); IPR011598 (SUPERFAMILY)
MalCi_51.10	SC61A_NEUCR : Full= transport SEC61 subunit alpha	493	0	0.8305	P:IRE1-mediated unfolded protein response; F:P-P-bond-hydrolysis-driven protein transmembrane transporter activity; F:peptide transporter activity; P:protein transport; C:rough endoplasmic reticulum; P:protein targeting to ER; C:Golgi apparatus; P:posttranslational protein targeting to membrane; C:endoplasmic reticulum membrane; P:SRP-dependent cotranslational protein targeting to membrane, trans…	PR00303 (PRINTS); IPR002208 (TIGRFAM); IPR002208 (PFAM); IPR023201 (G3DSA:1.10.3370.GENE3D); IPR002208 (PIRSF); IPR019561 (PFAM); IPR002208 (PANTHER); TRANSMEMBRANE (PHOBIUS); CYTOPLASMIC_DOMAIN (PHOBIUS); TRANSMEMBRANE (PHOBIUS); TRANSMEMBRANE (PHOBIUS); CYTOPLASMIC_DOMAIN (PHOBIUS); NON_CYTOPLASMIC_DOMAIN (PHOBIUS); CYTOPLASMIC_DOMAIN (PHOBIUS); NON_CYTOPLASMIC_DOMAIN (PHOBIUS); NON_CYTOPLASMIC…
MalCi_51.11	---NA---	516	-	-		no IPS match
MalCi_51.12	DUT_LEPBJ : Full=Deoxyuridine 5 -triphosphate nucleotidohydrolase Short=dUTPase : Full=dUTP pyrophosphatase	178	0.33	0.52	F:dUTP diphosphatase activity; F:metal ion binding; P:dUMP biosynthetic process; P:dUTP metabolic process; P:nucleotide metabolic process; F:hydrolase activity	PF16015 (PFAM); NON_CYTOPLASMIC_DOMAIN (PHOBIUS); CYTOPLASMIC_DOMAIN (PHOBIUS); TRANSMEMBRANE (PHOBIUS); TRANSMEMBRANE (PHOBIUS); NON_CYTOPLASMIC_DOMAIN (PHOBIUS); CYTOPLASMIC_DOMAIN (PHOBIUS); TRANSMEMBRANE (PHOBIUS); TMhelix (TMHMM); TMhelix (TMHMM); TMhelix (TMHMM)
MalCi_51.13	---NA---	502	-	-		IPR018306 (SMART); PF13455 (PFAM); PTHR28094 (PANTHER); PTHR28094:SF1 (PANTHER)
MalCi_51.14	SAC31_SCHPO : Full=SAC3 family 1	1080	1.8e-54	0.4764	C:microtubule cytoskeleton; P:transcription-coupled nucleotide-excision repair; P:protein transport; P:posttranscriptional tethering of RNA polymerase II gene DNA at nuclear periphery; C:endoplasmic reticulum membrane; P:actin filnt-based process; C:cytosol; P:poly(A)+ mRNA export from nucleus; P:biological_process; P:mitotic nuclear division; P:protein export from nucleus; P:transport; P:negativ…	IPR005062 (PFAM); PTHR12436:SF3 (PANTHER); PTHR12436 (PANTHER); PTHR12436 (PANTHER); PTHR12436:SF3 (PANTHER)
MalCi_51.15	ZRT2_YEAST : Full=Zinc-regulated transporter 2 : Full=Low-affinity zinc transport ZRT2	552	9.3e-55	0.562	P:iron ion homeostasis; P:nickel cation transport; P:response to zinc ion; P:cadmium ion transport; F:cation transmembrane transporter activity; F:metal ion transmembrane transporter activity; C:vacuolar membrane; C:vacuole; P:cellular response to iron ion; C:chloroplast thylakoid membrane; P:cellular iron ion homeostasis; C:integral component of plasma membrane; C:chloroplast; C:trans-Golgi netw…	IPR003689 (PFAM); PTHR11040 (PANTHER); PTHR11040:SF55 (PANTHER); PTHR11040:SF55 (PANTHER); TRANSMEMBRANE (PHOBIUS); TRANSMEMBRANE (PHOBIUS); NON_CYTOPLASMIC_DOMAIN (PHOBIUS); TRANSMEMBRANE (PHOBIUS); CYTOPLASMIC_DOMAIN (PHOBIUS); TRANSMEMBRANE (PHOBIUS); NON_CYTOPLASMIC_DOMAIN (PHOBIUS); NON_CYTOPLASMIC_DOMAIN (PHOBIUS); TRANSMEMBRANE (PHOBIUS); NON_CYTOPLASMIC_DOMAIN (PHOBIUS); CYTOPLASMIC_DOMAI…
MalCi_51.2	UVE1_NEUCR : Full=UV-damage endonuclease Short=UV-endonuclease : Full=Mutagen-sensitive 18	556	3.1e-178	0.489	P:nucleic acid phosphodiester bond hydrolysis; P:DNA repair; P:mitochondrial DNA repair; P:pyrimidine dimer repair; P:UV-damage excision repair; P:D-alanine catabolic process; P:nucleotide-excision repair; F:heteroduplex DNA loop binding; P:response to UV; P:mismatch repair; P:cellular response to DNA damage stimulus; F:5' deoxyribonuclease (pyrimidine dimer) activity; C:nucleus; P:UV-damage exci…	IPR004601 (PFAM); IPR004601 (TIGRFAM); PTHR31290:SF5 (PANTHER); PTHR31290 (PANTHER); IPR013022 (SUPERFAMILY)
MalCi_51.3	SEC8_NEUCR : Full=Probable exocyst complex component sec8	1162	0	0.4469	C:postsynaptic density; P:protein transport; P:positive regulation of filopodium assembly; F:tRNA-intron endonuclease activity; C:growth cone; C:cell; P:plasma membrane organization; C:prospore membrane; C:microvillus; P:nematode larval development; C:dendritic shaft; F:phosphotransferase activity, carboxyl group as acceptor; P:RNA phosphodiester bond hydrolysis, endonucleolytic; P:RNA phosphodie…	IPR007191 (PFAM); PTHR14146 (PANTHER)
MalCi_51.4	AMPP1_PARBA : Full=Probable Xaa-Pro aminopeptidase P Short=AMPP Short=Aminopeptidase P : Full=Aminoacylproline aminopeptidase : Full=Prolidase	612	0	0.875	C:nucleus; F:metal ion binding; P:proteolysis; C:cytosol; F:aminopeptidase activity; F:peptidase activity; P:cellular process; F:metallopeptidase activity; F:hydrolase activity	IPR000587 (PFAM); PF16189 (PFAM); IPR000994 (G3DSA:3.90.230.GENE3D); IPR032416 (PFAM); IPR000994 (PFAM); IPR029149 (G3DSA:3.40.350.GENE3D); PTHR10804 (PANTHER); PTHR10804:SF87 (PANTHER); PTHR10804:SF87 (PANTHER); PTHR10804 (PANTHER); IPR000994 (SUPERFAMILY); IPR028980 (SUPERFAMILY)
MalCi_51.5	KA111_SCHPO : Full=Importin beta kap111 : Full=Karyopherin-111	1035	1e-30	0.4275	P:regulation of cell size; P:protein transport; F:structural molecule activity; F:protein transporter activity; C:periplasmic space; P:intracellular protein transport; P:RNA localization; C:intracellular membrane-bounded organelle; C:outer membrane-bounded periplasmic space; P:bacterial-type flagellum-dependent cell motility; F:glucocorticoid receptor binding; F:identical protein binding; C:bacte…	IPR011989 (G3DSA:1.25.10.GENE3D); PTHR12363 (PANTHER); PTHR12363:SF34 (PANTHER); IPR016024 (SUPERFAMILY)
MalCi_51.6	PDX1_EMENI : Full=Pyridoxal 5 -phosphate synthase subunit pyroA Short=PLP synthase subunit pyroA : Full=Pdx1	318	2.1e-166	0.832	P:pyridoxal phosphate biosynthetic process; P:chlorophyll metabolic process; P:hyperosmotic salinity response; F:protein homodimerization activity; P:response to salt stress; P:metabolic process; F:lyase activity; P:cellular amino acid metabolic process; P:response to lipid hydroperoxide; F:pyridoxal 5'-phosphate synthase (glutamine hydrolysing) activity; C:extracellular region; C:plasma membrane…	IPR001852 (PIRSF); IPR001852 (PFAM); IPR001852 (TIGRFAM); IPR013785 (G3DSA:3.20.20.GENE3D); PTHR31829 (PANTHER); IPR001852 (PROSITE_PROFILES); IPR011060 (SUPERFAMILY)
MalCi_51.7	ERFB_GIBZE : Full=Palmitoyltransferase ERF2 : Full=DHHC cysteine-rich domain-containing ERF2 : Full=Ras acyltransferase	97	0.73	0.5	F:transferase activity, transferring acyl groups; F:protein-cysteine S-palmitoyltransferase activity; F:zinc ion binding; F:palmitoyltransferase activity; C:endoplasmic reticulum; P:protein targeting to membrane; C:endoplasmic reticulum membrane; C:perinuclear endoplasmic reticulum; F:metal ion binding; C:membrane; C:integral component of membrane; C:integral component of endoplasmic reticulum me…	no IPS match
MalCi_51.8	ORC2_SCHPO : Full=Origin recognition complex subunit 2	567	3.8e-51	0.4825	P:cell proliferation; C:condensed chromosome inner kinetochore; P:hermaphrodite genitalia development; P:mitotic chromosome condensation; P:locomotion; P:DNA replication; P:mitotic spindle organization; P:embryo development ending in birth or egg hatching; C:DNA replication preinitiation complex; P:DNA-dependent DNA replication; P:pre-replicative complex assembly involved in nuclear cell cycle DN…	IPR007220 (PFAM); IPR007220 (PANTHER); PTHR14052:SF0 (PANTHER); IPR007220 (PANTHER)
MalCi_51.9	ARGJ_UNCRE : Full=Arginine biosynthesis bifunctional mitochondrial Includes: : Full=Glutamate N-acetyltransferase Short=GAT : Full=Ornithine acetyltransferase Short=OATase : Full=Ornithine transacetylase Includes: : Full=Amino-acid acetyltransferase : Full=N-acetylglutamate synthase Short=AGS Contains: : Full=Arginine biosynthesis bifunctional alpha chain Contains: : Full=Arginine biosynthesis bi…	479	0	0.853	F:glutamate N-acetyltransferase activity; F:transferase activity, transferring acyl groups; P:arginine metabolic process; P:arginine biosynthetic process; P:ornithine biosynthetic process; C:mitochondrial matrix; F:catalytic activity; P:metabolic process; C:mitochondrion; F:acetyl-CoA:L-glutamate N-acetyltransferase activity; P:cellular amino acid biosynthetic process; F:transferase activity	IPR016117 (G3DSA:3.60.70.GENE3D); IPR002813 (PFAM); IPR002813 (TIGRFAM); PTHR23100:SF0 (PANTHER); IPR002813 (PANTHER); PD004193 (PRODOM); IPR016117 (SUPERFAMILY)
MalCi_52.1	---NA---	161	-	-		no IPS match
MalCi_52.2	---NA---	86	-	-		no IPS match
MalCi_52.3	---NA---	447	-	-		no IPS match
MalCi_52.4	LACP_KLULA : Full=Lactose permease	434	1.7e-47	0.4395	P:proton transport; P:carbohydrate transport; F:sugar:proton symporter activity; F:symporter activity; F:galactose transmembrane transporter activity; F:fructose transmembrane transporter activity; F:glucose transmembrane transporter activity; F:transporter activity; P:hexose transport; P:glucose transmembrane transport; C:integral component of plasma membrane; F:substrate-specific transmembrane …	IPR003663 (PRINTS); IPR005828 (PFAM); G3DSA:1.20.1250.20 (GENE3D); PTHR23500 (PANTHER); PTHR23500:SF42 (PANTHER); TRANSMEMBRANE (PHOBIUS); SIGNAL_PEPTIDE_C_REGION (PHOBIUS); TRANSMEMBRANE (PHOBIUS); CYTOPLASMIC_DOMAIN (PHOBIUS); NON_CYTOPLASMIC_DOMAIN (PHOBIUS); NON_CYTOPLASMIC_DOMAIN (PHOBIUS); CYTOPLASMIC_DOMAIN (PHOBIUS); TRANSMEMBRANE (PHOBIUS); CYTOPLASMIC_DOMAIN (PHOBIUS); NON_CYTOPLASMIC_D…
MalCi_52.5	WAXS7_ARATH : Full=Probable long-chain-alcohol O-fatty-acyltransferase 7 : Full=Wax synthase 7	384	8.9e-07	0.4533	P:biological_process; F:transferase activity, transferring acyl groups; F:O-acyltransferase activity; C:endoplasmic reticulum; C:organelle membrane; P:sphingolipid metabolic process; F:long-chain-alcohol O-fatty-acyltransferase activity; C:chloroplast; F:wax ester synthase activity; F:protein binding; F:oxidoreductase activity; F:metal ion binding; C:intracellular membrane-bounded organelle; C:me…	IPR032805 (PFAM); PTHR31595:SF1 (PANTHER); PTHR31595 (PANTHER); TRANSMEMBRANE (PHOBIUS); CYTOPLASMIC_DOMAIN (PHOBIUS); TRANSMEMBRANE (PHOBIUS); NON_CYTOPLASMIC_DOMAIN (PHOBIUS); TRANSMEMBRANE (PHOBIUS); TRANSMEMBRANE (PHOBIUS); CYTOPLASMIC_DOMAIN (PHOBIUS); TRANSMEMBRANE (PHOBIUS); CYTOPLASMIC_DOMAIN (PHOBIUS); CYTOPLASMIC_DOMAIN (PHOBIUS); TRANSMEMBRANE (PHOBIUS); NON_CYTOPLASMIC_DOMAIN (PHOBIUS…
MalCi_54.1	POLX_TOBAC : Full=Retrovirus-related Pol poly from transposon TNT 1-94 Includes: : Full=Protease Includes: : Full=Reverse transcriptase Includes: : Full=Endonuclease	347	3.7e-07	0.4243	C:presynaptic membrane; F:pyridoxal phosphate binding; F:transaminase activity; P:DNA integration; C:synapse; P:protoporphyrinogen IX biosynthetic process; F:protein kinase inhibitor activity; P:negative regulation of protein kinase activity; F:RNA-directed DNA polymerase activity; P:porphyrin-containing compound biosynthetic process; F:catalytic activity; F:endonuclease activity; P:cytokine-medi…	IPR012337 (G3DSA:3.30.420.GENE3D); PTHR11439 (PANTHER); PTHR11439:SF134 (PANTHER); PTHR11439 (PANTHER); PTHR11439:SF134 (PANTHER); IPR001584 (PROSITE_PROFILES); IPR012337 (SUPERFAMILY)
MalCi_56.1	KCO6_ARATH : Full=Two-pore potassium channel 3 Short= 3 : Full=Calcium-activated outward-rectifying potassium channel 6 Short= 6	219	0.87	0.52	C:plant-type vacuole membrane; P:potassium ion transmembrane transport; F:metal ion binding; C:integral component of membrane; F:outward rectifier potassium channel activity; F:potassium channel activity; C:chloroplast thylakoid membrane	no IPS match
MalCi_56.2	TF211_SCHPO : Full=Transposon Tf2-11 poly : Full=Retrotransposable element Tf2 155 kDa	122	5.3e-12	0.49	P:nucleic acid phosphodiester bond hydrolysis; F:nucleotidyltransferase activity; F:transferase activity, transferring acyl groups; F:aspartic-type endopeptidase activity; P:protein catabolic process; P:metabolic process; P:RNA-dependent DNA biosynthetic process; F:peptidase activity; F:leucyltransferase activity; F:RNA-directed DNA polymerase activity; F:RNA binding; C:cytoplasm; F:catalytic act…	PTHR24559:SF196 (PANTHER); PTHR24559 (PANTHER); SSF56672 (SUPERFAMILY)
MalCi_57.1	ULA1_DANRE : Full=NEDD8-activating enzyme E1 regulatory subunit : Full=APP-BP1 : Full=Amyloid -binding 1	155	1.8e-28	0.5785	P:DNA repair; P:hermaphrodite genitalia development; P:reciprocal meiotic recombination; P:protein sumoylation; F:protein C-terminus binding; P:embryo development ending in birth or egg hatching; P:inductive cell migration; P:nematode larval development; F:protein heterodimerization activity; P:apoptotic process; P:meiotic chromosome segregation; C:cytosol; P:oviposition; P:neuron apoptotic proce…	IPR000594 (PFAM); IPR016040 (G3DSA:3.40.50.GENE3D); PTHR10953 (PANTHER); IPR000594 (SUPERFAMILY)
MalCi_57.10	---NA---	990	-	-		no IPS match
MalCi_57.11	NUP49_CHATD : Full=Nucleoporin NUP49 : Full=Nuclear pore NUP49	554	2.3e-24	0.4918	P:activation of transmembrane receptor protein tyrosine kinase activity; P:protein localization to cell surface; P:positive regulation of phosphatidylinositol 3-kinase signaling; P:positive chemotaxis; P:embryo development ending in seed dormancy; P:endoderm development; P:protein transport; P:sprouting angiogenesis; P:chromosome segregation; P:positive regulation of GTPase activity; P:nucleocyto…	IPR024882 (PANTHER)
MalCi_57.12	GNR1_SCHPO : Full=Guanine nucleotide-binding negative regulator 1 Short=G negative regulator 1 : Full=WD repeat-containing gnr1	195	3.8e-13	0.459	C:MMXD complex; P:aromatic compound catabolic process; P:RNA splicing; P:positive regulation of establishment of protein localization to telomere; P:positive regulation of cell proliferation; C:Cajal body; P:telomerase RNA localization to Cajal body; P:chromosome segregation; C:telomerase holoenzyme complex; F:molecular_function; P:mRNA splicing, via spliceosome; F:RNA binding; F:NAD binding; P:e…	IPR015943 (G3DSA:2.130.10.GENE3D); PTHR13211 (PANTHER); IPR017986 (SUPERFAMILY)
MalCi_57.13	---NA---	651	-	-		no IPS match
MalCi_57.14	YJM7_SCHPO : Full= uncharacterized hydrolase	284	3.7e-52	0.4795	C:chloroplast stroma; P:FMN biosynthetic process; P:riboflavin biosynthetic process; F:beta-phosphoglucomutase activity; C:cellular_component; F:molecular_function; P:nucleotide metabolic process; F:magnesium ion binding; F:ATP binding; F:glycerol-1-phosphatase activity; C:chloroplast; P:wound healing; C:extracellular exosome; P:pyrimidine nucleoside salvage; F:phosphatase activity; C:cytosol; F:…	IPR023214 (PFAM); IPR006439 (TIGRFAM); IPR023214 (G3DSA:3.40.50.GENE3D); PTHR18901:SF38 (PANTHER); PTHR18901 (PANTHER); IPR023214 (SUPERFAMILY)
MalCi_57.15	DYXC1_RAT : Full=Dyslexia susceptibility 1 candidate gene 1 homolog	253	2.2e-05	0.482	P:regulation of proteasomal protein catabolic process; P:protein import into mitochondrial matrix; P:protein transport; P:protein peptidyl-prolyl isomerization; P:intracellular protein transport; P:learning or memory; F:mitochondrion targeting sequence binding; P:cellular response to UV-A; P:apoptotic process; P:lipid particle organization; P:positive regulation of protein secretion; C:nonmotile …	IPR019734 (SMART); IPR011990 (G3DSA:1.25.40.GENE3D); PTHR22904 (PANTHER); PTHR22904 (PANTHER); PTHR22904:SF352 (PANTHER); PTHR22904:SF352 (PANTHER); IPR011990 (SUPERFAMILY)
MalCi_57.2	ULA1_DANRE : Full=NEDD8-activating enzyme E1 regulatory subunit : Full=APP-BP1 : Full=Amyloid -binding 1	374	2.1e-57	0.5775	P:DNA repair; P:hermaphrodite genitalia development; P:reciprocal meiotic recombination; P:protein sumoylation; F:protein C-terminus binding; P:embryo development ending in birth or egg hatching; P:signal transduction by protein phosphorylation; P:inductive cell migration; P:nematode larval development; F:protein heterodimerization activity; P:apoptotic process; P:meiotic chromosome segregation; …	IPR016040 (G3DSA:3.40.50.GENE3D); PTHR10953 (PANTHER); PTHR10953 (PANTHER); PTHR10953:SF29 (PANTHER); PTHR10953:SF29 (PANTHER); IPR000594 (SUPERFAMILY)
MalCi_57.3	---NA---	255	-	-		NON_CYTOPLASMIC_DOMAIN (PHOBIUS); TRANSMEMBRANE (PHOBIUS); CYTOPLASMIC_DOMAIN (PHOBIUS)
MalCi_57.4	---NA---	76	-	-		no IPS match
MalCi_57.5	CARP_CANTR : Full=Candidapepsin : Full=ACP : Full=Aspartate protease : Full=Secreted aspartic ase Short=SAPT Flags: Precursor	414	0.19	0.55	F:aspartic-type endopeptidase activity; P:proteolysis; F:peptidase activity; C:extracellular region; F:hydrolase activity	IPR021109 (G3DSA:2.40.70.GENE3D); TRANSMEMBRANE (PHOBIUS); CYTOPLASMIC_DOMAIN (PHOBIUS); NON_CYTOPLASMIC_DOMAIN (PHOBIUS); IPR021109 (SUPERFAMILY); TMhelix (TMHMM)
MalCi_57.6	MGT4B_DANRE : Full=Alpha-1,3-mannosyl-glyco 4-beta-N-acetylglucosaminyltransferase B : Full=N-glycosyl-oligosaccharide-glyco N-acetylglucosaminyltransferase IVb Short= c-T IVb Short= -IVb Short=N-acetylglucosaminyltransferase IVb : Full=UDP-N-acetylglucosamine: alpha-1,3-D-mannoside beta-1,4-N-acetylglucosaminyltransferase IVb	434	0.00011	0.4322	P:protein glycosylation; P:protein N-linked glycosylation; C:Golgi membrane; C:Golgi apparatus; F:dolichyl-phosphate-glucose-glycolipid alpha-glucosyltransferase activity; F:fucosyltransferase activity; F:alpha-1,2-galactosyltransferase activity; F:transferase activity, transferring glycosyl groups; F:cytokinin 9-beta-glucosyltransferase activity; F:transferase activity, transferring hexosyl grou…	IPR006759 (PFAM); IPR029675 (PANTHER); PTHR31410:SF1 (PANTHER); TRANSMEMBRANE (PHOBIUS); CYTOPLASMIC_DOMAIN (PHOBIUS); CYTOPLASMIC_DOMAIN (PHOBIUS); TRANSMEMBRANE (PHOBIUS); NON_CYTOPLASMIC_DOMAIN (PHOBIUS); NON_CYTOPLASMIC_DOMAIN (PHOBIUS); TRANSMEMBRANE (PHOBIUS); TMhelix (TMHMM); TMhelix (TMHMM); TMhelix (TMHMM)
MalCi_57.7	FAM50_SCHPO : Full=FAM50 family	404	0.00018	0.47	P:biological_process; P:regulation of photomorphogenesis; P:spermatogenesis; P:production of miRNAs involved in gene silencing by miRNA; P:neurogenesis; P:ethylene-activated signaling pathway; P:regulation of circadian rhythm; P:response to blue light; C:cellular_component; F:molecular_function; F:poly(A) RNA binding; C:nucleoplasm; C:nucleus; P:rhythmic process; P:response to red light	IPR007005 (PFAM)
MalCi_57.8	FIP1_ASPFU : Full=Pre-mRNA polyadenylation factor fip1	477	3e-58	0.6875	C:cellular_component; P:response to unfolded protein; F:molecular_function; F:ATP binding; P:response to heat; F:RNA binding; F:copper ion binding; C:mRNA cleavage and polyadenylation specificity factor complex; F:chaperone binding; C:cytosol; P:biological_process; P:chaperone mediated protein folding requiring cofactor; F:unfolded protein binding; P:mRNA processing; P:protein folding; P:protein …	IPR020818 (PRINTS); IPR020818 (SMART); IPR020818 (PFAM); IPR020818 (G3DSA:2.30.33.GENE3D); IPR007854 (PFAM); IPR020818 (PANTHER); IPR011032 (SUPERFAMILY)
MalCi_57.9	---NA---	182	-	-		SIGNAL_PEPTIDE (PHOBIUS); SIGNAL_PEPTIDE_C_REGION (PHOBIUS); SIGNAL_PEPTIDE_N_REGION (PHOBIUS); NON_CYTOPLASMIC_DOMAIN (PHOBIUS); SIGNAL_PEPTIDE_H_REGION (PHOBIUS); SignalP-noTM (SIGNALP_EUK); SignalP-TM (SIGNALP_GRAM_POSITIVE); SignalP-noTM (SIGNALP_GRAM_NEGATIVE)
MalCi_58.1	UTP14_YEAST : Full=U3 small nucleolar RNA-associated 14 Short=U3 snoRNA-associated 14 : Full=U three 14	938	3.5e-31	0.5971	C:small-subunit processome; P:maturation of SSU-rRNA; P:multicellular organism development; P:spermatogenesis; P:ribosome biogenesis; P:endonucleolytic cleavage in ITS1 to separate SSU-rRNA from 5.8S rRNA and LSU-rRNA from tricistronic rRNA transcript (SSU-rRNA, 5.8S rRNA, LSU-rRNA); P:rRNA processing; C:nucleolus; F:molecular_function; F:poly(A) RNA binding; C:nucleoplasm; F:nucleotide binding; …	IPR006709 (PFAM); PTHR14150:SF12 (PANTHER); IPR006709 (PANTHER)
MalCi_58.10	YIP5_SCHPO : Full= YIP5 : Full=YPT-interacting 5	265	2.4e-46	0.5021	P:biological_process; C:Golgi apparatus; P:positive regulation of defense response to virus by host; P:xenophagy; F:molecular_function; C:plasma membrane; C:nucleoplasm; F:protein binding; C:cytoplasm; C:intracellular membrane-bounded organelle; C:membrane; C:integral component of membrane; P:cell differentiation; P:mitophagy in response to mitochondrial depolarization; C:transport vesicle; F:Rab…	IPR006977 (PFAM); PTHR12822:SF2 (PANTHER); PTHR12822 (PANTHER); TRANSMEMBRANE (PHOBIUS); TRANSMEMBRANE (PHOBIUS); TRANSMEMBRANE (PHOBIUS); NON_CYTOPLASMIC_DOMAIN (PHOBIUS); NON_CYTOPLASMIC_DOMAIN (PHOBIUS); TRANSMEMBRANE (PHOBIUS); CYTOPLASMIC_DOMAIN (PHOBIUS); TRANSMEMBRANE (PHOBIUS); NON_CYTOPLASMIC_DOMAIN (PHOBIUS); CYTOPLASMIC_DOMAIN (PHOBIUS); CYTOPLASMIC_DOMAIN (PHOBIUS); TMhelix (TMHMM); T…
MalCi_58.11	GYP10_SCHPO : Full=GTPase-activating gyp10	273	1.8e-33	0.536	P:lens fiber cell morphogenesis; P:male gonad development; P:Golgi organization; F:GTPase activator activity; C:integral component of Golgi membrane; P:regulation of cilium assembly; P:cargo loading into COPII-coated vesicle; P:positive regulation of ER to Golgi vesicle-mediated transport; P:lens development in cra-type eye; P:positive regulation of GTPase activity; C:endoplasmic reticulum membra…	IPR000195 (PFAM); PTHR20913:SF7 (PANTHER); PTHR20913 (PANTHER); TRANSMEMBRANE (PHOBIUS); CYTOPLASMIC_DOMAIN (PHOBIUS); NON_CYTOPLASMIC_DOMAIN (PHOBIUS); IPR000195 (SUPERFAMILY); TMhelix (TMHMM)
MalCi_58.12	---NA---	76	-	-		no IPS match
MalCi_58.2	RM27_YEAST : Full=54S ribosomal mitochondrial : Full= 27 Flags: Precursor	174	9.3e-11	0.575	F:structural constituent of ribosome; C:intracellular ribonucleoprotein complex; C:mitochondrion; P:mitochondrial translation; C:ribosome; C:mitochondrial large ribosomal subunit; P:translation	IPR019189 (PFAM); PTHR21338 (PANTHER)
MalCi_58.3	YFK7_SCHPO : Full=Probable E3 ubiquitin ligase	988	6.2e-107	0.4865	P:negative regulation of potassium ion transmembrane transport; P:regulation of membrane depolarization; P:nucleocytoplasmic transport; C:plasmodesma; C:cytosol; P:positive regulation of caveolin-mediated endocytosis; P:ventricular cardiac muscle cell action potential; P:positive regulation of protein catabolic process; C:proteasome complex; P:mitotic nuclear division; F:ion channel binding; P:tr…	IPR000569 (SMART); IPR000569 (PFAM); G3DSA:3.30.2160.10 (GENE3D); PTHR11254 (PANTHER); IPR000569 (PROSITE_PROFILES); IPR000569 (SUPERFAMILY)
MalCi_58.4	PABP_ASPCL : Full=Polyadenylate-binding cytoplasmic and nuclear Short=PABP Short=Poly(A)-binding : Full=Polyadenylate tail-binding	775	0	0.8005	P:biological_process; P:regulation of nuclear-transcribed mRNA poly(A) tail shortening; C:cytoplasmic stress granule; F:poly(A) binding; P:mRNA processing; C:ribosome; P:regulation of translational initiation; C:cellular_component; P:transport; F:nucleotide binding; P:regulation of translation; P:mRNA export from nucleus; F:nucleic acid binding; C:nucleus; F:RNA binding; F:ribonuclease inhibitor …	IPR000504 (SMART); IPR003954 (SMART); IPR002004 (SMART); IPR002004 (G3DSA:1.10.1900.GENE3D); IPR006515 (TIGRFAM); IPR000504 (PFAM); IPR012677 (G3DSA:3.30.70.GENE3D); IPR012677 (G3DSA:3.30.70.GENE3D); IPR002004 (PFAM); PTHR24012 (PANTHER); PTHR24012:SF491 (PANTHER); PTHR24012:SF491 (PANTHER); PTHR24012 (PANTHER); PTHR24012:SF491 (PANTHER); IPR002004 (PROSITE_PROFILES); IPR000504 (PROSITE_PROFILES)…
MalCi_58.5	TFDF1_CUPPJ : Full=Maleylacetate reductase 1 : Full=Maleylacetate reductase I	296	1.2e-18	0.4415	P:aromatic compound catabolic process; F:maleylacetate reductase activity; P:ethanolamine catabolic process; P:3-chlorocatechol catabolic process; P:alcohol metabolic process; P:L-fucose catabolic process; F:alcohol dehydrogenase (NAD) activity; C:cellular_component; P:fucose metabolic process; F:L-threonine 3-dehydrogenase activity; F:magnesium ion binding; P:1-butanol biosynthetic process; F:la…	G3DSA:3.40.50.1970 (GENE3D); IPR001670 (PFAM); G3DSA:1.20.1090.10 (GENE3D); PTHR11496 (PANTHER); PTHR11496:SF64 (PANTHER); TRANSMEMBRANE (PHOBIUS); NON_CYTOPLASMIC_DOMAIN (PHOBIUS); CYTOPLASMIC_DOMAIN (PHOBIUS); SSF56796 (SUPERFAMILY)
MalCi_58.6	VPS52_SCHPO : Full=Vacuolar sorting-associated 52	1093	2.5e-66	0.4705	C:GARP complex; P:protein transport; F:2-hydroxyglutarate dehydrogenase activity; C:Golgi membrane; C:Golgi apparatus; C:Golgi trans cisterna; C:Golgi medial cisterna; F:very-long-chain-(S)-2-hydroxy-acid oxidase activity; F:long-chain-(S)-2-hydroxy-long-chain-acid oxidase activity; P:actin filnt-based process; F:oxidoreductase activity; F:medium-chain-(S)-2-hydroxy-acid oxidase activity; P:posit…	IPR006076 (PFAM); IPR007258 (PFAM); IPR023753 (G3DSA:3.50.50.GENE3D); IPR007258 (PANTHER); CYTOPLASMIC_DOMAIN (PHOBIUS); NON_CYTOPLASMIC_DOMAIN (PHOBIUS); TRANSMEMBRANE (PHOBIUS); IPR023753 (SUPERFAMILY)
MalCi_58.7	IF5A2_YEAST : Full=Eukaryotic translation initiation factor 5A-2 Short=eIF-5A-2 : Full=Anaerobically induced 1 : Full=Hypusine-containing HP1 : Full=eIF-4D	163	7.3e-77	0.793	P:positive regulation of translation; P:protein transport; C:neuronal cell body; C:endoplasmic reticulum membrane; P:nucleocytoplasmic transport; C:dendrite; F:RNA binding; C:intracellular membrane-bounded organelle; P:apoptotic process; C:cytosol; P:salivary gland cell autophagic cell death; P:translational frshifting; C:annulate lllae; C:ribosome; P:translational initiation; P:protein export fr…	IPR020189 (SMART); IPR001884 (PIRSF); IPR014722 (G3DSA:2.30.30.GENE3D); IPR001884 (TIGRFAM); IPR020189 (PFAM); IPR012340 (G3DSA:2.40.50.GENE3D); IPR001884 (PANTHER); IPR012340 (SUPERFAMILY); IPR008991 (SUPERFAMILY)
MalCi_58.8	---NA---	60	-	-		no IPS match
MalCi_58.9	RL40_NEUCR : Full=Ubiquitin-60S ribosomal L40 Contains: : Full=Ubiquitin Contains: : Full=60S ribosomal L40 : Full=CEP52 : Full=Cytoplasmic ribosomal 79 Short=CRP79 Flags: Precursor	227	4.1e-66	0.931	P:embryo development ending in seed dormancy; P:embryo development ending in birth or egg hatching; P:transcription-coupled nucleotide-excision repair; P:ribosome biogenesis; P:JNK cascade; P:positive regulation of NF-kappaB transcription factor activity; C:microtubule associated complex; P:viral transcription; P:activation of MAPK activity; P:regulation of necrotic cell death; P:intracellular tr…	IPR019956 (PRINTS); IPR001975 (SMART); IPR000626 (SMART); IPR000626 (PFAM); G3DSA:3.10.20.90 (GENE3D); IPR001975 (PFAM); PTHR10666 (PANTHER); IPR000626 (PROSITE_PROFILES); IPR011332 (SUPERFAMILY); IPR029071 (SUPERFAMILY)
MalCi_60.1	IPK1_YARLI : Full=Inositol-pentakisphosphate 2-kinase : Full=Inositol-1,3,4,5,6-pentakisphosphate 2-kinase : Full=Ins(1,3,4,5,6)P5 2-kinase Short= 5 2-kinase	463	2.1e-19	0.4167	F:nucleotide binding; P:nuclear-transcribed mRNA catabolic process, non-stop decay; P:inositol phosphate biosynthetic process; C:nucleus; F:ATP binding; F:inositol pentakisphosphate 2-kinase activity; C:cytosol; P:phosphorylation; F:transferase activity; F:kinase activity	IPR009286 (PFAM); IPR009286 (PANTHER)
MalCi_60.2	---NA---	54	-	-		no IPS match
MalCi_60.3	AF9_EMENI : Full= AF-9 homolog	251	1.6e-97	0.6215	P:chromatin modification; P:histone H4 acetylation; P:regulation of histone H4 acetylation; P:histone H3 acetylation; P:DNA repair; P:histone H2A acetylation; C:NuA4 histone acetyltransferase complex; C:transcription elongation factor complex; F:protein C-terminus binding; P:histone exchange; C:Swr1 complex; P:histone H4-K5 acetylation; C:Ada2/Gcn5/Ada3 transcription activator complex; P:anterior…	IPR005033 (PFAM); IPR005033 (PANTHER); IPR005033 (PROSITE_PROFILES)
MalCi_60.4	SYF2_EMENI : Full=Pre-mRNA-splicing factor syf2	241	1.7e-115	0.5806	P:mitotic G2 DNA damage checkpoint; P:RNA splicing; P:positive regulation of cell proliferation; P:neurogenesis; C:Prp19 complex; F:molecular_function; P:mRNA splicing, via spliceosome; C:prespliceosome; C:catalytic step 2 spliceosome; C:post-mRNA release spliceosomal complex; P:in utero embryonic development; C:precatalytic spliceosome; C:catalytic step 1 spliceosome; P:biological_process; C:spl…	IPR013260 (PFAM); IPR013260 (PANTHER); IPR013260 (PANTHER); PTHR13264:SF5 (PANTHER); PTHR13264:SF5 (PANTHER)
MalCi_61.1	GLT10_CAEBR : Full= polypeptide N-acetylgalactosaminyltransferase 10 Short=pp- ase 10 : Full= -UDP acetylgalactosaminyltransferase 10 : Full=UDP- c:polypeptide N-acetylgalactosaminyltransferase 10	224	0.27	0.44	F:transferase activity, transferring glycosyl groups; F:metal ion binding; C:membrane; C:integral component of membrane; P:protein glycosylation; C:Golgi membrane; C:Golgi apparatus; F:transferase activity; F:carbohydrate binding; F:polypeptide N-acetylgalactosaminyltransferase activity	no IPS match
MalCi_61.10	HPRK_LEPIN : Full=HPr kinase phosphorylase Short=H P : Full=HPr(Ser) kinase phosphorylase	731	0.71	0.43	P:metabolic process; F:protein kinase activity; F:protein serine/threonine kinase activity; P:protein phosphorylation; P:signal transduction by protein phosphorylation; C:intracellular; F:magnesium ion binding; F:phosphorelay sensor kinase activity; F:nucleotide binding; P:regulation of carbohydrate metabolic process; F:ATP binding; F:protein serine/threonine/tyrosine kinase activity; F:catalytic…	PTHR39463 (PANTHER)
MalCi_61.11	YOGA_BACSU : Full=Uncharacterized zinc-type alcohol dehydrogenase	369	4.2e-47	0.4565	F:acryloyl-CoA reductase activity; F:zinc ion binding; F:acryloyl-CoA reductase (NADP+) activity; P:amino acid catabolic process to alcohol via Ehrlich pathway; P:ethanol oxidation; F:alcohol dehydrogenase (NAD) activity; P:ethanol metabolic process; P:NADH oxidation; C:plasma membrane; P:ethanol biosynthetic process involved in glucose fermentation to ethanol; P:furaldehyde metabolic process; F:…	IPR020843 (SMART); IPR016040 (G3DSA:3.40.50.GENE3D); IPR011032 (G3DSA:3.90.180.GENE3D); IPR013149 (PFAM); IPR002085 (PANTHER); PTHR11695:SF509 (PANTHER); TRANSMEMBRANE (PHOBIUS); CYTOPLASMIC_DOMAIN (PHOBIUS); NON_CYTOPLASMIC_DOMAIN (PHOBIUS); IPR011032 (SUPERFAMILY); IPR016040 (SUPERFAMILY); TMhelix (TMHMM)
MalCi_61.12	MPD2_SCHPO : Full=GYF domain-containing mpd2	1487	3.4e-18	0.6171	P:multicellular organism growth; P:muscle cell cellular homeostasis; P:nuclear pore distribution; P:multicellular organism development; C:cleavage furrow; P:embryo development ending in birth or egg hatching; P:post-embryonic development; C:cytoplasmic mRNA processing body; P:feeding behavior; P:regulation of cullin deneddylation; P:adult locomotory behavior; P:negative regulation of Notch signal…	IPR003169 (SMART); IPR003169 (G3DSA:3.30.1490.GENE3D); IPR003169 (PFAM); PTHR14445 (PANTHER); PTHR14445:SF36 (PANTHER); PTHR14445 (PANTHER); PTHR14445 (PANTHER); PTHR14445:SF36 (PANTHER); PTHR14445:SF36 (PANTHER); IPR003169 (PROSITE_PROFILES); IPR003169 (SUPERFAMILY)
MalCi_61.13	EGT2_NEUCR : Full=Hercynylcysteine sulfoxide lyase : Full=Ergothioneine biosynthesis 2 : Full=PLP-binding cysteine desulfurase : Full=PLP-dependent C-S lyase	437	2.7e-93	0.469	F:pyridoxal phosphate binding; P:mitochondrial tRNA thio-modification; F:lyase activity; P:biosynthetic process; P:alanine biosynthetic process; F:cystathionine gamma-lyase activity; C:microtubule associated complex; P:cellular iron ion homeostasis; C:L-cysteine desulfurase complex; P:ergothioneine biosynthetic process; F:catalytic activity; P:antibiotic biosynthetic process; C:cytosol; P:tRNA th…	IPR015421 (G3DSA:3.40.640.GENE3D); IPR000192 (PFAM); PTHR11601 (PANTHER); PTHR11601:SF32 (PANTHER); PTHR11601:SF32 (PANTHER); PTHR11601 (PANTHER); IPR015424 (SUPERFAMILY)
MalCi_61.14	RN126_XENTR : Full=E3 ubiquitin- ligase RNF126 : Full=RING finger 126	210	1.2e-17	0.556	P:regulation of dosage compensation by inactivation of X chromosome; F:epidermal growth factor receptor binding; P:embryonic axis specification; P:negative regulation of epidermal growth factor receptor signaling pathway; F:frizzled binding; P:negative regulation of transcription, DNA-templated; C:cytosol; P:Wnt signaling pathway; F:zinc ion binding; P:negative regulation of non-canonical Wnt sig…	IPR001841 (SMART); IPR001841 (PFAM); IPR013083 (G3DSA:3.30.40.GENE3D); PTHR22763 (PANTHER); IPR001841 (PROSITE_PROFILES); SSF57850 (SUPERFAMILY)
MalCi_61.15	FIS1_ASPOR : Full=Mitochondria fission 1	186	1.2e-71	0.758	P:calcium-mediated signaling using intracellular calcium source; P:positive regulation of protein targeting to membrane; P:peroxisome organization; P:negative regulation of endoplasmic reticulum calcium ion concentration; F:molecular_function; P:chronological cell aging; P:positive regulation of mitochondrial calcium ion concentration; P:mitochondrion morphogenesis; P:apoptotic process; C:cytosol…	IPR028061 (PFAM); IPR011990 (G3DSA:1.25.40.GENE3D); IPR028058 (PFAM); IPR016543 (PANTHER); TRANSMEMBRANE (PHOBIUS); NON_CYTOPLASMIC_DOMAIN (PHOBIUS); CYTOPLASMIC_DOMAIN (PHOBIUS); IPR011990 (SUPERFAMILY); TMhelix (TMHMM)
MalCi_61.2	SYM_PARDP : Full=Methionine--tRNA ligase : Full=Methionyl-tRNA synthetase Short=	135	0.29	0.4417	F:nucleotide binding; P:tRNA aminoacylation for protein translation; F:ATP binding; F:aminoacyl-tRNA ligase activity; F:methionine-tRNA ligase activity; C:cytoplasm; F:metal ion binding; P:methionyl-tRNA aminoacylation; F:ligase activity; P:translation	no IPS match
MalCi_61.3	STN1_SCHPO : Full= stn1	290	0.0003	0.4722	P:regulation of telomere maintenance via telomere lengthening; P:telomere maintenance; P:positive regulation of DNA replication; C:chromosome; F:single-stranded telomeric DNA binding; C:nucleolus; C:nuclear chromosome, telomeric region; C:nucleoplasm; F:single-stranded DNA binding; F:nucleic acid binding; F:DNA binding; P:positive regulation of telomerase activity; C:chromosome, telomeric region;…	IPR018856 (PFAM); IPR012340 (G3DSA:2.40.50.GENE3D); PTHR13989 (PANTHER); IPR014647 (PTHR13989:PANTHER); PTHR13989 (PANTHER); IPR014647 (PTHR13989:PANTHER); IPR012340 (SUPERFAMILY)
MalCi_61.4	RIB2_YEAST : Full=Bifunctional RIB2 Includes: : Full=tRNA pseudouridine(32) cytoplasmic : Full=tRNA pseudouridine synthase 8 : Full=tRNA pseudouridylate synthase 8 : Full=tRNA-uridine isomerase 8 Includes: : Full=Diaminohydroxyphosphoribosylaminopyrimidine deaminase Short=DRAP deaminase : Full=Riboflavin-specific deaminase	246	2.3e-22	0.45	F:zinc ion binding; P:tRNA processing; P:riboflavin biosynthetic process; P:RNA modification; P:metabolic process; F:pseudouridine synthase activity; F:2,5-diamino-6-ribitylamino-4(3H)-pyrimidinone 5'-phosphate deaminase activity; P:pseudouridine synthesis; F:NADP binding; F:RNA binding; P:tRNA pseudouridine synthesis; F:diaminohydroxyphosphoribosylaminopyrimidine deaminase activity; F:5-amino-6-…	G3DSA:3.40.140.10 (GENE3D); IPR002125 (PFAM); IPR002125 (PROSITE_PROFILES); IPR016193 (SUPERFAMILY)
MalCi_61.5	YL39_SCHPO : Full=Uncharacterized J domain-containing	272	1.1e-28	0.6545	P:DNA replication; P:chaperone-mediated protein folding; P:intermediate filnt organization; C:cellular_component; F:ATPase activator activity; C:nucleoplasm; C:endoplasmic reticulum membrane; F:ATP binding; P:response to heat; C:extracellular exosome; F:protein binding involved in protein folding; P:negative regulation of transcription, DNA-templated; P:negative regulation of cysteine-type endope…	IPR001623 (PRINTS); IPR001623 (SMART); IPR001623 (PFAM); IPR001623 (G3DSA:1.10.287.GENE3D); PTHR24078:SF267 (PANTHER); PTHR24078 (PANTHER); IPR001623 (PROSITE_PROFILES); IPR001623 (SUPERFAMILY)
MalCi_61.6	Y2028_MYCBO : Full=Universal stress Mb2028c Short=USP Mb2028c	735	9e-48	0.6725	F:nucleotide binding; F:ATP binding; P:response to hypoxia; C:cytoplasm; C:cell wall; P:response to stress; C:plasma membrane	IPR006015 (PRINTS); IPR014729 (G3DSA:3.40.50.GENE3D); IPR006016 (PFAM); PTHR31964:SF47 (PANTHER); PTHR31964 (PANTHER); SSF52402 (SUPERFAMILY)
MalCi_61.7	VATB_NEUCR : Full=V-type proton ATPase subunit B Short=V-ATPase subunit B : Full=V-ATPase 57 kDa subunit : Full=Vacuolar proton pump subunit B	420	0	0.8745	C:lateral plasma membrane; P:proton transport; C:plasma membrane proton-transporting V-type ATPase complex; P:ATP hydrolysis coupled proton transport; F:hydrogen ion transmembrane transporter activity; C:Golgi apparatus; C:proton-transporting V-type ATPase, V1 domain; F:proton-transporting ATP synthase activity, rotational mechanism; P:regulation of pH; P:sensory perception of sound; C:vacuolar p…	IPR000194 (PFAM); IPR027417 (G3DSA:3.40.50.GENE3D); PTHR15184 (PANTHER); PTHR15184:SF11 (PANTHER); IPR027417 (SUPERFAMILY)
MalCi_61.8	YEG9_SCHPO : Full=Uncharacterized oxidoreductase	348	2.3e-22	0.431	P:aromatic compound catabolic process; P:metabolic process; P:NADPH regeneration; F:trans-1,2-dihydrobenzene-1,2-diol dehydrogenase activity; F:D-xylose 1-dehydrogenase (NADP+) activity; C:extracellular region; P:cellular response to DNA damage stimulus; P:phthalate catabolic process; P:D-xylose catabolic process; F:inositol 2-dehydrogenase activity; C:nucleus; C:cytoplasm; F:oxidoreductase activ…	IPR000683 (PFAM); IPR004104 (PFAM); IPR016040 (G3DSA:3.40.50.GENE3D); G3DSA:3.30.360.10 (GENE3D); PTHR22604 (PANTHER); PTHR22604:SF111 (PANTHER); IPR016040 (SUPERFAMILY); SSF55347 (SUPERFAMILY)
MalCi_61.9	TRP_NEUCR : Full=Tryptophan synthase	721	0	0.781	C:nucleus; P:aromatic amino acid family biosynthetic process; F:tryptophan synthase activity; F:pyridoxal phosphate binding; P:tryptophan biosynthetic process; C:cytoplasm; F:catalytic activity; P:metabolic process; F:lyase activity; P:cellular amino acid biosynthetic process; P:tryptophan metabolic process	IPR002028 (PFAM); IPR006654 (TIGRFAM); IPR013785 (G3DSA:3.20.20.GENE3D); IPR002028 (TIGRFAM); IPR001926 (PFAM); G3DSA:3.40.50.1100 (GENE3D); G3DSA:3.40.50.1100 (GENE3D); PTHR10314 (PANTHER); IPR006654 (PTHR10314:PANTHER); IPR011060 (SUPERFAMILY); IPR001926 (SUPERFAMILY)
MalCi_63.1	VAC7_YEAST : Full=Vacuolar segregation 7	904	3.6e-10	0.41	C:cytoplasm; C:PAS complex; C:membrane; C:fungal-type vacuole membrane; C:integral component of membrane; P:positive regulation of kinase activity; P:positive regulation of phosphatidylinositol biosynthetic process; C:vacuolar membrane; C:vacuole; F:molecular_function	IPR024260 (PFAM); PTHR28258 (PANTHER); CYTOPLASMIC_DOMAIN (PHOBIUS); NON_CYTOPLASMIC_DOMAIN (PHOBIUS); TRANSMEMBRANE (PHOBIUS); TMhelix (TMHMM)
MalCi_63.2	YF2E_SCHPO : Full= metal ion transporter	886	1.3e-117	0.5957	P:transmembrane transport; P:magnesium ion transport; F:cobalt ion transmembrane transporter activity; C:fungal-type vacuole membrane; P:protein homooligomerization; F:magnesium ion transmembrane transporter activity; F:metal ion transmembrane transporter activity; P:magnesium ion transmembrane transport; P:transport; C:plasma membrane; F:magnesium ion binding; P:cobalt ion transport; F:inorganic…	IPR002523 (PFAM); G3DSA:1.20.58.340 (GENE3D); G3DSA:1.20.58.340 (GENE3D); G3DSA:3.30.460.20 (GENE3D); PTHR21535:SF51 (PANTHER); PTHR21535:SF51 (PANTHER); PTHR21535 (PANTHER); PTHR21535 (PANTHER); SSF143865 (SUPERFAMILY); SSF144083 (SUPERFAMILY)
MalCi_63.3	Y381_RICFE : Full= ankyrin repeat RF_0381	354	5.2e-34	0.456	P:monovalent inorganic cation transport; P:cytoskeleton organization; P:positive regulation of homotypic cell-cell adhesion; P:protein localization to T-tubule; C:sarcoplasmic reticulum; P:endoderm development; P:positive regulation of calcium ion transport; P:protein transport; P:protein localization; F:structural molecule activity; P:axon guidance; P:cytoskeletal anchoring at plasma membrane; P…	IPR002110 (PRINTS); IPR002110 (SMART); PF13637 (PFAM); IPR002110 (PFAM); IPR020683 (PFAM); IPR020683 (G3DSA:1.25.40.GENE3D); IPR020683 (G3DSA:1.25.40.GENE3D); IPR020683 (G3DSA:1.25.40.GENE3D); IPR020683 (G3DSA:1.25.40.GENE3D); PTHR24198 (PANTHER); IPR002110 (PROSITE_PROFILES); IPR020683 (PROSITE_PROFILES); IPR002110 (PROSITE_PROFILES); IPR002110 (PROSITE_PROFILES); IPR002110 (PROSITE_PROFILES); I…
MalCi_63.4	---NA---	5709	-	-		PTHR40641:SF2 (PANTHER); PTHR40641 (PANTHER); NON_CYTOPLASMIC_DOMAIN (PHOBIUS); TRANSMEMBRANE (PHOBIUS); NON_CYTOPLASMIC_DOMAIN (PHOBIUS); CYTOPLASMIC_DOMAIN (PHOBIUS); TRANSMEMBRANE (PHOBIUS); TRANSMEMBRANE (PHOBIUS); CYTOPLASMIC_DOMAIN (PHOBIUS); SignalP-TM (SIGNALP_GRAM_POSITIVE)
MalCi_64.1	---NA---	150	-	-		no IPS match
MalCi_64.10	MOT1_ARATH : Full=Molybdate transporter 1 : Full=Sulfate transporter like	327	1.1e-37	0.6233	P:molybdate ion export from vacuole; F:molybdate ion transmembrane transporter activity; C:vacuole; P:transport; C:plasma membrane; C:intracellular; C:cell; C:plant-type vacuole membrane; C:chloroplast; C:mitochondrial membrane; C:mitochondrion; C:membrane; C:integral component of membrane; C:endomembrane system; P:molybdate ion transport; F:sulfate transmembrane transporter activity	IPR031563 (PFAM); PTHR31970:SF0 (PANTHER); PTHR31970 (PANTHER); NON_CYTOPLASMIC_DOMAIN (PHOBIUS); CYTOPLASMIC_DOMAIN (PHOBIUS); CYTOPLASMIC_DOMAIN (PHOBIUS); TRANSMEMBRANE (PHOBIUS); NON_CYTOPLASMIC_DOMAIN (PHOBIUS); CYTOPLASMIC_DOMAIN (PHOBIUS); CYTOPLASMIC_DOMAIN (PHOBIUS); CYTOPLASMIC_DOMAIN (PHOBIUS); TRANSMEMBRANE (PHOBIUS); TRANSMEMBRANE (PHOBIUS); TRANSMEMBRANE (PHOBIUS); NON_CYTOPLASMIC_D…
MalCi_64.11	---NA---	160	-	-		no IPS match
MalCi_64.12	AIM9_YARLI : Full=Altered inheritance of mitochondria mitochondrial : Full=Found in mitochondrial proteome 29 Flags: Precursor	168	1.2e-07	0.414	F:octanoyltransferase activity; P:biological_process; F:transferase activity, transferring acyl groups; C:cytoplasm; F:lipoyl(octanoyl) transferase activity; C:mitochondrion; P:cellular protein modification process; F:transferase activity, transferring phosphorus-containing groups; F:transferase activity; F:molecular_function; P:lipoate biosynthetic process	PTHR21310 (PANTHER); PTHR21310:SF12 (PANTHER); IPR011009 (SUPERFAMILY)
MalCi_64.13	---NA---	172	-	-		PTHR21310:SF12 (PANTHER); PTHR21310 (PANTHER); PTHR21310 (PANTHER)
MalCi_64.2	RBBP6_HUMAN : Full=E3 ubiquitin- ligase RBBP6 : Full=Proliferation potential-related : Full= P2P-R : Full=Retinoblastoma-binding Q 1 Short=RBQ-1 : Full=Retinoblastoma-binding 6 : Full=p53-associated cellular of testis	1049	0.00038	0.478	P:multicellular organism growth; F:ubiquitin protein ligase activity; P:somite development; P:DNA replication; C:chromosome; C:nucleolus; F:UDP-N-acetylmuramoylalanyl-D-glutamyl-2,6-diaminopimelate-D-alanyl-D-alanine ligase activity; C:nucleoplasm; P:in utero embryonic development; P:apoptotic process; P:viral process; C:cytosol; F:tubulin-glutamic acid ligase activity; F:ligase activity; F:prote…	IPR013083 (G3DSA:3.30.40.GENE3D); PTHR15439 (PANTHER); PTHR15439 (PANTHER); PTHR15439:SF0 (PANTHER); PTHR15439:SF0 (PANTHER); IPR001841 (PROSITE_PROFILES); SSF57850 (SUPERFAMILY)
MalCi_64.3	---NA---	190	-	-		no IPS match
MalCi_64.4	---NA---	311	-	-		no IPS match
MalCi_64.5	CORO_SCHPO : Full=Coronin crn1	574	8.1e-176	0.618	P:regulation of actin polymerization or depolymerization; P:actin filnt organization; P:microtubule-based process; P:negative regulation of actin nucleation; F:Rac GTPase binding; P:intracellular signal transduction; C:axon; C:lllipodium; F:Arp2/3 complex binding; P:cellular response to platelet-derived growth factor stimulus; P:negative regulation of substrate adhesion-dependent cell spreading; …	IPR020472 (PRINTS); SM01167 (SMART); IPR015048 (SMART); IPR001680 (SMART); IPR015943 (G3DSA:2.130.10.GENE3D); IPR001680 (PFAM); PF16300 (PFAM); IPR015048 (PFAM); IPR015505 (PANTHER); IPR001680 (PROSITE_PROFILES); IPR001680 (PROSITE_PROFILES); IPR017986 (PROSITE_PROFILES); IPR001680 (PROSITE_PROFILES); IPR017986 (SUPERFAMILY)
MalCi_64.6	KLPA_EMENI : Full=Kinesin klpA	1454	0	0.5965	F:ATPase activity; P:embryo development ending in birth or egg hatching; P:cell projection organization; C:kinesin complex; P:microtubule-based movement; C:minus-end kinesin complex; P:meiotic spindle organization; C:microtubule; P:microtubule-based process; F:protein heterodimerization activity; P:meiotic chromosome segregation; P:nuclear migration involved in conjugation with cellular fusion; P…	IPR001752 (PRINTS); IPR001752 (SMART); IPR001752 (PFAM); IPR000073 (PFAM); IPR001752 (G3DSA:3.40.850.GENE3D); IPR029058 (G3DSA:3.40.50.GENE3D); IPR027640 (PANTHER); IPR001752 (PROSITE_PROFILES); IPR027417 (SUPERFAMILY); IPR029058 (SUPERFAMILY)
MalCi_64.7	MYLK4_HUMAN : Full=Myosin light chain kinase family member 4 : Full=Sugen kinase 85 Short= 085	277	0.00089	0.44	P:DNA repair; P:negative regulation of cell growth involved in cardiac muscle cell development; P:protein localization; P:activation of JUN kinase activity; F:ribonuclease activity; P:chromatin organization; C:microtubule; F:DNA replication origin binding; P:negative regulation of transcription, DNA-templated; P:apoptotic chromosome condensation; P:positive regulation of peptidyl-serine phosphory…	IPR010440 (PFAM); G3DSA:1.10.510.10 (GENE3D); IPR000719 (PROSITE_PROFILES); IPR011009 (SUPERFAMILY)
MalCi_64.8	TRI35_MOUSE : Full=Tripartite motif-containing 35 : Full=Hemopoietic lineage switch 5 : Full=Macrophage-derived apoptosis-inducing RBCC Short= MAIR : Full= Nc8	417	0.19	0.415	C:nucleus; F:zinc ion binding; F:protein binding; C:cytoplasm; F:metal ion binding; P:innate immune response; P:negative regulation of viral release from host cell; P:negative regulation of cell proliferation; P:positive regulation of apoptotic process; P:apoptotic process; P:negative regulation of mitotic cell cycle; C:intracellular	IPR021842 (PFAM); NON_CYTOPLASMIC_DOMAIN (PHOBIUS); CYTOPLASMIC_DOMAIN (PHOBIUS); SIGNAL_PEPTIDE_H_REGION (PHOBIUS); SIGNAL_PEPTIDE_N_REGION (PHOBIUS); TRANSMEMBRANE (PHOBIUS); SIGNAL_PEPTIDE (PHOBIUS); SIGNAL_PEPTIDE_C_REGION (PHOBIUS)
MalCi_64.9	MAP22_ASPFU : Full=Methionine aminopeptidase 2-2 Short=MAP 2-2 Short= 2-2 : Full=Peptidase M	461	0	0.795	P:protein initiator methionine removal; C:cytoplasm; F:metal ion binding; P:proteolysis; C:cytosol; F:metalloaminopeptidase activity; F:metalloexopeptidase activity; F:aminopeptidase activity; F:peptidase activity; C:cellular_component; F:hydrolase activity	IPR001714 (PRINTS); IPR011991 (G3DSA:1.10.10.GENE3D); IPR000994 (G3DSA:3.90.230.GENE3D); IPR002468 (TIGRFAM); IPR000994 (PFAM); PTHR10804:SF111 (PANTHER); PTHR10804:SF111 (PANTHER); PTHR10804 (PANTHER); PTHR10804 (PANTHER); IPR011991 (SUPERFAMILY); IPR000994 (SUPERFAMILY)
MalCi_66.1	EFTS_ACAM1 : Full=Elongation factor Ts Short=EF-Ts	80	0.28	0.6	F:translation elongation factor activity; C:cytoplasm; P:translational elongation; C:intracellular; P:translation	no IPS match
MalCi_66.2	L_IHNVO : Full=RNA-directed RNA polymerase L Short= L : Full=Large structural : Full=Replicase : Full=Transcriptase Includes: : Full=RNA-directed RNA polymerase Includes: : Full=mRNA (guanine-N(7)-)-methyltransferase Includes: : Full=mRNA guanylyltransferase Includes: : Full=GDP polyribonucleotidyltransferase	101	0.21	0.4733	P:regulation of cell shape; F:UDP-N-acetylglucosamine 1-carboxyvinyltransferase activity; P:peptidoglycan biosynthetic process; F:mRNA (guanine-N7-)-methyltransferase activity; F:methyltransferase activity; P:cell division; F:nucleotide binding; F:ATP binding; F:catalytic activity; F:RNA-directed RNA polymerase activity; P:transcription, RNA-templated; P:cell wall organization; P:RNA (guanine-N7)…	no IPS match
MalCi_66.3	RTBS_DROME : Full=Probable RNA-directed DNA polymerase from transposon BS : Full=Reverse transcriptase	174	3.6e-06	0.4533	F:nucleotidyltransferase activity; F:RNA-directed DNA polymerase activity; P:nicotine catabolic process; F:oxidoreductase activity; F:metal ion binding; P:metabolic process; P:alkaloid metabolic process; P:RNA-dependent DNA biosynthetic process; P:oxidation-reduction process; P:mRNA processing; F:transferase activity	IPR000477 (PFAM); PTHR19446:SF244 (PANTHER); PTHR19446 (PANTHER); TRANSMEMBRANE (PHOBIUS); CYTOPLASMIC_DOMAIN (PHOBIUS); NON_CYTOPLASMIC_DOMAIN (PHOBIUS); IPR000477 (PROSITE_PROFILES); SSF56672 (SUPERFAMILY); TMhelix (TMHMM)
MalCi_66.4	---NA---	56	-	-		no IPS match
MalCi_66.5	NUP57_CHATD : Full=Nucleoporin NUP57 : Full=Nuclear pore NUP57	382	2.6e-55	0.4988	P:protein sumoylation; P:mitotic nuclear envelope disassembly; P:regulation of cellular response to heat; P:protein transport; P:protein heterooligomerization; P:protein heterotetrrization; C:nuclear pore central transport channel; P:viral transcription; P:nucleocytoplasmic transport; P:nuclear pore organization; P:intracellular transport of virus; P:viral process; P:protein heterotrimerization; …	IPR025712 (PFAM); IPR024864 (PANTHER)
MalCi_67.1	NOSA_ASPFU : Full=C6 finger domain transcription factor nosA	636	0	0.5333	F:DNA binding; C:nucleus; F:zinc ion binding; F:metal ion binding; P:transcription, DNA-templated; P:regulation of transcription, DNA-templated; F:RNA polymerase II transcription factor activity, sequence-specific DNA binding; P:regulation of transcription from RNA polymerase II promoter	IPR021858 (PFAM)
MalCi_67.10	---NA---	209	-	-		PTHR42053 (PANTHER); PTHR42053:SF1 (PANTHER)
MalCi_67.11	---NA---	52	-	-		no IPS match
MalCi_67.2	PALF_EMENI : Full=pH-response regulator palF RIM8	744	7.2e-84	0.5173	P:filntous growth of a population of unicellular organisms in response to pH; P:penicillin biosynthetic process; P:positive regulation of filntous growth of a population of unicellular organisms; P:positive regulation of penicillin biosynthetic process; P:regulation of secondary metabolite biosynthetic process; P:filntous growth of a population of unicellular organisms in response to starvation; …	IPR011022 (SMART); IPR011021 (PFAM); PTHR11188 (PANTHER); PTHR11188:SF80 (PANTHER); PTHR11188 (PANTHER)
MalCi_67.3	---NA---	96	-	-		SIGNAL_PEPTIDE_H_REGION (PHOBIUS); SIGNAL_PEPTIDE_N_REGION (PHOBIUS); NON_CYTOPLASMIC_DOMAIN (PHOBIUS); SIGNAL_PEPTIDE (PHOBIUS); SIGNAL_PEPTIDE_C_REGION (PHOBIUS)
MalCi_67.4	MND1_HUMAN : Full=Meiotic nuclear division 1 homolog	257	2.8e-12	0.4933	P:reciprocal meiotic recombination; F:double-stranded DNA binding; P:DNA recombination; P:pollen development; P:embryo sac development; C:nucleolus; F:molecular_function; C:condensed nuclear chromosome; P:double-strand break repair; F:DNA binding; C:nucleus; P:meiotic cell cycle; F:protein binding; P:response to ionizing radiation	IPR005647 (PFAM); IPR005647 (PIRSF); PTHR31398 (PANTHER)
MalCi_67.5	RRN10_SCHPO : Full=RNA polymerase I-specific transcription initiation factor rrn10	212	0.028	0.56	P:glucuronate catabolic process; F:mannonate dehydratase activity; F:lyase activity	PTHR28054:SF1 (PANTHER); PTHR28054 (PANTHER)
MalCi_67.6	ERCC8_HUMAN : Full=DNA excision repair ERCC-8 : Full=Cockayne syndrome WD repeat CSA	230	9.3e-10	0.5855	P:DNA repair; P:transcription-coupled nucleotide-excision repair; P:nuclear migration; P:regulation of oligodendrocyte differentiation; P:nucleotide-excision repair; P:conidium formation; C:microtubule associated complex; C:microtubule; P:microtubule-based process; P:sensory perception of sound; P:positive regulation of ubiquitin protein ligase activity; C:actin cytoskeleton; C:cytosol; F:protein…	IPR001680 (SMART); IPR015943 (G3DSA:2.130.10.GENE3D); IPR001680 (PFAM); IPR001680 (PROSITE_PROFILES); IPR017986 (PROSITE_PROFILES); SSF69322 (SUPERFAMILY)
MalCi_67.7	TI214_LOTJA : Full= TIC 214 : Full=Translocon at the inner envelope membrane of chloroplasts 214 Short= 214	58	0.17	0.5067	C:chloroplast inner membrane; C:plastid membrane; C:chloroplast; C:plastid inner membrane; C:membrane; P:protein transport; C:integral component of membrane; P:transport; C:plastid	no IPS match
MalCi_67.8	SHR3_YEAST : Full=Secretory component SHR3	140	7.8e-06	0.5	C:endoplasmic reticulum membrane; P:ER to Golgi vesicle-mediated transport; C:membrane; P:protein transport; C:integral component of membrane; C:integral component of endoplasmic reticulum membrane; C:mating projection tip; C:endoplasmic reticulum; F:unfolded protein binding; P:protein folding; P:transport	IPR013248 (SMART); IPR013248 (PFAM); PTHR28228 (PANTHER); TRANSMEMBRANE (PHOBIUS); TRANSMEMBRANE (PHOBIUS); NON_CYTOPLASMIC_DOMAIN (PHOBIUS); CYTOPLASMIC_DOMAIN (PHOBIUS); NON_CYTOPLASMIC_DOMAIN (PHOBIUS); TMhelix (TMHMM); TMhelix (TMHMM)
MalCi_67.9	---NA---	342	-	-		no IPS match
MalCi_68.1	ABP2_SCHPO : Full=ARS-binding 2	225	7e-17	0.65		IPR018562 (PFAM); PTHR42048 (PANTHER); PTHR42048:SF1 (PANTHER)
MalCi_68.10	---NA---	116	-	-		no IPS match
MalCi_68.11	---NA---	172	-	-		no IPS match
MalCi_68.12	---NA---	200	-	-		no IPS match
MalCi_68.2	SECA_RUBXD : Full= translocase subunit	361	0.42	0.55	F:nucleotide binding; P:protein targeting; F:ATP binding; C:cytoplasm; F:metal ion binding; C:membrane; P:intracellular protein transmembrane transport; P:protein transport; P:intracellular protein transport; P:protein import; P:transport; C:plasma membrane	no IPS match
MalCi_68.3	---NA---	190	-	-		no IPS match
MalCi_68.4	---NA---	132	-	-		SignalP-TM (SIGNALP_GRAM_POSITIVE)
MalCi_68.5	---NA---	133	-	-		no IPS match
MalCi_68.6	---NA---	123	-	-		no IPS match
MalCi_68.7	---NA---	667	-	-		CYTOPLASMIC_DOMAIN (PHOBIUS); NON_CYTOPLASMIC_DOMAIN (PHOBIUS); TRANSMEMBRANE (PHOBIUS); CYTOPLASMIC_DOMAIN (PHOBIUS); TRANSMEMBRANE (PHOBIUS); TRANSMEMBRANE (PHOBIUS); TRANSMEMBRANE (PHOBIUS); TRANSMEMBRANE (PHOBIUS); CYTOPLASMIC_DOMAIN (PHOBIUS); TRANSMEMBRANE (PHOBIUS); NON_CYTOPLASMIC_DOMAIN (PHOBIUS); CYTOPLASMIC_DOMAIN (PHOBIUS); NON_CYTOPLASMIC_DOMAIN (PHOBIUS); SignalP-TM (SIGNALP_GRAM_PO…
MalCi_68.8	---NA---	638	-	-		IPR004680 (PFAM); PTHR10283:SF21 (PANTHER); PTHR10283 (PANTHER); NON_CYTOPLASMIC_DOMAIN (PHOBIUS); TRANSMEMBRANE (PHOBIUS); TRANSMEMBRANE (PHOBIUS); CYTOPLASMIC_DOMAIN (PHOBIUS); NON_CYTOPLASMIC_DOMAIN (PHOBIUS); CYTOPLASMIC_DOMAIN (PHOBIUS); CYTOPLASMIC_DOMAIN (PHOBIUS); TRANSMEMBRANE (PHOBIUS); NON_CYTOPLASMIC_DOMAIN (PHOBIUS); NON_CYTOPLASMIC_DOMAIN (PHOBIUS); CYTOPLASMIC_DOMAIN (PHOBIUS); TRA…
MalCi_68.9	---NA---	122	-	-		no IPS match
MalCi_69.1	UFD1_SCHPO : Full=Ubiquitin fusion degradation 1 Short=UB fusion 1	297	2.5e-45	0.525	C:Hrd1p ubiquitin ligase ERAD-L complex; P:locomotion; C:Doa10p ubiquitin ligase complex; P:embryo development ending in birth or egg hatching; P:determination of adult lifespan; C:VCP-NPL4-UFD1 AAA ATPase complex; C:nucleoplasm; P:skeletal system development; F:ubiquitin binding; P:nematode larval development; C:cytosol; F:protein complex binding; C:UFD1-NPL4 complex; P:ER-associated misfolded p…	IPR004854 (PFAM); IPR004854 (PANTHER)
MalCi_69.2	LIN1_SCHPO : Full=LIN1	446	3.3e-14	0.52	P:wing disc development; P:RNA splicing; P:positive regulation of wound healing; C:nuclear speck; C:U5 snRNP; P:positive regulation of epidermal growth factor receptor signaling pathway; P:mRNA processing; P:chaeta development; P:compound eye development; F:molecular_function; P:mRNA splicing, via spliceosome; P:spliceosomal tri-snRNP complex assembly; C:nucleoplasm; C:nucleus; P:wound healing; F…	IPR003169 (SMART); IPR003169 (PFAM); IPR003169 (G3DSA:3.30.1490.GENE3D); PTHR13138 (PANTHER); PTHR13138:SF3 (PANTHER); PTHR13138:SF3 (PANTHER); PTHR13138 (PANTHER); PTHR13138:SF3 (PANTHER); PTHR13138 (PANTHER); IPR003169 (PROSITE_PROFILES); IPR003169 (SUPERFAMILY)
MalCi_69.3	RUVB2_ASPFU : Full= -like helicase 2	488	0	0.8725	P:chromatin modification; F:ATPase activity; P:DNA repair; C:ASTRA complex; F:RNA polymerase II core promoter sequence-specific DNA binding; C:Swr1 complex; F:helicase activity; P:rRNA processing; F:RNA polymerase II distal enhancer sequence-specific DNA binding; P:negative regulation of transcription, DNA-templated; P:digestive tract development; P:axonemal dynein complex assembly; C:cytosol; P:…	IPR003593 (SMART); IPR027417 (G3DSA:3.40.50.GENE3D); IPR010339 (PFAM); G3DSA:1.10.8.60 (GENE3D); PTHR11093:SF2 (PANTHER); IPR027238 (PANTHER); IPR027417 (SUPERFAMILY)
MalCi_69.4	MYSN_ACACA : Full=Myosin-2 heavy non muscle : Full=Myosin II heavy non muscle	649	0.62	0.49	F:nucleotide binding; C:myosin complex; F:ATP binding; F:calmodulin binding; F:actin binding; P:metabolic process; F:motor activity	no IPS match
MalCi_69.5	AFOC_EMENI : Full=Probable esterase afoC : Full=Asperfuranone biosynthesis B	263	2e-65	0.4083	F:hydrolase activity, acting on ester bonds; P:protein transport; F:sterol 3-beta-glucosyltransferase activity; P:protein depalmitoylation; P:steroid metabolic process; P:flavonoid biosynthetic process; C:extracellular region; F:molecular_function; C:plastid; P:response to oxidative stress; P:queuosine biosynthetic process; P:flavonoid glucuronidation; P:response to retinoic acid; F:oxidoreductas…	IPR005645 (PFAM); IPR029058 (G3DSA:3.40.50.GENE3D); PTHR22778 (PANTHER); PTHR22778:SF2 (PANTHER); IPR029058 (SUPERFAMILY)
MalCi_69.6	YD124_YEASTRecN: Full=Uncharacterized protein YDR124W	348	4.9e-07	0.56	P:biological_process; C:cellular_component; F:molecular_function	IPR021264 (PFAM); PTHR36102 (PANTHER); PTHR36102:SF1 (PANTHER)
MalCi_69.7	PPK21_SCHPO : Full=Serine threonine- kinase ppk21	607	0.09	0.5783	P:positive regulation of calcium ion transport; C:chromosome, centromeric region; P:chromatin organization; P:signal transduction by protein phosphorylation; C:polytene chromosome; C:polytene chromosome puff; P:meiotic cell cycle; P:apoptotic process; C:Dbf4-dependent protein kinase complex; P:histone phosphorylation; P:mitophagy in response to mitochondrial depolarization; P:intracellular signal…	G3DSA:1.10.510.10 (GENE3D); IPR011009 (SUPERFAMILY)
MalCi_69.8	PTC_ENTFA : Full=Putrescine carbamoyltransferase Short=PTC Short=PTCase : Full=Agmatine catabolism B : Full=Putrescine transcarbamoylase : Full=Putrescine transcarbamylase	612	0.45	0.45	P:putrescine biosynthetic process from arginine via N-carbamoylputrescine; C:cytoplasm; F:putrescine carbamoyltransferase activity; P:polyamine biosynthetic process; P:cellular amino acid metabolic process; P:putrescine biosynthetic process from arginine; F:transferase activity; F:amino acid binding; F:carboxyl- or carbamoyltransferase activity	IPR021842 (PFAM); IPR013762 (G3DSA:1.10.443.GENE3D); PTHR37535 (PANTHER); PTHR37535:SF2 (PANTHER); IPR011010 (SUPERFAMILY)
MalCi_70.1	RL30_NEUCR : Full=60S ribosomal L30	89	2.7e-51	0.8465	C:cytosolic ribosome; P:cytoplasmic translation; C:cytosolic large ribosomal subunit; P:rRNA processing; P:viral transcription; C:chloroplast; F:RNA binding; C:extracellular exosome; P:SRP-dependent cotranslational protein targeting to membrane; C:intracellular ribonucleoprotein complex; C:focal adhesion; P:nuclear-transcribed mRNA catabolic process, nonsense-mediated decay; F:pre-mRNA 5'-splice …	IPR029064 (G3DSA:3.30.1330.GENE3D); IPR004038 (PFAM); IPR000231 (PANTHER); IPR029064 (SUPERFAMILY)
MalCi_70.2	---NA---	652	-	-		PTHR38120 (PANTHER); PTHR38120:SF1 (PANTHER)
MalCi_70.3	---NA---	440	-	-		no IPS match
MalCi_70.4	RQC2_SCHPO : Full=Ribosome quality control complex subunit 2 : Full=Microtubule regulator 1	1208	3.5e-112	0.5605	P:embryo development ending in birth or egg hatching; P:protein transport; F:ribosomal large subunit binding; C:Golgi membrane; C:Golgi apparatus; P:intracellular protein transport; C:endoplasmic reticulum membrane; C:cell; P:nuclear export; P:nematode larval development; P:apoptotic process; C:cytosol; F:mRNA binding; P:molting cycle, collagen and cuticulin-based cuticle; C:COPI-coated vesicle m…	IPR022775 (PFAM); G3DSA:2.30.310.10 (GENE3D); IPR021846 (PFAM); G3DSA:3.30.450.60 (GENE3D); PF05833 (PFAM); PTHR15239 (PANTHER); PTHR15239:SF6 (PANTHER); PTHR15239:SF6 (PANTHER); PTHR15239 (PANTHER); IPR011012 (SUPERFAMILY)
MalCi_70.5	SUA5_SCHPO : Full=Threonylcarbamoyl-AMP synthase Short=TC-AMP synthase : Full=L-threonylcarbamoyladenylate synthase : Full=t(6)A37 threonylcarbamoyladenosine biosynthesis sua5 : Full=tRNA threonylcarbamoyladenosine biosynthesis sua5	465	6.9e-101	0.464	F:nucleotidyltransferase activity; P:regulation of translational fidelity; P:tRNA processing; P:telomere maintenance; F:single-stranded telomeric DNA binding; C:chromosome; F:tRNA binding; F:L-threonylcarbamoyladenylate synthase; P:growth; F:nucleotide binding; P:regulation of translation; F:DNA binding; C:chromosome, telomeric region; F:ATP binding; C:nucleus; C:cytoplasm; F:double-stranded RNA …	IPR006070 (PFAM); IPR005145 (PFAM); IPR017945 (G3DSA:3.90.870.GENE3D); PTHR17490:SF3 (PANTHER); PTHR17490 (PANTHER); IPR006070 (PROSITE_PROFILES); IPR017945 (SUPERFAMILY)
MalCi_70.6	MIRB_EMENI : Full=Siderophore iron transporter mirB : Full=Major facilitator iron-regulated transporter B : Full=Triacetylfusarinine C permease	596	5e-124	0.4615	P:iron ion homeostasis; P:drug transport; F:solute:proton antiporter activity; P:siderophore transmembrane transport; F:antiporter activity; P:siderophore transport; F:basic amino acid transmembrane transporter activity; P:response to antibiotic; P:siderophore metabolic process; C:vacuolar membrane; C:vacuole; P:amino acid transport; P:enterobactin transport; F:molecular_function; F:enterobactin …	G3DSA:1.20.1250.20 (GENE3D); IPR011701 (PFAM); PTHR23501 (PANTHER); PTHR23501:SF50 (PANTHER); PTHR23501 (PANTHER); PTHR23501:SF50 (PANTHER); CYTOPLASMIC_DOMAIN (PHOBIUS); TRANSMEMBRANE (PHOBIUS); NON_CYTOPLASMIC_DOMAIN (PHOBIUS); CYTOPLASMIC_DOMAIN (PHOBIUS); TRANSMEMBRANE (PHOBIUS); TRANSMEMBRANE (PHOBIUS); CYTOPLASMIC_DOMAIN (PHOBIUS); NON_CYTOPLASMIC_DOMAIN (PHOBIUS); TRANSMEMBRANE (PHOBIUS); …
MalCi_71.1	---NA---	222	-	-		no IPS match
MalCi_71.2	---NA---	178	-	-		no IPS match
MalCi_72.1	PPTC7_XENLA : Full= phosphatase PTC7 homolog	140	0.29	0.64	F:phosphoprotein phosphatase activity; F:catalytic activity; F:metal ion binding; P:metabolic process; P:protein dephosphorylation; F:hydrolase activity	no IPS match
MalCi_73.1	NER_BPMU : Full=Negative regulator of transcription Short=Ner : Full=Gene product 2 Short=gp2	83	0.51	0.53	F:DNA binding; P:transcription, DNA-templated; C:transcriptional repressor complex; P:regulation of transcription, DNA-templated; C:host cell cytoplasm	no IPS match
MalCi_73.2	COPIA_DROME : Full=Copia : Full=Gag-int-pol Contains: : Full=Copia VLP Contains: : Full=Copia protease	684	3.3e-10	0.4467	P:DNA integration; F:nucleotide binding; P:tRNA aminoacylation for protein translation; F:ATP binding; F:RNA-directed DNA polymerase activity; F:aminoacyl-tRNA ligase activity; F:endonuclease activity; F:nuclease activity; F:ligase activity; P:nucleic acid phosphodiester bond hydrolysis; F:zinc ion binding; F:nucleotidyltransferase activity; F:aspartic-type endopeptidase activity; P:RNA-dependent…	IPR012337 (G3DSA:3.30.420.GENE3D); PTHR11439:SF181 (PANTHER); PTHR11439 (PANTHER); IPR012337 (SUPERFAMILY)
MalCi_73.3	TBF1_YEAST : Full= TBF1 : Full=TBF-alpha : Full=TTAGGG repeat-binding factor 1	75	0.86	0.44	F:protein homodimerization activity; P:transcription, DNA-templated; F:RNA polymerase II core promoter proximal region sequence-specific DNA binding; F:chromatin insulator sequence binding; P:regulation of transcription, DNA-templated; F:sequence-specific DNA binding; C:chromosome; P:cell cycle; F:transcription factor activity, RNA polymerase II core promoter proximal region sequence-specific bin…	no IPS match
MalCi_73.4	PRP11_SCHPO : Full=Pre-mRNA-processing ATP-dependent RNA helicase prp11	187	0.79	0.43		no IPS match
MalCi_73.5	TCB1_CAEBR : Full=Transposable element Tcb1 transposase : Full=Transposable element Barney transposase	416	8.8e-21	0.4329	P:chromatin modification; P:negative regulation of chromosome organization; P:DNA repair; P:DNA catabolic process, endonucleolytic; F:double-stranded DNA binding; P:DNA integration; F:histone methyltransferase activity (H3-K36 specific); F:single-stranded DNA endodeoxyribonuclease activity; F:single-stranded DNA binding; F:aminoacyl-tRNA ligase activity; F:RNA binding; P:histone H3-K36 methylatio…	IPR002492 (PFAM); PF13358 (PFAM); PTHR23022 (PANTHER); PTHR23022:SF10 (PANTHER)
MalCi_73.6	RSC7_SCHPO : Full=Chromatin structure-remodeling complex subunit rsc7 : Full=Remodel the structure of chromatin complex subunit 7	727	2.3e-49	0.66	P:chromatin modification; C:SWI/SNF complex; P:transcription, DNA-templated; P:regulation of transcription, DNA-templated; P:cellular response to DNA damage stimulus; P:positive regulation of transcription from RNA polymerase II promoter; P:nucleosome disassembly; P:transcription elongation from RNA polymerase II promoter; C:nucleus; P:ATP-dependent chromatin remodeling; C:cytosol; F:DNA transloc…	IPR013933 (PFAM); PTHR22597 (PANTHER); IPR013933 (PRODOM)
MalCi_74.1	---NA---	51	-	-		no IPS match
MalCi_74.2	---NA---	123	-	-		no IPS match
MalCi_74.3	---NA---	93	-	-		no IPS match
MalCi_75.1	YHDC_SCHPO : Full=Uncharacterized transporter	440	1.1e-51	0.4705	P:aromatic compound catabolic process; F:pantothenate transmembrane transporter activity; F:dipeptide transporter activity; P:dipeptide transport; P:tripeptide transport; P:quinolinic acid transmembrane transport; P:pantothenate import into cell; P:anion transport; F:transporter activity; C:endoplasmic reticulum membrane; C:integral component of plasma membrane; P:pantothenate transmembrane trans…	G3DSA:1.20.1250.20 (GENE3D); G3DSA:1.20.1250.20 (GENE3D); IPR011701 (PFAM); PTHR11662:SF311 (PANTHER); PTHR11662 (PANTHER); TRANSMEMBRANE (PHOBIUS); TRANSMEMBRANE (PHOBIUS); NON_CYTOPLASMIC_DOMAIN (PHOBIUS); TRANSMEMBRANE (PHOBIUS); TRANSMEMBRANE (PHOBIUS); TRANSMEMBRANE (PHOBIUS); NON_CYTOPLASMIC_DOMAIN (PHOBIUS); TRANSMEMBRANE (PHOBIUS); NON_CYTOPLASMIC_DOMAIN (PHOBIUS); NON_CYTOPLASMIC_DOMAIN …
MalCi_75.10	YC7A_SCHPO : Full=Uncharacterized transporter	536	1e-85	0.467	F:allantoate transmembrane transporter activity; P:transmembrane transport; F:dipeptide transporter activity; F:transmembrane transporter activity; P:dipeptide transport; P:tripeptide transport; P:quinolinic acid transmembrane transport; F:ion transmembrane transporter activity; P:carboxylic acid transport; C:endoplasmic reticulum; P:cysteine transport; P:anion transport; P:transport; P:amino aci…	G3DSA:1.20.1250.20 (GENE3D); IPR011701 (PFAM); PTHR11662:SF148 (PANTHER); PTHR11662 (PANTHER); CYTOPLASMIC_DOMAIN (PHOBIUS); TRANSMEMBRANE (PHOBIUS); NON_CYTOPLASMIC_DOMAIN (PHOBIUS); TRANSMEMBRANE (PHOBIUS); TRANSMEMBRANE (PHOBIUS); TRANSMEMBRANE (PHOBIUS); NON_CYTOPLASMIC_DOMAIN (PHOBIUS); CYTOPLASMIC_DOMAIN (PHOBIUS); CYTOPLASMIC_DOMAIN (PHOBIUS); CYTOPLASMIC_DOMAIN (PHOBIUS); NON_CYTOPLASMIC_…
MalCi_75.11	BNI4_YEAST : Full= BNI4	817	3.7e-07	0.66	P:barrier septum assembly; C:incipient cellular bud site; F:protein binding; P:chitin biosynthetic process; C:cellular bud neck; C:cellular bud neck septin collar; P:asymmetric protein localization; C:septin ring	PTHR12751 (PANTHER)
MalCi_75.12	---NA---	439	-	-		no IPS match
MalCi_75.13	YF38_SCHPO : Full=Uncharacterized CDP-alcohol phosphatidyltransferase class-I family	472	9.1e-72	0.4678	P:protein transport; P:protein peptidyl-prolyl isomerization; F:IDP phosphatase activity; C:cytosol; F:isomerase activity; P:biological_process; F:inositol-1,3,4-trisphosphate 1-phosphatase activity; P:metabolic process; P:purine ribonucleoside monophosphate biosynthetic process; P:protein folding; C:nucleus; F:inorganic diphosphatase activity; F:metal ion binding; F:transmembrane receptor protei…	IPR023214 (G3DSA:3.40.50.GENE3D); PF13242 (PFAM); IPR006357 (PFAM); IPR006353 (TIGRFAM); IPR006357 (TIGRFAM); PTHR14269:SF4 (PANTHER); PTHR14269 (PANTHER); IPR023214 (SUPERFAMILY)
MalCi_75.2	---NA---	428	-	-		SIGNAL_PEPTIDE_C_REGION (PHOBIUS); NON_CYTOPLASMIC_DOMAIN (PHOBIUS); SIGNAL_PEPTIDE (PHOBIUS); SIGNAL_PEPTIDE_H_REGION (PHOBIUS); SIGNAL_PEPTIDE_N_REGION (PHOBIUS); SignalP-noTM (SIGNALP_EUK); SignalP-TM (SIGNALP_GRAM_POSITIVE)
MalCi_75.3	---NA---	459	-	-		no IPS match
MalCi_75.4	AIM3_DEBHA : Full=Altered inheritance of mitochondria 3	301	1.6e-05	0.446	F:transferase activity, transferring acyl groups; F:transferase activity, transferring acyl groups other than amino-acyl groups; P:lipid A biosynthetic process; C:cytoskeleton; C:cytoplasm; P:lipid metabolic process; C:membrane raft; C:membrane; F:myosin I binding; F:N-acyltransferase activity; F:transferase activity; P:actin cytoskeleton organization; C:actin cortical patch	no IPS match
MalCi_75.5	YAN6_SCHPO : Full=Uncharacterized transporter	439	1.6e-41	0.477	P:transmembrane transport; P:drug transport; C:fungal-type vacuole membrane; F:basic amino acid transmembrane transporter activity; P:response to antibiotic; C:extracellular region; C:vacuolar membrane; P:toxin transport; C:vacuole; P:transport; P:amino acid transport; F:molecular_function; F:transporter activity; C:plasma membrane; C:integral component of plasma membrane; P:arginine transport; P…	PR01036 (PRINTS); IPR011701 (PFAM); G3DSA:1.20.1250.20 (GENE3D); PTHR23501 (PANTHER); PTHR23501:SF17 (PANTHER); NON_CYTOPLASMIC_DOMAIN (PHOBIUS); NON_CYTOPLASMIC_DOMAIN (PHOBIUS); NON_CYTOPLASMIC_DOMAIN (PHOBIUS); TRANSMEMBRANE (PHOBIUS); TRANSMEMBRANE (PHOBIUS); CYTOPLASMIC_DOMAIN (PHOBIUS); NON_CYTOPLASMIC_DOMAIN (PHOBIUS); CYTOPLASMIC_DOMAIN (PHOBIUS); CYTOPLASMIC_DOMAIN (PHOBIUS); NON_CYTOPLA…
MalCi_75.6	---NA---	86	-	-		G3DSA:3.40.50.1100 (GENE3D)
MalCi_75.7	CYSM_SALTY : Full=Cysteine synthase B Short=CSase B : Full=O-acetylserine (thiol)-lyase B Short=OAS-TL B : Full=O-acetylserine sulfhydrylase B	424	4.5e-11	0.4595	C:chloroplast stroma; F:pyridoxal phosphate binding; F:lyase activity; P:response to wounding; F:L-cysteine desulfhydrase activity; P:cellular amino acid metabolic process; P:cellular amino acid biosynthetic process; F:cystathionine beta-synthase activity; F:cysteine synthase activity; P:cysteine metabolic process; P:cysteine biosynthetic process from serine; C:plastid; C:chromoplast; F:O-phospho…	IPR001763 (SMART); IPR001763 (G3DSA:3.40.250.GENE3D); IPR001926 (PFAM); G3DSA:3.40.50.1100 (GENE3D); IPR001763 (PFAM); PTHR10314:SF119 (PANTHER); PTHR10314 (PANTHER); IPR001763 (PROSITE_PROFILES); IPR001926 (SUPERFAMILY); IPR001763 (SUPERFAMILY)
MalCi_75.8	URHG1_BACSU : Full=Unsaturated rhamnogalacturonyl hydrolase Short=URH	397	2.9e-41	0.4733	F:ligase activity, forming aminoacyl-tRNA and related compounds; C:glutamate-tRNA ligase complex; P:metabolic process; P:cellular amino acid biosynthetic process; P:histidine biosynthetic process; F:tRNA binding; P:tRNA aminoacylation; P:glutamyl-tRNA aminoacylation; P:translation; F:nucleotide binding; P:tRNA aminoacylation for protein translation; F:ATP binding; F:aminoacyl-tRNA ligase activity…	IPR012341 (G3DSA:1.50.10.GENE3D); IPR010905 (PFAM); PTHR33886 (PANTHER); PTHR33886:SF2 (PANTHER); IPR008928 (SUPERFAMILY)
MalCi_75.9	---NA---	181	-	-		SIGNAL_PEPTIDE_N_REGION (PHOBIUS); SIGNAL_PEPTIDE_H_REGION (PHOBIUS); SIGNAL_PEPTIDE (PHOBIUS); NON_CYTOPLASMIC_DOMAIN (PHOBIUS); SIGNAL_PEPTIDE_C_REGION (PHOBIUS)
MalCi_77.1	NADK_THEM4 : Full=NAD kinase : Full=ATP-dependent NAD kinase	116	0.88	0.36	F:nucleotide binding; F:NAD+ kinase activity; F:ATP binding; C:cytoplasm; F:metal ion binding; P:metabolic process; P:NAD metabolic process; P:phosphorylation; F:transferase activity; F:kinase activity; P:NADP biosynthetic process	no IPS match
MalCi_77.10	PYRF_PENCH : Full=Orotidine 5 -phosphate decarboxylase : Full=OMP decarboxylase Short=OMPDCase Short=OMPdecase : Full=Uridine 5 -monophosphate synthase Short=UMP synthase	232	2.1e-118	0.779	P:'de novo' pyrimidine nucleobase biosynthetic process; F:catalytic activity; P:metabolic process; F:orotidine-5'-phosphate decarboxylase activity; F:lyase activity; P:UMP biosynthetic process; C:cytosol; P:pyrimidine nucleotide biosynthetic process; P:'de novo' UMP biosynthetic process; P:nucleobase-containing compound metabolic process; P:sporocarp development involved in sexual reproduction; F…	IPR001754 (SMART); IPR013785 (G3DSA:3.20.20.GENE3D); IPR001754 (PFAM); IPR014732 (TIGRFAM); PTHR19278:SF9 (PANTHER); PTHR19278 (PANTHER); IPR011060 (SUPERFAMILY)
MalCi_77.11	MGST3_HUMAN : Full=Microsomal glutathione S-transferase 3 Short=Microsomal GST-3 : Full=Microsomal GST-III	115	6.9e-09	0.5425	P:signal transduction; P:metabolic process; C:endoplasmic reticulum; F:glutathione transferase activity; P:glutathione derivative biosynthetic process; C:organelle membrane; C:plasma membrane; C:endoplasmic reticulum membrane; C:nuclear envelope; F:peroxidase activity; F:glutathione peroxidase activity; F:protein binding; C:extracellular exosome; C:intracellular membrane-bounded organelle; P:xeno…	IPR001129 (PFAM); IPR023352 (G3DSA:1.20.120.GENE3D); PTHR10250:SF17 (PANTHER); PTHR10250 (PANTHER); CYTOPLASMIC_DOMAIN (PHOBIUS); TRANSMEMBRANE (PHOBIUS); TRANSMEMBRANE (PHOBIUS); NON_CYTOPLASMIC_DOMAIN (PHOBIUS); NON_CYTOPLASMIC_DOMAIN (PHOBIUS); SSF161084 (SUPERFAMILY); TMhelix (TMHMM); TMhelix (TMHMM)
MalCi_77.12	DGAT1_ARATH : Full=Diacylglycerol O-acyltransferase 1	499	1.7e-55	0.515	P:lipid storage; P:insulin secretion; P:retinol metabolic process; P:triglyceride metabolic process; F:diacylglycerol O-acyltransferase activity; P:diacylglycerol metabolic process; C:endoplasmic reticulum membrane; P:regulation of vitamin A metabolic process; F:fatty acid binding; P:regulation of intestinal lipid absorption; C:brush border; F:2-acylglycerol O-acyltransferase activity; F:fatty-ac…	IPR004299 (PFAM); IPR027251 (PTHR10408:PANTHER); IPR014371 (PANTHER); IPR014371 (PANTHER); IPR027251 (PTHR10408:PANTHER); NON_CYTOPLASMIC_DOMAIN (PHOBIUS); NON_CYTOPLASMIC_DOMAIN (PHOBIUS); NON_CYTOPLASMIC_DOMAIN (PHOBIUS); CYTOPLASMIC_DOMAIN (PHOBIUS); CYTOPLASMIC_DOMAIN (PHOBIUS); TRANSMEMBRANE (PHOBIUS); NON_CYTOPLASMIC_DOMAIN (PHOBIUS); TRANSMEMBRANE (PHOBIUS); CYTOPLASMIC_DOMAIN (PHOBIUS); C…
MalCi_77.13	TRK2_SCHPO : Full=Potassium transport 2	666	1.2e-74	0.5689	P:potassium ion transmembrane transport; P:transmembrane transport; F:potassium ion transmembrane transporter activity; P:response to salt stress; F:cation transmembrane transporter activity; P:response to osmotic stress; F:potassium ion symporter activity; F:sodium ion transmembrane transporter activity; P:transport; C:plasma membrane; P:potassium ion transport; P:sodium ion transport; P:cellula…	IPR003445 (PFAM); PTHR31064 (PANTHER); PTHR31064:SF10 (PANTHER); TRANSMEMBRANE (PHOBIUS); TRANSMEMBRANE (PHOBIUS); CYTOPLASMIC_DOMAIN (PHOBIUS); CYTOPLASMIC_DOMAIN (PHOBIUS); CYTOPLASMIC_DOMAIN (PHOBIUS); NON_CYTOPLASMIC_DOMAIN (PHOBIUS); CYTOPLASMIC_DOMAIN (PHOBIUS); NON_CYTOPLASMIC_DOMAIN (PHOBIUS); TRANSMEMBRANE (PHOBIUS); NON_CYTOPLASMIC_DOMAIN (PHOBIUS); TRANSMEMBRANE (PHOBIUS); TRANSMEMBRAN…
MalCi_77.14	ACOT8_HUMAN : Full=Acyl-coenzyme A thioesterase 8 Short=Acyl- thioesterase 8 : Full=Choloyl-coenzyme A thioesterase : Full=HIV-Nef-associated acyl- thioesterase : Full=PTE-2 : Full=Peroxisomal acyl-coenzyme A thioester hydrolase 1 Short=PTE-1 : Full=Peroxisomal long-chain acyl- thioesterase 1 : Full=Thioesterase II Short=hACTE-III Short=hACTEIII Short=hTE	219	1.4e-15	0.5813	P:dicarboxylic acid catabolic process; P:fatty acid beta-oxidation using acyl-CoA oxidase; P:purine nucleotide biosynthetic process; P:peroxisome organization; P:negative regulation of CD4 biosynthetic process; F:GTP binding; P:acyl-CoA metabolic process; F:nucleotide binding; F:magnesium ion binding; F:acetyl-CoA hydrolase activity; P:fatty acid beta-oxidation; F:palmitoyl-CoA hydrolase activity…	PF13622 (PFAM); IPR029069 (G3DSA:3.10.129.GENE3D); PTHR11066:SF34 (PANTHER); IPR003703 (PANTHER); IPR029069 (SUPERFAMILY)
MalCi_77.15	---NA---	204	-	-		PTHR42024 (PANTHER); CYTOPLASMIC_DOMAIN (PHOBIUS); TRANSMEMBRANE (PHOBIUS); CYTOPLASMIC_DOMAIN (PHOBIUS); TRANSMEMBRANE (PHOBIUS); NON_CYTOPLASMIC_DOMAIN (PHOBIUS); TRANSMEMBRANE (PHOBIUS); NON_CYTOPLASMIC_DOMAIN (PHOBIUS); TMhelix (TMHMM); TMhelix (TMHMM)
MalCi_77.2	---NA---	227	-	-		PTHR42032:SF1 (PANTHER); PTHR42032 (PANTHER); NON_CYTOPLASMIC_DOMAIN (PHOBIUS); CYTOPLASMIC_DOMAIN (PHOBIUS); TRANSMEMBRANE (PHOBIUS); CYTOPLASMIC_DOMAIN (PHOBIUS); TRANSMEMBRANE (PHOBIUS); TMhelix (TMHMM)
MalCi_77.3	---NA---	122	-	-		no IPS match
MalCi_77.4	KMO_ASPCL : Full=Kynurenine 3-monooxygenase : Full=Biosynthesis of nicotinic acid 4 : Full=Kynurenine 3-hydroxylase	424	0	0.6415	P:aromatic amino acid family biosynthetic process; P:'de novo' NAD biosynthetic process from tryptophan; P:response to salt stress; P:anthranilate metabolic process; P:NAD biosynthetic process; C:cellular_component; C:extracellular exosome; P:kynurenine metabolic process; F:oxidoreductase activity; P:tryptophan catabolic process to kynurenine; P:pyridine nucleotide biosynthetic process; F:NAD(P)H…	PR00420 (PRINTS); IPR023753 (G3DSA:3.50.50.GENE3D); IPR002938 (PFAM); PTHR13789:SF205 (PANTHER); PTHR13789 (PANTHER); NON_CYTOPLASMIC_DOMAIN (PHOBIUS); CYTOPLASMIC_DOMAIN (PHOBIUS); TRANSMEMBRANE (PHOBIUS); IPR023753 (SUPERFAMILY); TMhelix (TMHMM)
MalCi_77.5	MYO2B_NAUCC : Full=Myosin-2B : Full=Class V unconventional myosin MYO2B : Full=Type V myosin heavy chain MYO2B Short=Myosin V MYO2B	93	0.36	0.54	C:myosin complex; P:intracellular mRNA localization; P:transcription, DNA-templated; P:protein transport; P:regulation of transcription, DNA-templated; P:transport; F:RNA polymerase II transcription cofactor activity; P:endoplasmic reticulum inheritance; P:cell cycle; P:mating type switching; F:microfilnt motor activity; F:motor activity; P:regulation of transcription from RNA polymerase II promo…	no IPS match
MalCi_77.6	SREP_PENCH : Full=GATA factor SREP	575	1.6e-76	0.7245	P:male gonad development; P:embryonic hemopoiesis; F:RNA polymerase II core promoter sequence-specific DNA binding; P:post-embryonic development; F:RNA polymerase II regulatory region sequence-specific DNA binding; P:mesoderm development; F:transcription regulatory region sequence-specific DNA binding; P:positive regulation of erythrocyte differentiation; P:positive regulation of angiogenesis; P:…	IPR000679 (PRINTS); IPR000679 (SMART); IPR000679 (PFAM); IPR013088 (G3DSA:3.30.50.GENE3D); PTHR10071 (PANTHER); PTHR10071:SF177 (PANTHER); PTHR10071:SF177 (PANTHER); PTHR10071 (PANTHER); IPR000679 (PROSITE_PROFILES); IPR000679 (PROSITE_PROFILES); SSF57716 (SUPERFAMILY); SSF57716 (SUPERFAMILY)
MalCi_77.7	PYRD_LACK1 : Full=Dihydroorotate dehydrogenase (quinone) mitochondrial Short=DHOD Short=DHODase Short=DHOdehase : Full=Dihydroorotate oxidase Flags: Precursor	557	3.3e-64	0.4985	F:oxidoreductase activity, acting on the CH-CH group of donors; F:drug binding; F:FMN binding; P:response to starvation; P:UMP biosynthetic process; P:lactation; F:ubiquinone binding; C:neuronal cell body; P:pyrimidine nucleotide biosynthetic process; C:nucleoplasm; F:catalytic activity; F:oxidoreductase activity; F:dihydroorotate dehydrogenase activity; P:female pregnancy; P:regulation of mitoch…	IPR005720 (PFAM); IPR013785 (G3DSA:3.20.20.GENE3D); PTHR11938 (PANTHER); TRANSMEMBRANE (PHOBIUS); NON_CYTOPLASMIC_DOMAIN (PHOBIUS); CYTOPLASMIC_DOMAIN (PHOBIUS); SSF51395 (SUPERFAMILY)
MalCi_77.8	RPIB_COCIM : Full= ribose 5-phosphate isomerase	162	2.3e-93	0.5325	P:pentose-phosphate shunt; P:lactose catabolic process; F:allose 6-phosphate isomerase activity; P:carbohydrate utilization; F:ribose-5-phosphate isomerase activity; P:carbohydrate metabolic process; P:lactose metabolic process; P:cellular response to carbohydrate stimulus; P:carbohydrate catabolic process; F:galactose-6-phosphate isomerase activity; P:galactose catabolic process; F:intramolecula…	IPR003500 (PFAM); IPR011860 (TIGRFAM); IPR003500 (TIGRFAM); IPR003500 (G3DSA:3.40.1400.GENE3D); IPR003500 (PIRSF); IPR003500 (PANTHER); IPR003500 (SUPERFAMILY)
MalCi_77.9	---NA---	78	-	-		no IPS match
MalCi_78.1	BSC6_YEAST : Full=Bypass of stop codon 6	346	3.4e-13	0.45	P:biological_process; F:substrate-specific transmembrane transporter activity; P:transmembrane transport; C:membrane; C:integral component of membrane; C:Golgi apparatus; C:clathrin-coated vesicle; P:transport; F:molecular_function; C:COPI-coated vesicle	G3DSA:1.20.1250.20 (GENE3D); IPR011701 (PFAM); G3DSA:1.20.1250.20 (GENE3D); PTHR23514 (PANTHER); PTHR23514:SF3 (PANTHER); NON_CYTOPLASMIC_DOMAIN (PHOBIUS); TRANSMEMBRANE (PHOBIUS); TRANSMEMBRANE (PHOBIUS); TRANSMEMBRANE (PHOBIUS); CYTOPLASMIC_DOMAIN (PHOBIUS); TRANSMEMBRANE (PHOBIUS); CYTOPLASMIC_DOMAIN (PHOBIUS); TRANSMEMBRANE (PHOBIUS); CYTOPLASMIC_DOMAIN (PHOBIUS); TRANSMEMBRANE (PHOBIUS); TRA…
MalCi_78.2	ZHF1_SCHPO : Full=Zinc homeostasis factor 1	58	0.5	0.73		no IPS match
MalCi_78.3	---NA---	1048	-	-		no IPS match
MalCi_78.4	TPIS_HYPNA : Full=Triosephosphate isomerase Short=TIM Short=TPI : Full=Triose-phosphate isomerase	56	0.06	0.53	P:gluconeogenesis; C:cytoplasm; F:catalytic activity; P:pentose-phosphate shunt; P:metabolic process; P:glycolytic process; F:triose-phosphate isomerase activity; F:isomerase activity	no IPS match
MalCi_78.5	---NA---	298	-	-		no IPS match
MalCi_79.1	I23O_YEAST : Full=Indoleamine 2,3-dioxygenase Short=IDO : Full=Biosynthesis of nicotinic acid 2	417	1.8e-62	0.4764	P:'de novo' NAD biosynthetic process from tryptophan; P:oxygen transport; P:negative regulation of interleukin-10 production; P:NAD biosynthetic process; C:cell; P:inflammatory response; F:iron ion binding; F:oxidoreductase activity; C:intracellular membrane-bounded organelle; F:2,2',3-trihydroxybiphenyl dioxygenase activity; F:phenanthrene dioxygenase activity; F:arachidonate 8(S)-lipoxygenase a…	IPR000898 (PFAM); PTHR28657 (PANTHER); PTHR28657:SF1 (PANTHER); SSF140959 (SUPERFAMILY)
MalCi_79.10	---NA---	176	-	-		PTHR39474 (PANTHER); NON_CYTOPLASMIC_DOMAIN (PHOBIUS); SIGNAL_PEPTIDE_C_REGION (PHOBIUS); SIGNAL_PEPTIDE (PHOBIUS); SIGNAL_PEPTIDE_H_REGION (PHOBIUS); SIGNAL_PEPTIDE_N_REGION (PHOBIUS); SignalP-noTM (SIGNALP_EUK); SignalP-TM (SIGNALP_GRAM_POSITIVE); SignalP-noTM (SIGNALP_GRAM_NEGATIVE)
MalCi_79.11	MOD5_SCHPO : Full=tRNA mitochondrial : Full=Isopentenyl-diphosphate: tRNA isopentenyltransferase Short=IPP transferase Short=IPPT : Full=tRNA isopentenyltransferase Short=IPTase	507	1.4e-82	0.5025	F:zinc ion binding; P:transfer RNA gene-mediated silencing; P:tRNA processing; F:tRNA dimethylallyltransferase activity; C:nucleolus; F:tRNA binding; C:cellular_component; P:tRNA modification; F:nucleotide binding; F:nucleic acid binding; F:ATP binding; C:nucleus; C:cytoplasm; C:mitochondrial matrix; F:metal ion binding; C:mitochondrion; C:cytosol; F:transferase activity; P:mitochondrial tRNA mod…	IPR018022 (TIGRFAM); IPR018022 (PFAM); G3DSA:1.10.287.890 (GENE3D); IPR030666 (PIRSF); IPR027417 (G3DSA:3.40.50.GENE3D); PTHR11088 (PANTHER); PTHR11088 (PANTHER); PTHR11088:SF25 (PANTHER); IPR027417 (SUPERFAMILY); SSF57667 (SUPERFAMILY)
MalCi_79.12	---NA---	338	-	-		TRANSMEMBRANE (PHOBIUS); CYTOPLASMIC_DOMAIN (PHOBIUS); TRANSMEMBRANE (PHOBIUS); NON_CYTOPLASMIC_DOMAIN (PHOBIUS); CYTOPLASMIC_DOMAIN (PHOBIUS); SignalP-TM (SIGNALP_GRAM_POSITIVE)
MalCi_79.13	ALCS_ASPFU : Full= alcS	90	1e-09	0.53	F:acetate transmembrane transporter activity; P:ethanol catabolic process; C:vacuolar membrane; C:vacuole; P:transport; F:molecular_function; C:plasma membrane; P:plasma membrane acetate transport; C:cell septum; P:ion transport; C:membrane; C:integral component of membrane; P:acetate biosynthetic process	PTHR31123 (PANTHER); IPR030186 (PTHR31123:PANTHER); TMhelix (TMHMM)
MalCi_79.14	SLMH_HYDIT : Full=4-sulfomuconolactone hydrolase : Full=4-carboxymethylen-4-sulfo-but-2-en-olide hydrolases	372	2.5e-22	0.432	F:2-pyrone-4,6-dicarboxylate lactonase activity; P:3,4-dihydroxybenzoate catabolic process; P:metabolic process; F:carboxylic ester hydrolase activity; F:hydrolase activity; F:isomerase activity	G3DSA:3.20.20.140 (GENE3D); IPR006680 (PFAM); PTHR35563 (PANTHER); PTHR35563:SF1 (PANTHER); IPR032466 (SUPERFAMILY)
MalCi_79.15	ALG1_ARTBC : Full=Chitobiosyldiphosphodolichol beta-mannosyltransferase	344	9.5e-142	0.5544	P:oligosaccharide-lipid intermediate biosynthetic process; F:transferase activity, transferring glycosyl groups; P:pollen tube reception; P:protein glycosylation; P:protein N-linked glycosylation; C:endoplasmic reticulum; P:lipopolysaccharide biosynthetic process; P:dolichol-linked oligosaccharide biosynthetic process; P:pollen tube development; C:endoplasmic reticulum membrane; F:chitobiosyldiph…	IPR028098 (PFAM); PF13692 (PFAM); PTHR13036:SF0 (PANTHER); IPR026051 (PANTHER); SSF53756 (SUPERFAMILY)
MalCi_79.16	---NA---	75	-	-		no IPS match
MalCi_79.17	NIT4_NEUCR : Full=Nitrogen assimilation transcription factor nit-4	453	6.7e-17	0.4515	F:transcription regulatory region DNA binding; P:purine nucleobase catabolic process; F:sequence-specific DNA binding; F:RNA polymerase II transcription coactivator activity involved in preinitiation complex assembly; F:transcription factor activity, sequence-specific DNA binding; P:chromatin remodeling; P:positive regulation of gamma-aminobutyric acid catabolic process; P:positive regulation of …	IPR007219 (SMART); IPR007219 (PFAM); PTHR31313 (PANTHER); PTHR31313:SF35 (PANTHER)
MalCi_79.18	SP202_HUMAN : Full= transcription factor SPT20 homolog-like 2	207	0.057	0.51	C:extracellular space; F:transcription cofactor activity; P:regulation of nucleic acid-templated transcription; C:SAGA complex	PTHR31313:SF35 (PANTHER); PTHR31313 (PANTHER)
MalCi_79.19	CCC1_YEAST : Full= CCC1 : Full=Cross-complementer of CSG1 1	239	6e-25	0.6236	P:iron ion homeostasis; C:Golgi membrane; P:intracellular sequestering of iron ion; C:Golgi apparatus; P:nitrogen fixation; F:ferrous iron transmembrane transporter activity; C:vacuolar membrane; C:vacuole; P:cellular response to iron ion; P:nodulation; P:cellular iron ion homeostasis; P:ion transport; P:response to iron ion; P:cellular response to nitric oxide; P:cellular manganese ion homeostas…	IPR008217 (PFAM); PTHR31851:SF11 (PANTHER); PTHR31851 (PANTHER); SIGNAL_PEPTIDE_N_REGION (PHOBIUS); SIGNAL_PEPTIDE_H_REGION (PHOBIUS); SIGNAL_PEPTIDE_C_REGION (PHOBIUS); NON_CYTOPLASMIC_DOMAIN (PHOBIUS); SIGNAL_PEPTIDE (PHOBIUS)
MalCi_79.2	---NA---	145	-	-		no IPS match
MalCi_79.20	ALAM_YEAST : Full=Probable alanine mitochondrial : Full=Glutamate pyruvate transaminase Short=GPT : Full=Glutamic--alanine transaminase : Full=Glutamic--pyruvic transaminase Flags: Precursor	82	1.2e-31	0.6835	F:L-phenylalanine:2-oxoglutarate aminotransferase activity; F:glutathione hydrolase activity; F:L-alanine:2-oxoglutarate aminotransferase activity; P:UDP-N-acetylglucosamine metabolic process; P:protein N-linked glycosylation; P:L-alanine metabolic process; F:L-aspartate:2-oxoglutarate aminotransferase activity; P:alanine biosynthetic process; P:alanine catabolic process; P:L-alanine catabolic pr…	IPR015422 (G3DSA:3.90.1150.GENE3D); PTHR11751 (PANTHER); PTHR11751:SF29 (PANTHER); IPR015424 (SUPERFAMILY)
MalCi_79.21	ALAM_YEAST : Full=Probable alanine mitochondrial : Full=Glutamate pyruvate transaminase Short=GPT : Full=Glutamic--alanine transaminase : Full=Glutamic--pyruvic transaminase Flags: Precursor	428	1.9e-146	0.627	F:1-aminocyclopropane-1-carboxylate synthase activity; F:glutathione hydrolase activity; F:L-alanine:2-oxoglutarate aminotransferase activity; P:UDP-N-acetylglucosamine metabolic process; P:protein N-linked glycosylation; P:L-alanine metabolic process; P:fruit ripening; P:alanine biosynthetic process; P:alanine catabolic process; P:L-alanine catabolic process; P:dolichol-linked oligosaccharide bi…	IPR015422 (G3DSA:3.90.1150.GENE3D); IPR015421 (G3DSA:3.40.640.GENE3D); IPR004839 (PFAM); PTHR11751 (PANTHER); PTHR11751:SF29 (PANTHER); IPR015424 (SUPERFAMILY)
MalCi_79.22	ACPS_CALS4 : Full=Holo-	154	9e-06	0.542	F:magnesium ion binding; P:peptidyl-serine phosphopantetheinylation; C:cytoplasm; F:metal ion binding; P:lipid metabolic process; F:transferase activity; P:fatty acid biosynthetic process; P:fatty acid metabolic process; F:holo-[acyl-carrier-protein] synthase activity	IPR008278 (G3DSA:3.90.470.GENE3D); IPR008278 (PFAM); IPR004568 (TIGRFAM); IPR008278 (SUPERFAMILY)
MalCi_79.23	---NA---	114	-	-		no IPS match
MalCi_79.24	MTXL_SCHPO : Full=Metaxin	451	5.9e-30	0.4486	P:protein transport; P:neurogenesis; C:mitochondrial outer membrane; P:transport; C:mitochondrial sorting and assembly machinery complex; F:molecular_function; C:plasma membrane; C:mitochondrial inner membrane; P:reproduction; P:protein targeting to mitochondrion; P:mitochondrial outer membrane translocase complex assembly; F:protein binding; P:protein import into mitochondrial outer membrane; P:…	IPR019564 (PFAM); IPR033468 (PFAM); PTHR12289 (PANTHER); PTHR12289:SF41 (PANTHER); TRANSMEMBRANE (PHOBIUS); CYTOPLASMIC_DOMAIN (PHOBIUS); NON_CYTOPLASMIC_DOMAIN (PHOBIUS)
MalCi_79.25	CRNL1_DICDI : Full=Crooked neck 1 : Full=Crooked neck homolog	381	0.26	0.475	P:heparan sulfate proteoglycan biosynthetic process, polysaccharide chain biosynthetic process; P:heparan sulfate proteoglycan biosynthetic process; C:UDP-N-acetylglucosamine transferase complex; P:glycosaminoglycan biosynthetic process; P:protein glycosylation; C:Golgi membrane; C:Golgi apparatus; C:endoplasmic reticulum membrane; C:extracellular exosome; P:ossification; F:protein heterodimeriza…	IPR011990 (G3DSA:1.25.40.GENE3D); SSF81901 (SUPERFAMILY)
MalCi_79.26	---NA---	224	-	-		no IPS match
MalCi_79.27	PP217_ARATH : Full=Pentatricopeptide repeat-containing At3g06920	504	0.08	0.58	P:biological_process; C:cellular_component	IPR016024 (SUPERFAMILY)
MalCi_79.28	MED6_COCIM : Full=Mediator of RNA polymerase II transcription subunit 6 : Full=Mediator complex subunit 6	469	1.8e-114	0.572	C:core mediator complex; F:ubiquitin protein ligase activity; P:stem cell population maintenance; P:transcription, DNA-templated; P:regulation of transcription, DNA-templated; F:transcription factor binding; F:RNA polymerase II transcription coactivator activity involved in preinitiation complex assembly; P:positive regulation of transcription from RNA polymerase II promoter; F:RNA polymerase II …	IPR007018 (PFAM); IPR007018 (PANTHER); PTHR13104:SF0 (PANTHER); PTHR13104:SF0 (PANTHER); IPR007018 (PANTHER)
MalCi_79.29	RGAP6_ARATH : Full=Rho GTPase-activating 6 : Full=Rho-type GTPase-activating 6	71	0.98	0.52	C:cytoplasm; P:signal transduction; F:GTPase activator activity; F:phosphatidylinositol binding; C:plasma membrane	no IPS match
MalCi_79.3	ATG15_CRYNB : Full= lipase ATG15 : Full=Autophagy-related 15	142	0.31	0.49	P:regulation of cell shape; P:peptidoglycan biosynthetic process; F:UDP-N-acetylmuramate-L-alanine ligase activity; C:Golgi membrane; C:Golgi apparatus; P:biosynthetic process; C:endoplasmic reticulum membrane; P:cell division; F:nucleotide binding; F:ATP binding; C:endosome; P:autophagy; C:multivesicular body membrane; P:cell wall organization; F:ligase activity; C:endoplasmic reticulum; P:cell …	SignalP-noTM (SIGNALP_EUK)
MalCi_79.30	TRIP4_HUMAN : Full=Activating signal cointegrator 1 Short=ASC-1 : Full=Thyroid receptor-interacting 4 Short=TR-interacting 4 Short=TRIP-4	545	1.3e-32	0.4925	P:biological_process; F:ligand-dependent nuclear receptor binding; F:histone acetyltransferase binding; F:zinc ion binding; P:transcription, DNA-templated; P:regulation of transcription, DNA-templated; P:transcription from RNA polymerase II promoter; F:protease binding; F:ubiquitin-like protein ligase binding; P:toxin transport; F:molecular_function; C:nucleoplasm; C:nucleus; F:protein binding; C…	IPR009349 (PFAM); PTHR12963 (PANTHER); PTHR12963:SF0 (PANTHER); PTHR12963:SF0 (PANTHER); PTHR12963 (PANTHER)
MalCi_79.31	KC1E_HUMAN : Full=Casein kinase I isoform epsilon Short=CKI-epsilon Short=CKIe	370	0.00011	0.437	P:DNA repair; P:eclosion rhythm; P:I-kappaB phosphorylation; P:cellular response to nerve growth factor stimulus; P:circadian behavior; P:positive regulation of NF-kappaB transcription factor activity; C:growth cone; P:positive regulation of cell growth; F:protein heterodimerization activity; C:intracellular membrane-bounded organelle; F:glycoprotein binding; P:protein localization to centrosome;…	IPR000719 (PFAM); G3DSA:1.10.510.10 (GENE3D); PTHR38248:SF1 (PANTHER); PTHR38248 (PANTHER); IPR000719 (PROSITE_PROFILES); IPR011009 (SUPERFAMILY)
MalCi_79.4	MNN4_YEAST : Full= MNN4	146	4e-10	0.5933	P:RNA (guanine-N7)-methylation; P:biological_process; P:protein O-linked glycosylation; P:multicellular organism development; P:tRNA processing; P:spermatogenesis; P:protein N-linked glycosylation; F:enzyme activator activity; C:cellular_component; F:molecular_function; C:male germ cell nucleus; C:female germ cell nucleus; C:nucleus; P:cellular response to osmotic stress; P:oogenesis; C:membrane;…	IPR007074 (PFAM); IPR009644 (PANTHER); PTHR15407:SF32 (PANTHER)
MalCi_79.5	PYRG_BACLD : Full=CTP synthase : Full=CTP synthetase : Full=UTP--ammonia ligase	122	0.012	0.5017	P:nuclear pore distribution; P:protein transport; P:glutamine metabolic process; C:cytoplasmic mRNA processing body; F:methyltransferase activity; P:rRNA processing; P:pyrimidine nucleotide biosynthetic process; C:cellular_component; F:molecular_function; F:nucleotide binding; F:ATP binding; F:catalytic activity; P:negative regulation of endopeptidase activity; F:ligase activity; F:RNA methyltran…	IPR010259 (G3DSA:3.30.70.GENE3D); PTHR28288 (PANTHER); SIGNAL_PEPTIDE_C_REGION (PHOBIUS); SIGNAL_PEPTIDE (PHOBIUS); SIGNAL_PEPTIDE_H_REGION (PHOBIUS); NON_CYTOPLASMIC_DOMAIN (PHOBIUS); SIGNAL_PEPTIDE_N_REGION (PHOBIUS); IPR009020 (SUPERFAMILY)
MalCi_79.6	---NA---	58	-	-		no IPS match
MalCi_79.7	---NA---	65	-	-		no IPS match
MalCi_79.8	MNMC_PSEU2 : Full=tRNA 5-methylaminomethyl-2-thiouridine biosynthesis bifunctional Short=tRNA mnm(5)s(2)U biosynthesis bifunctional Includes: : Full=tRNA (mnm(5)s(2)U34)-methyltransferase Includes: : Full=FAD-dependent cmnm(5)s(2)U34 oxidoreductase	77	0.97	0.47	F:oxidoreductase activity, acting on the CH-NH group of donors; P:tRNA processing; P:metabolic process; P:tRNA wobble base modification; F:methyltransferase activity; F:S-adenosylmethionine-dependent methyltransferase activity; C:cytoplasm; F:catalytic activity; F:oxidoreductase activity; F:flavin adenine dinucleotide binding; P:oxidation-reduction process; F:tRNA (5-methylaminomethyl-2-thiouridy…	no IPS match
MalCi_79.9	MPCP_SCHPO : Full=Probable mitochondrial phosphate carrier	386	4.9e-108	0.5935	P:hermaphrodite genitalia development; P:proton transport; P:embryo development ending in birth or egg hatching; C:Golgi apparatus; F:L-glutamate transmembrane transporter activity; C:chloroplast; P:cellular copper ion homeostasis; P:nematode larval development; F:calcium ion binding; F:protein complex binding; P:copper ion transmembrane transport; P:phosphate ion transmembrane transport; P:L-glu…	IPR023395 (G3DSA:1.50.40.GENE3D); IPR018108 (PFAM); PTHR24089 (PANTHER); PTHR24089:SF50 (PANTHER); IPR018108 (PROSITE_PROFILES); IPR018108 (PROSITE_PROFILES); IPR018108 (PROSITE_PROFILES); IPR023395 (SUPERFAMILY); TMhelix (TMHMM); TMhelix (TMHMM)
MalCi_81.1	---NA---	332	-	-		no IPS match
MalCi_82.1	POPI_SCHPO : Full=Ribonucleases P MRP subunit pop1	881	3e-50	0.43	P:rRNA processing; C:nucleolus; C:nucleolar ribonuclease P complex; C:nucleoplasm; F:RNA binding; P:tRNA catabolic process; P:intronic box C/D snoRNA processing; P:RNA phosphodiester bond hydrolysis, endonucleolytic; P:RNA phosphodiester bond hydrolysis; P:tRNA processing; F:vitamin transporter activity; P:RNA processing; F:receptor activity; P:vitamin transport; P:transport; P:tRNA 5'-leader rem…	IPR009723 (PFAM); IPR012590 (PFAM); PTHR22731 (PANTHER); PTHR22731:SF3 (PANTHER); PTHR22731:SF3 (PANTHER)
MalCi_82.2	DYH1A_CHLRE : Full=Dynein-1-alpha heavy flagellar inner arm I1 complex : Full=1-alpha DHC : Full=Dynein- subspecies f	143	0.5	0.56	F:ATPase activity; C:inner dynein arm; P:cilium movement involved in cell motility; P:metabolic process; P:cell projection organization; P:microtubule-based movement; C:cell projection; F:microtubule binding; C:microtubule; F:motor activity; F:nucleotide binding; F:ATP binding; F:microtubule motor activity; C:motile cilium; C:cytoskeleton; C:cytoplasm; C:dynein complex; C:cilium; P:inner dynein a…	no IPS match
MalCi_82.3	---NA---	93	-	-		no IPS match
MalCi_83.1	QUTR_EMENI : Full=Quinate repressor	872	0	0.5035	P:aromatic amino acid family biosynthetic process; F:lyase activity; C:cellular_component; F:shikimate 3-dehydrogenase (NADP+) activity; F:nucleotide binding; P:negative regulation of transcription from RNA polymerase II promoter; F:ATP binding; F:3-phosphoshikimate 1-carboxyvinyltransferase activity; F:catalytic activity; F:oxidoreductase activity; C:cytosol; P:phosphorylation; P:transcription, …	PR01100 (PRINTS); G3DSA:3.40.192.10 (GENE3D); IPR013708 (PFAM); IPR031322 (PFAM); IPR027417 (G3DSA:3.40.50.GENE3D); IPR006151 (PFAM); IPR013785 (G3DSA:3.20.20.GENE3D); IPR001381 (PFAM); IPR016040 (G3DSA:3.40.50.GENE3D); PTHR21090 (PANTHER); PTHR21090 (PANTHER); PTHR21090:SF20 (PANTHER); IPR016040 (SUPERFAMILY); IPR027417 (SUPERFAMILY); SSF51569 (SUPERFAMILY); SSF53223 (SUPERFAMILY)
MalCi_83.2	QUTA_EMENI : Full=Quinic acid utilization activator	853	1.1e-161	0.5515	F:RNA polymerase II core promoter proximal region sequence-specific DNA binding; F:transcription regulatory region DNA binding; P:transcription from RNA polymerase II promoter; F:sequence-specific DNA binding; P:positive regulation of transcription from RNA polymerase II promoter; P:glucose metabolic process; P:positive regulation of gluconeogenesis; P:positive regulation of transcription from RN…	IPR007219 (SMART); IPR001138 (SMART); IPR001138 (G3DSA:4.10.240.GENE3D); IPR001138 (PFAM); IPR007219 (PFAM); PTHR31001:SF53 (PANTHER); PTHR31001 (PANTHER); CYTOPLASMIC_DOMAIN (PHOBIUS); NON_CYTOPLASMIC_DOMAIN (PHOBIUS); NON_CYTOPLASMIC_DOMAIN (PHOBIUS); TRANSMEMBRANE (PHOBIUS); TRANSMEMBRANE (PHOBIUS); IPR001138 (PROSITE_PROFILES); IPR001138 (SUPERFAMILY)
MalCi_83.3	3DHQ1_ASPFU : Full=Catabolic 3-dehydroquinase 1 Short=cDHQase 1 : Full=3-dehydroquinate dehydratase 1	157	5.5e-77	0.798	P:biological_process; P:aromatic amino acid family biosynthetic process; F:3-dehydroquinate dehydratase activity; F:lyase activity; P:quinate metabolic process; P:chorismate biosynthetic process; P:3,4-dihydroxybenzoate biosynthetic process; P:cellular amino acid biosynthetic process; P:quinate catabolic process; C:cellular_component	IPR001874 (TIGRFAM); IPR001874 (G3DSA:3.40.50.GENE3D); IPR001874 (PFAM); IPR001874 (PIRSF); IPR001874 (PANTHER); IPR001874 (PRODOM); IPR001874 (SUPERFAMILY)
MalCi_83.4	---NA---	68	-	-		no IPS match
MalCi_83.5	DHQA_EMENI : Full=Quinate dehydrogenase	376	9e-121	0.478	P:aromatic amino acid family biosynthetic process; F:lyase activity; P:3,4-dihydroxybenzoate biosynthetic process; C:cellular_component; F:shikimate 3-dehydrogenase (NADP+) activity; F:nucleotide binding; F:ATP binding; F:3-phosphoshikimate 1-carboxyvinyltransferase activity; F:catalytic activity; F:oxidoreductase activity; C:cytosol; F:quinate 3-dehydrogenase (NAD+) activity; P:phosphorylation; …	IPR016040 (G3DSA:3.40.50.GENE3D); IPR013708 (PFAM); G3DSA:3.40.192.10 (GENE3D); PTHR21089:SF1 (PANTHER); PTHR21089 (PANTHER); PTHR21089 (PANTHER); PTHR21089:SF1 (PANTHER); IPR016040 (SUPERFAMILY); SSF53223 (SUPERFAMILY)
MalCi_84.1	---NA---	150	-	-		no IPS match
MalCi_84.2	HPCH_SHIFL : Full=4-hydroxy-2-oxo-heptane-1,7-dioate aldolase : Full=2,4-dihydroxyhept-2-ene-1,7-dioic acid aldolase Short=HHED aldolase : Full=4-hydroxy-2-ketoheptane-1,7-dioate aldolase Short=HKHD aldolase	206	3.3e-30	0.5765	F:magnesium ion binding; F:2,4-dihydroxyhept-2-ene-1,7-dioate aldolase activity; F:aldehyde-lyase activity; P:aromatic compound catabolic process; F:catalytic activity; F:metal ion binding; P:metabolic process; F:lyase activity; P:phenylacetate catabolic process	IPR015813 (G3DSA:3.20.20.GENE3D); IPR005000 (PFAM); PTHR30502 (PANTHER); PTHR30502:SF6 (PANTHER); IPR015813 (SUPERFAMILY)
MalCi_84.3	YD286_MOUSE : Full=Glutaredoxin C5orf63 homolog	111	3.7e-12	0.578	P:biological_process; F:serine-type peptidase activity; F:serine-type endopeptidase activity; C:endoplasmic reticulum; F:peptidase activity; P:blood coagulation; C:extracellular region; F:phospholipid binding; C:cellular_component; P:transport; P:hemostasis; F:molecular_function; C:intracellular membrane-bounded organelle; F:calcium ion binding; C:mitochondrion; P:proteolysis; C:membrane; P:oxida…	IPR008554 (PFAM); IPR012336 (G3DSA:3.40.30.GENE3D); PTHR33558:SF1 (PANTHER); PTHR33558 (PANTHER); IPR012336 (SUPERFAMILY)
MalCi_84.4	CHRD1_DROME : Full=Cysteine and histidine-rich domain-containing : Full=Morgana	296	8.1e-36	0.48	P:negative regulation of seed germination; P:regulation of cellular response to heat; P:chaperone-mediated protein folding; P:regulation of cell size; F:integrin binding; C:cellular_component; P:auxin-activated signaling pathway; P:regulation of dendrite development; F:ATP binding; P:response to heat; P:respiratory burst involved in defense response; F:calcium ion binding; C:cytosol; P:negative r…	IPR007051 (PFAM); IPR007052 (PFAM); IPR008978 (G3DSA:2.60.40.GENE3D); PTHR12621 (PANTHER); SIGNAL_PEPTIDE_H_REGION (PHOBIUS); NON_CYTOPLASMIC_DOMAIN (PHOBIUS); SIGNAL_PEPTIDE_C_REGION (PHOBIUS); SIGNAL_PEPTIDE (PHOBIUS); SIGNAL_PEPTIDE_N_REGION (PHOBIUS); IPR007052 (PROSITE_PROFILES); IPR007051 (PROSITE_PROFILES); SignalP-noTM (SIGNALP_EUK); IPR008978 (SUPERFAMILY)
MalCi_86.1	---NA---	74	-	-		SIGNAL_PEPTIDE_C_REGION (PHOBIUS); SIGNAL_PEPTIDE_H_REGION (PHOBIUS); SIGNAL_PEPTIDE (PHOBIUS); NON_CYTOPLASMIC_DOMAIN (PHOBIUS); SIGNAL_PEPTIDE_N_REGION (PHOBIUS)
MalCi_86.2	MP1_ASPFL : Full=Cell wall manno 1 Flags: Precursor	193	0.26	0.46	P:regulation of cell shape; P:germarium-derived egg chamber formation; P:neuromuscular synaptic transmission; P:cytoskeleton organization; P:germarium-derived oocyte fate determination; P:female germline ring canal formation, actin assembly; C:Golgi apparatus; F:lipid binding; P:epithelium development; C:fusome; C:extracellular region; P:instar larval development; P:oocyte construction; P:plasma …	IPR021054 (PFAM); SIGNAL_PEPTIDE (PHOBIUS); SIGNAL_PEPTIDE_C_REGION (PHOBIUS); SIGNAL_PEPTIDE_N_REGION (PHOBIUS); NON_CYTOPLASMIC_DOMAIN (PHOBIUS); SIGNAL_PEPTIDE_H_REGION (PHOBIUS); SignalP-TM (SIGNALP_GRAM_POSITIVE); SignalP-noTM (SIGNALP_EUK)
MalCi_87.1	COPIA_DROME : Full=Copia : Full=Gag-int-pol Contains: : Full=Copia VLP Contains: : Full=Copia protease	53	0.3	0.5		no IPS match
MalCi_87.2	MTP3_ORYSJ : Full=Metal tolerance 3 Short= 3	448	1.3e-46	0.4535	P:response to manganese ion; P:response to zinc ion; F:cation transmembrane transporter activity; C:late endosome; F:metal ion transmembrane transporter activity; C:Golgi membrane; C:Golgi apparatus; C:vacuolar membrane; C:vacuole; F:transporter activity; C:plant-type vacuole membrane; P:ion transport; P:cation transport; C:root hair; P:cation transmembrane transport; P:zinc II ion transmembrane …	IPR027470 (G3DSA:3.30.70.GENE3D); IPR002524 (PFAM); IPR027470 (PFAM); IPR027469 (G3DSA:1.20.1510.GENE3D); PTHR11562:SF35 (PANTHER); IPR002524 (PANTHER); TRANSMEMBRANE (PHOBIUS); TRANSMEMBRANE (PHOBIUS); NON_CYTOPLASMIC_DOMAIN (PHOBIUS); CYTOPLASMIC_DOMAIN (PHOBIUS); NON_CYTOPLASMIC_DOMAIN (PHOBIUS); TRANSMEMBRANE (PHOBIUS); CYTOPLASMIC_DOMAIN (PHOBIUS); NON_CYTOPLASMIC_DOMAIN (PHOBIUS); TRANSMEMB…
MalCi_87.3	YF4B_SCHPO : Full=Uncharacterized kinase	313	3.2e-74	0.5745	F:NADH kinase activity; C:cellular_component; P:NADP biosynthetic process; C:plastid; P:cellular iron ion homeostasis; F:nucleotide binding; F:ATP binding; C:chloroplast; P:pyridine nucleotide biosynthetic process; C:cytosol; P:phosphorylation; P:metabolic process; F:NAD+ kinase activity; C:nucleus; F:calmodulin binding; F:protein binding; F:metal ion binding; C:cytoplasm; C:mitochondrial matrix;…	IPR002504 (PFAM); IPR017438 (G3DSA:3.40.50.GENE3D); IPR017437 (G3DSA:2.60.200.GENE3D); PTHR20275:SF11 (PANTHER); IPR002504 (PANTHER); PTHR20275:SF11 (PANTHER); IPR016064 (SUPERFAMILY)
MalCi_87.4	GAL7_NEUCR : Full=Galactose-1-phosphate uridylyltransferase Short=Gal-1-P uridylyltransferase : Full=UDP-glucose--hexose-1-phosphate uridylyltransferase	438	4e-165	0.547	C:Golgi apparatus; P:adult locomotory behavior; P:carbohydrate phosphorylation; F:UDP-glucose:hexose-1-phosphate uridylyltransferase activity; P:glucose metabolic process; C:cellular_component; F:catalytic activity; P:galactose catabolic process; C:cytosol; P:galactose catabolic process via UDP-galactose; F:UTP:galactose-1-phosphate uridylyltransferase activity; F:zinc ion binding; F:nucleotidylt…	IPR001937 (TIGRFAM); IPR005850 (PFAM); IPR011146 (G3DSA:3.30.428.GENE3D); IPR005849 (PFAM); IPR011146 (G3DSA:3.30.428.GENE3D); IPR001937 (PANTHER); PTHR11943:SF2 (PANTHER); IPR001937 (PANTHER); PTHR11943:SF2 (PANTHER); IPR011146 (SUPERFAMILY); IPR011146 (SUPERFAMILY)
MalCi_87.5	RBP2A_PLAF7 : Full=Reticulocyte-binding 2 homolog a	124	0.015	0.53	P:single organismal cell-cell adhesion; P:entry into host cell; P:transcription, DNA-templated; F:RNA-dependent ATPase activity; P:regulation of transcription, DNA-templated; F:helicase activity; F:heparin binding; P:DNA-templated transcription, termination; F:molecular_function; C:plasma membrane; F:nucleotide binding; F:ATP binding; F:RNA binding; C:membrane; C:integral component of membrane; F…	no IPS match
MalCi_87.6	SPSA3_ARATH : Full=Probable sucrose-phosphate synthase 3 : Full=Sucrose phosphate synthase 3F Short= 3F : Full=UDP-glucose-fructose-phosphate glucosyltransferase	53	0.77	0.59	P:sucrose biosynthetic process; C:nucleus; F:transferase activity, transferring glycosyl groups; F:sucrose-phosphate synthase activity; C:Golgi apparatus; F:sucrose synthase activity	no IPS match
MalCi_87.7	---NA---	116	-	-		no IPS match
MalCi_87.8	HTPG_AZOC5 : Full=Chaperone : Full=Heat shock : Full=High temperature G	377	0.002	0.47	F:ligase activity, forming aminoacyl-tRNA and related compounds; F:FMN binding; F:electron carrier activity; F:FMN reductase activity; F:unfolded protein binding; P:tRNA aminoacylation; F:tRNA binding; P:glutamyl-tRNA aminoacylation; P:protein folding; P:response to stress; P:translation; F:nucleotide binding; P:tRNA aminoacylation for protein translation; F:ATP binding; F:aminoacyl-tRNA ligase a…	no IPS match
MalCi_88.1	VAM7_SCHPO : Full=Vacuolar morphogenesis 7 homolog	363	4.4e-17	0.4784	P:protein transport; F:epidermal growth factor receptor binding; C:Golgi membrane; C:Golgi apparatus; F:insulin receptor binding; P:intracellular protein transport; P:vesicle organization; F:protein heterodimerization activity; C:retromer, tubulation complex; C:intracellular membrane-bounded organelle; C:retromer complex; C:cytosol; C:lllipodium; P:biological_process; F:SNAP receptor activity; P:…	IPR001683 (SMART); G3DSA:1.20.5.110 (GENE3D); IPR001683 (PFAM); IPR001683 (G3DSA:3.30.1520.GENE3D); PTHR19957:SF130 (PANTHER); PTHR19957 (PANTHER); IPR001683 (PROSITE_PROFILES); IPR000727 (PROSITE_PROFILES); SSF58038 (SUPERFAMILY); IPR001683 (SUPERFAMILY)
MalCi_88.10	TOP3_SCHPO : Full=DNA topoisomerase 3 : Full=DNA topoisomerase III	599	0	0.5465	P:DNA repair; C:PML body; P:reciprocal meiotic recombination; P:DNA catabolic process, endonucleolytic; P:DNA replication; P:resolution of meiotic recombination intermediates; P:chromosome segregation; P:regulation of DNA recombination; P:gte generation; P:strand displacement; C:chromosome; P:DNA topological change; P:DNA synthesis involved in DNA repair; F:endodeoxyribonuclease activity; P:DNA u…	IPR000380 (PRINTS); IPR003601 (SMART); IPR003602 (SMART); IPR006171 (SMART); IPR013497 (PFAM); IPR006171 (G3DSA:3.40.50.GENE3D); IPR006171 (PFAM); IPR013826 (G3DSA:1.10.290.GENE3D); IPR013824 (G3DSA:1.10.460.GENE3D); IPR000380 (PANTHER); PTHR11390:SF21 (PANTHER); IPR006171 (PROSITE_PROFILES); IPR023405 (SUPERFAMILY)
MalCi_88.2	KU80_ASPFU : Full=ATP-dependent DNA helicase II subunit 2 : Full=ATP-dependent DNA helicase II subunit Ku80	518	1.1e-155	0.554	P:DNA repair; F:protein C-terminus binding; F:double-stranded DNA binding; P:DNA integration; F:double-stranded telomeric DNA binding; F:helicase activity; F:macromolecular complex binding; C:chromosome, telomeric region; P:negative regulation of transcription, DNA-templated; C:cytosol; P:positive regulation of type I interferon production; C:protein complex; P:cellular response to DNA damage sti…	IPR006164 (SMART); IPR014893 (PFAM); IPR014893 (G3DSA:1.25.40.GENE3D); IPR016194 (G3DSA:2.40.290.GENE3D); IPR002035 (G3DSA:3.40.50.GENE3D); IPR006164 (PFAM); IPR024193 (PTHR12604:PANTHER); IPR024193 (PTHR12604:PANTHER); PTHR12604 (PANTHER); IPR024193 (PTHR12604:PANTHER); PTHR12604 (PANTHER); IPR014893 (SUPERFAMILY); IPR016194 (SUPERFAMILY)
MalCi_88.3	VG77_BPML5 : Full=Gene 77 : Full=Gp77	121	0.26	0.55		no IPS match
MalCi_88.4	PLCB1_HUMAN : Full=1-phosphatidylinositol 4,5-bisphosphate phosphodiesterase beta-1 : Full=PLC-154 : Full=Phosphoinositide phospholipase C-beta-1 : Full=Phospholipase C-I Short=PLC-I : Full=Phospholipase C-beta-1 Short=PLC-beta-1	187	0.6	0.48	P:positive regulation of CD24 biosynthetic process; C:nuclear speck; P:G-protein coupled acetylcholine receptor signaling pathway; P:fat cell differentiation; P:positive regulation of developmental growth; P:memory; P:positive regulation of GTPase activity; P:glutamate receptor signaling pathway; F:phosphatidylinositol-4,5-bisphosphate binding; P:negative regulation of monocyte extravasation; P:n…	no IPS match
MalCi_88.5	---NA---	689	-	-		no IPS match
MalCi_88.6	VP6_FDVSRecN: Full=Uncharacterized protein VP6	121	0.84	0.48		no IPS match
MalCi_88.7	ITR2_SCHPO : Full=Myo-inositol transporter 2	315	3.7e-29	0.481	P:proton transport; C:acrosomal membrane; F:D-glucose transmembrane transporter activity; F:D-ribose transmembrane transporter activity; F:sugar:proton symporter activity; F:fucose transmembrane transporter activity; F:galactose transmembrane transporter activity; F:glucose transmembrane transporter activity; P:glucose transmembrane transport; C:plant-type vacuole membrane; F:substrate-specific t…	IPR003663 (PRINTS); G3DSA:1.20.1250.20 (GENE3D); IPR005828 (PFAM); PTHR23500:SF150 (PANTHER); PTHR23500 (PANTHER); NON_CYTOPLASMIC_DOMAIN (PHOBIUS); NON_CYTOPLASMIC_DOMAIN (PHOBIUS); TRANSMEMBRANE (PHOBIUS); TRANSMEMBRANE (PHOBIUS); NON_CYTOPLASMIC_DOMAIN (PHOBIUS); TRANSMEMBRANE (PHOBIUS); CYTOPLASMIC_DOMAIN (PHOBIUS); CYTOPLASMIC_DOMAIN (PHOBIUS); TRANSMEMBRANE (PHOBIUS); IPR020846 (SUPERFAMILY…
MalCi_88.8	---NA---	123	-	-		no IPS match
MalCi_88.9	---NA---	1161	-	-		SIGNAL_PEPTIDE_N_REGION (PHOBIUS); NON_CYTOPLASMIC_DOMAIN (PHOBIUS); SIGNAL_PEPTIDE_H_REGION (PHOBIUS); SIGNAL_PEPTIDE_C_REGION (PHOBIUS); SIGNAL_PEPTIDE (PHOBIUS); TMhelix (TMHMM)
MalCi_89.1	REG1_YEAST : Full=Resistance to glucose repression 1 : Full= HEX2 : Full=Second-site suppressor of the rna1-1 mutation 1	585	6.5e-15	0.485	P:negative regulation of transcription from RNA polymerase II promoter; P:regulation of carbohydrate metabolic process; C:nucleus; C:protein phosphatase type 1 complex; P:glycogen metabolic process; P:transfer RNA gene-mediated silencing; C:cytoplasm; F:protein phosphatase type 1 regulator activity; P:response to unfolded protein; P:cellular response to glucose starvation; P:protein catabolic pro…	IPR013860 (PFAM); PTHR28051:SF1 (PANTHER); PTHR28051 (PANTHER); PTHR28051:SF1 (PANTHER)
MalCi_89.2	ELMO1_HUMAN : Full=Engulfment and cell motility 1 : Full= ced-12 homolog	729	6.2e-22	0.4447	P:Rac protein signal transduction; P:cytoskeleton organization; P:gonad morphogenesis; P:embryo development ending in birth or egg hatching; F:GTPase activator activity; P:actin filnt organization; P:Fc-gamma receptor signaling pathway involved in phagocytosis; C:cellular_component; P:positive regulation of GTPase activity; P:cell chemotaxis; F:phosphatidylinositol-3,4,5-trisphosphate binding; F:…	IPR011989 (G3DSA:1.25.10.GENE3D); IPR024574 (PFAM); IPR006816 (PFAM); IPR001849 (PFAM); PTHR12771:SF3 (PANTHER); PTHR12771:SF3 (PANTHER); PTHR12771 (PANTHER); IPR006816 (PROSITE_PROFILES); IPR016024 (SUPERFAMILY)
MalCi_89.3	RAD17_MOUSE : Full=Cell cycle checkpoint RAD17	973	6.4e-22	0.3943	P:DNA repair; P:mitotic cell cycle checkpoint; P:reciprocal meiotic recombination; P:multicellular organism development; P:regulation of DNA repair; P:DNA replication; P:regulation of signal transduction by p53 class mediator; P:nucleotide-excision repair; P:negative regulation of DNA replication; P:cellular response to DNA damage stimulus; P:cell cycle; P:regulation of phosphorylation; C:nucleop…	PF03215 (PFAM); IPR004582 (PANTHER); PTHR12172:SF0 (PANTHER); PTHR12172:SF0 (PANTHER); IPR004582 (PANTHER)
MalCi_89.4	---NA---	98	-	-		TRANSMEMBRANE (PHOBIUS); CYTOPLASMIC_DOMAIN (PHOBIUS); NON_CYTOPLASMIC_DOMAIN (PHOBIUS); TMhelix (TMHMM)
MalCi_89.5	YEA4_KLULA : Full=UDP-N-acetylglucosamine transporter YEA4 : Full=Golgi UDP- c transporter	314	4.8e-26	0.573	P:heparan sulfate proteoglycan biosynthetic process; C:integral component of Golgi membrane; P:UDP-xylose transport; P:carbohydrate transport; C:Golgi membrane; C:Golgi apparatus; F:GDP-fucose transmembrane transporter activity; F:CMP-N-acetylneuraminate transmembrane transporter activity; C:endoplasmic reticulum membrane; P:UDP-N-acetylglucosamine transmembrane transport; P:UDP-N-acetylglucosami…	IPR013657 (PFAM); PTHR10778:SF4 (PANTHER); PTHR10778 (PANTHER); PTHR10778:SF4 (PANTHER); PTHR10778 (PANTHER); NON_CYTOPLASMIC_DOMAIN (PHOBIUS); TRANSMEMBRANE (PHOBIUS); NON_CYTOPLASMIC_DOMAIN (PHOBIUS); TRANSMEMBRANE (PHOBIUS); TRANSMEMBRANE (PHOBIUS); TRANSMEMBRANE (PHOBIUS); CYTOPLASMIC_DOMAIN (PHOBIUS); NON_CYTOPLASMIC_DOMAIN (PHOBIUS); TRANSMEMBRANE (PHOBIUS); CYTOPLASMIC_DOMAIN (PHOBIUS); TR…
MalCi_89.6	DNM1_YEAST : Full=Dynamin-related DNM1	803	0	0.6925	C:postsynaptic density; P:positive regulation of endocytosis; P:post-embryonic development; P:adult locomotory behavior; P:positive regulation of sodium:potassium-exchanging ATPase activity; P:negative regulation of exocytosis; P:negative regulation of membrane tubulation; P:chronological cell aging; C:microtubule; P:clathrin-mediated endocytosis; C:growth cone; C:brush border; P:synaptic vesicle…	IPR022812 (PRINTS); IPR003130 (SMART); IPR001401 (SMART); IPR003130 (PFAM); IPR022812 (PFAM); IPR027417 (G3DSA:3.40.50.GENE3D); IPR000375 (PFAM); IPR022812 (PANTHER); PTHR11566:SF21 (PANTHER); IPR022812 (PANTHER); PTHR11566:SF21 (PANTHER); IPR030381 (PROSITE_PROFILES); IPR020850 (PROSITE_PROFILES); IPR027417 (SUPERFAMILY)
MalCi_89.7	CPYI_YEAST : Full=Carboxypeptidase Y inhibitor Short=CPY inhibitor : Full=CDC25 suppressor 1 : Full=I(C) : Full=Ic : Full= DKA1 : Full= NSP1	224	5.2e-25	0.464	C:synaptic vesicle; P:regulation of Ras protein signal transduction; C:rough endoplasmic reticulum; C:Golgi apparatus; C:neuronal cell body; P:positive regulation of mitotic nuclear division; P:sperm capacitation; C:apical part of cell; P:positive regulation of acetylcholine metabolic process; P:regulation of neurotransmitter levels; C:cytosol; F:protein kinase binding; P:biological_process; P:po…	IPR008914 (G3DSA:3.90.280.GENE3D); IPR008914 (PFAM); PTHR11362 (PANTHER); SIGNAL_PEPTIDE_N_REGION (PHOBIUS); NON_CYTOPLASMIC_DOMAIN (PHOBIUS); SIGNAL_PEPTIDE (PHOBIUS); SIGNAL_PEPTIDE_H_REGION (PHOBIUS); SIGNAL_PEPTIDE_C_REGION (PHOBIUS); SignalP-noTM (SIGNALP_EUK); IPR008914 (SUPERFAMILY)
MalCi_89.8	DBNL_BOVIN : Full=Drebrin	847	5.8e-25	0.5625	C:type Is terminal bouton; C:postsynaptic density; P:cytoskeleton organization; C:type Ib terminal bouton; P:protein localization; P:actin filnt organization; P:activation of JUN kinase activity; P:positive regulation of synaptic growth at neuromuscular junction; C:growth cone; C:dendrite; F:phosphatidylserine binding; C:coated pit; C:intracellular membrane-bounded organelle; C:dendritic spine; C…	PR00499 (PRINTS); IPR001452 (PRINTS); IPR001452 (SMART); IPR002108 (SMART); G3DSA:2.30.30.40 (GENE3D); IPR029006 (G3DSA:3.40.20.GENE3D); IPR002108 (PFAM); G3DSA:2.30.30.40 (GENE3D); G3DSA:2.30.30.40 (GENE3D); IPR001452 (PFAM); PTHR10829:SF25 (PANTHER); PTHR10829:SF25 (PANTHER); PTHR10829 (PANTHER); PTHR10829 (PANTHER); PTHR10829 (PANTHER); IPR001452 (PROSITE_PROFILES); IPR001452 (PROSITE_PROFILES…
MalCi_90.1	---NA---	131	-	-		no IPS match
MalCi_90.2	SIP5_YEAST : Full= SIP5 : Full=SNF1-interacting 5	87	0.32	0.51	C:cytoplasm; P:cellular response to glucose starvation; F:molecular_function	no IPS match
MalCi_90.3	UBP10_YEAST : Full=Ubiquitin carboxyl-terminal hydrolase 10 : Full=Deubiquitinating enzyme 10 : Full=Disrupter of telomere silencing 4 : Full=Ubiquitin thioesterase 10 : Full=Ubiquitin-specific-processing protease 10	567	3.5e-13	0.442	P:regulation of proteasomal protein catabolic process; C:cell division site; C:chromosome; C:nucleolus; C:extracellular region; C:cellular_component; P:chromatin silencing at telomere; F:molecular_function; C:chromosome, telomeric region; C:cell tip; P:carbon catabolite repression of transcription; C:cytosol; P:histone deubiquitination; P:protein deubiquitination; F:cysteine-type endopeptidase ac…	IPR001394 (PFAM); PTHR24006 (PANTHER); PTHR24006:SF493 (PANTHER); IPR028889 (PROSITE_PROFILES); SSF54001 (SUPERFAMILY)
MalCi_90.4	RPN8_NEUCR : Full=26S proteasome regulatory subunit rpn-8	320	1.9e-146	0.656	P:embryo development ending in seed dormancy; P:mitotic spindle organization; P:neurogenesis; C:proteasome regulatory particle, lid subcomplex; P:regulation of translational initiation; P:regulation of cellular amino acid metabolic process; C:dendrite; P:mitotic spindle elongation; P:antigen processing and presentation of exogenous peptide antigen via MHC class I, TAP-dependent; C:cytosol; C:COP9…	IPR000555 (SMART); IPR024969 (PFAM); IPR000555 (PFAM); PTHR10540:SF7 (PANTHER); PTHR10540:SF7 (PANTHER); PTHR10540 (PANTHER)
MalCi_90.5	KAD2_AJECN : Full=Adenylate kinase : Full=ATP-AMP transphosphorylase : Full=ATP:AMP phosphotransferase : Full=Adenylate kinase cytosolic and mitochondrial : Full=Adenylate monophosphate kinase	263	1e-153	0.7955	P:nucleotide phosphorylation; F:(deoxy)adenylate kinase activity; C:cellular_component; P:nucleotide metabolic process; F:nucleotide binding; F:adenylate kinase activity; F:ATP binding; P:nucleotide salvage; F:nucleotide kinase activity; C:cytosol; P:phosphorylation; F:nucleobase-containing compound kinase activity; F:phosphotransferase activity, phosphate group as acceptor; P:DNA replication ini…	IPR000850 (PRINTS); IPR006259 (TIGRFAM); PF00406 (PFAM); IPR027417 (G3DSA:3.40.50.GENE3D); IPR007862 (PFAM); IPR000850 (PANTHER); IPR027417 (SUPERFAMILY)
MalCi_91.1	RS8A_YEAST : Full=40S ribosomal S8-A : Full=RP19 : Full=S14 : Full=YS9	203	8.6e-100	0.718	P:chordate embryonic development; P:lipid storage; P:larval lymph gland hemopoiesis; C:cytosolic ribosome; C:cytosolic small ribosomal subunit; P:cytoplasmic translation; P:determination of adult lifespan; P:ribosome biogenesis; P:neurogenesis; C:Golgi apparatus; P:rRNA processing; C:nucleolus; C:nucleoplasm; P:viral transcription; P:maturation of SSU-rRNA from tricistronic rRNA transcript (SSU-r…	IPR001047 (TIGRFAM); IPR022309 (PFAM); IPR001047 (PANTHER)
MalCi_91.2	MPPD1_HUMAN : Full=Metallophosphoesterase domain-containing 1 : Full=Adult brain 239 Short=239AB	320	4.4e-27	0.4344	P:biological_process; F:retroviral 3' processing activity; P:metabolic process; F:lyase activity; P:nervous system development; F:T/G mismatch-specific endonuclease activity; C:extracellular region; C:cellular_component; F:molecular_function; F:phosphoric ester hydrolase activity; P:carbohydrate metabolic process; F:protein binding; P:polysaccharide catabolic process; F:metal ion binding; F:catal…	IPR029052 (G3DSA:3.60.21.GENE3D); IPR004843 (PFAM); PTHR12905:SF11 (PANTHER); PTHR12905 (PANTHER); PTHR12905 (PANTHER); PTHR12905:SF11 (PANTHER); IPR029052 (SUPERFAMILY)
MalCi_91.3	---NA---	80	-	-		no IPS match
MalCi_91.4	HEX1_COCPS : Full=Beta-hexosaminidase 1 : Full=Beta- case 1 : Full=Beta-N-acetylhexosaminidase 1 : Full=N-acetyl-beta-glucosaminidase 1 Flags: Precursor	603	0	0.525	P:lipid storage; P:oligosaccharide catabolic process; P:N-acetylglucosamine metabolic process; C:Golgi apparatus; P:ganglioside catabolic process; P:single fertilization; P:glycosphingolipid metabolic process; P:sensory perception of sound; P:protein deglycosylation; P:skeletal system development; F:protein heterodimerization activity; C:acrosomal vesicle; C:azurophil granule; P:keratan sulfate c…	IPR025705 (PRINTS); IPR029018 (G3DSA:3.30.379.GENE3D); IPR013781 (G3DSA:3.20.20.GENE3D); IPR029019 (PFAM); IPR025705 (PIRSF); IPR015883 (PFAM); PTHR22600 (PANTHER); PTHR22600 (PANTHER); PTHR22600:SF19 (PANTHER); PTHR22600:SF19 (PANTHER); SIGNAL_PEPTIDE_C_REGION (PHOBIUS); NON_CYTOPLASMIC_DOMAIN (PHOBIUS); SIGNAL_PEPTIDE_H_REGION (PHOBIUS); SIGNAL_PEPTIDE_N_REGION (PHOBIUS); SIGNAL_PEPTIDE (PHOBIU…
MalCi_92.1	---NA---	54	-	-		no IPS match
MalCi_93.1	RTBS_DROME : Full=Probable RNA-directed DNA polymerase from transposon BS : Full=Reverse transcriptase	115	0.013	0.56	F:protein homodimerization activity; C:cytoplasm; P:regulation of catalytic activity; F:chaperone binding; P:protein folding; F:adenyl-nucleotide exchange factor activity	SIGNAL_PEPTIDE_H_REGION (PHOBIUS); SIGNAL_PEPTIDE (PHOBIUS); SIGNAL_PEPTIDE_N_REGION (PHOBIUS); SIGNAL_PEPTIDE_C_REGION (PHOBIUS); NON_CYTOPLASMIC_DOMAIN (PHOBIUS)
MalCi_95.1	POGZ_HUMAN : Full=Pogo transposable element with ZNF domain : Full=Suppressor of hairy wing homolog 5 : Full=Zinc finger 280E : Full=Zinc finger 635	156	0.00012	0.4975	P:DNA repair; P:mitotic sister chromatid cohesion; P:kinetochore assembly; C:chromosome; P:mismatch repair; P:cellular response to DNA damage stimulus; P:cell cycle; C:nucleoplasm; P:cell division; F:nucleic acid binding; F:DNA binding; C:nucleus; F:ATP binding; F:protein binding; C:nuclear chromatin; C:cytoplasm; F:metal ion binding; F:mismatched DNA binding	IPR004875 (PFAM); PTHR19303 (PANTHER); PTHR19303:SF6 (PANTHER)
MalCi_95.10	DYHA_CHLRE : Full=Dynein alpha flagellar outer arm : Full=DHC alpha	59	0.41	0.61	F:ATPase activity; P:metabolic process; P:cell projection organization; P:microtubule-based movement; C:cell projection; C:microtubule; F:motor activity; F:nucleotide binding; F:ATP binding; F:microtubule motor activity; C:motile cilium; C:cytoskeleton; C:cytoplasm; F:catalytic activity; C:cilium; C:dynein complex	no IPS match
MalCi_95.2	---NA---	335	-	-		no IPS match
MalCi_95.3	POLX_TOBAC : Full=Retrovirus-related Pol poly from transposon TNT 1-94 Includes: : Full=Protease Includes: : Full=Reverse transcriptase Includes: : Full=Endonuclease	861	1.5e-18	0.527	P:transposition, RNA-mediated; P:transposition; P:DNA integration; F:ribonuclease activity; F:nucleotide binding; F:ATP binding; F:DNA-directed DNA polymerase activity; F:RNA-directed DNA polymerase activity; F:RNA binding; F:catalytic activity; F:endonuclease activity; F:nuclease activity; P:DNA biosynthetic process; P:RNA phosphodiester bond hydrolysis, endonucleolytic; P:nucleic acid phosphodi…	IPR012337 (G3DSA:3.30.420.GENE3D); IPR013103 (PFAM); IPR001584 (PFAM); PTHR11439 (PANTHER); PTHR11439:SF134 (PANTHER); PTHR11439 (PANTHER); PTHR11439:SF134 (PANTHER); IPR001584 (PROSITE_PROFILES); IPR012337 (SUPERFAMILY)
MalCi_95.4	POLX_TOBAC : Full=Retrovirus-related Pol poly from transposon TNT 1-94 Includes: : Full=Protease Includes: : Full=Reverse transcriptase Includes: : Full=Endonuclease	137	7.4e-17	0.5033	P:negative stranded viral RNA replication; P:DNA integration; F:mRNA (guanine-N7-)-methyltransferase activity; F:methyltransferase activity; F:nucleotide binding; F:ATP binding; F:RNA-directed DNA polymerase activity; F:catalytic activity; F:RNA-directed RNA polymerase activity; F:endonuclease activity; P:transcription, RNA-templated; F:nuclease activity; P:RNA (guanine-N7)-methylation; P:nucleic…	IPR013103 (PFAM); PTHR11439:SF134 (PANTHER); PTHR11439 (PANTHER)
MalCi_95.5	DIM1_YARLI : Full=Dimethyladenosine transferase : Full=18S rRNA (adenine(1779)-N(6) adenine(1780)-N(6))-dimethyltransferase : Full=18S rRNA dimethylase : Full=S-adenosylmethionine-6-N N -adenosyl(rRNA) dimethyltransferase	192	3.3e-35	0.8245	F:1-phenanthrol methyltransferase activity; P:embryo development ending in birth or egg hatching; F:trihydroxyferuloyl spermidine O-methyltransferase activity; P:ribosome biogenesis; P:neurogenesis; F:rRNA (adenine-N6-)-methyltransferase activity; F:rRNA (adenine-N6,N6-)-dimethyltransferase activity; P:mating type switching; P:maturation of SSU-rRNA from tricistronic rRNA transcript (SSU-rRNA, 5.…	IPR020598 (SMART); IPR001737 (PFAM); IPR029063 (G3DSA:3.40.50.GENE3D); IPR001737 (PANTHER); PTHR11727:SF7 (PANTHER); IPR029063 (SUPERFAMILY)
MalCi_95.6	GYP1_SCHPO : Full=GTPase-activating gyp1 : Full=GAP for ypt1	612	2.2e-141	0.5045	P:activation of GTPase activity; F:GTPase activator activity; P:protein transport; P:regulation of cilium assembly; C:Golgi apparatus; C:extracellular region; P:intracellular protein transport; P:protein phosphorylation; C:Golgi stack; P:positive regulation of GTPase activity; F:molecular_function; F:ATP binding; C:cell; C:early endosome; P:regulation of vacuole fusion, non-autophagic; P:regulati…	IPR000195 (SMART); IPR000195 (PFAM); G3DSA:1.10.8.270 (GENE3D); PTHR22957 (PANTHER); PTHR22957 (PANTHER); PTHR22957:SF26 (PANTHER); PTHR22957:SF26 (PANTHER); IPR000195 (PROSITE_PROFILES); IPR000195 (SUPERFAMILY); IPR000195 (SUPERFAMILY)
MalCi_95.7	---NA---	179	-	-		no IPS match
MalCi_95.8	POLX_TOBAC : Full=Retrovirus-related Pol poly from transposon TNT 1-94 Includes: : Full=Protease Includes: : Full=Reverse transcriptase Includes: : Full=Endonuclease	76	0.057	0.5633	P:nucleic acid phosphodiester bond hydrolysis; F:nucleotidyltransferase activity; F:zinc ion binding; F:aspartic-type endopeptidase activity; P:metabolic process; F:serine-type endopeptidase activity; P:DNA integration; F:serine-type peptidase activity; P:RNA-dependent DNA biosynthetic process; C:Golgi apparatus; C:Golgi membrane; F:peptidase activity; F:nucleic acid binding; F:RNA-directed DNA p…	no IPS match
MalCi_95.9	POLX_TOBAC : Full=Retrovirus-related Pol poly from transposon TNT 1-94 Includes: : Full=Protease Includes: : Full=Reverse transcriptase Includes: : Full=Endonuclease	154	3.3e-06	0.5075	P:nucleic acid phosphodiester bond hydrolysis; F:nucleotidyltransferase activity; F:zinc ion binding; F:aspartic-type endopeptidase activity; P:DNA integration; P:RNA-dependent DNA biosynthetic process; F:peptidase activity; F:nucleic acid binding; F:RNA-directed DNA polymerase activity; F:metal ion binding; F:endonuclease activity; F:nuclease activity; P:proteolysis; F:transferase activity; F:hy…	IPR013103 (PFAM); PTHR11439:SF134 (PANTHER); PTHR11439 (PANTHER); CYTOPLASMIC_DOMAIN (PHOBIUS); TRANSMEMBRANE (PHOBIUS); NON_CYTOPLASMIC_DOMAIN (PHOBIUS); SSF56672 (SUPERFAMILY)
MalCi_96.1	DUG1_SCHPO : Full=Cys-Gly metallodipeptidase dug1 : Full=GSH degradosomal complex subunit DUG1	433	0	0.5765	C:glutathione hydrolase complex; F:carboxypeptidase activity; F:omega peptidase activity; F:dipeptidase activity; F:cytosolic dipeptidase activity; F:succinyl-diaminopimelate desuccinylase activity; C:extracellular region; C:nucleoplasm; C:extracellular exosome; C:cytosol; P:regulation of cellular protein metabolic process; F:tripeptidase activity; F:cobalt ion binding; P:lysine biosynthetic proc…	IPR011650 (G3DSA:3.30.70.GENE3D); IPR002933 (PFAM); IPR017153 (PIRSF); G3DSA:3.40.630.10 (GENE3D); IPR011650 (PFAM); PTHR11014 (PANTHER); PTHR11014:SF15 (PANTHER); PTHR11014 (PANTHER); SSF53187 (SUPERFAMILY)
MalCi_96.10	FBX21_MOUSE : Full=F-box only 21	348	4.5e-14	0.43	F:DNA binding; P:biological_process; F:ubiquitin-protein transferase activity; C:ubiquitin ligase complex; C:cellular_component; F:molecular_function; P:ubiquitin-dependent protein catabolic process; P:protein ubiquitination	IPR011722 (TIGRFAM); IPR032698 (PFAM); IPR011722 (PFAM); PTHR31350:SF1 (PANTHER); PTHR31350 (PANTHER); IPR011722 (SUPERFAMILY)
MalCi_96.2	AB39G_ORYSJ : Full=ABC transporter G family member 39 Short= 39 : Full=Pleiotropic drug resistance 7 Short= 7	99	0.36	0.47	F:nucleotide binding; F:ATPase activity; F:ATP binding; F:ATPase activity, coupled to transmembrane movement of substances; P:transmembrane transport; P:metabolic process; C:membrane; C:integral component of membrane; P:transport; C:plasma membrane	no IPS match
MalCi_96.3	RM20_YEAST : Full=54S ribosomal mitochondrial : Full= 20 Flags: Precursor	203	1.9e-14	0.4505	P:proton transport; P:ATP hydrolysis coupled proton transport; C:ribosome; P:ATP biosynthetic process; C:mitochondrial large ribosomal subunit; P:transport; C:plasma membrane; P:plasma membrane ATP synthesis coupled proton transport; F:proton-transporting ATP synthase activity, rotational mechanism; F:nucleotide binding; C:proton-transporting ATP synthase complex, catalytic core F(1); F:ATP bindi…	IPR024388 (PFAM); PTHR28266 (PANTHER)
MalCi_96.4	---NA---	389	-	-		PTHR42111 (PANTHER)
MalCi_96.5	MET7_NEUCR : Full=Cystathionine gamma-synthase : Full=O-succinylhomoserine (thiol)-lyase	645	0	0.475	P:methionine biosynthetic process; F:pyridoxal phosphate binding; F:carbon-sulfur lyase activity; P:sulfur compound metabolic process; P:metabolic process; F:lyase activity; F:L-cysteine desulfhydrase activity; P:cellular amino acid metabolic process; P:cellular amino acid biosynthetic process; F:cystathionine beta-lyase activity; F:cystathionine gamma-lyase activity; C:cellular_component; F:cyst…	IPR015421 (G3DSA:3.40.640.GENE3D); IPR000277 (PFAM); IPR015422 (G3DSA:3.90.1150.GENE3D); PTHR11808:SF52 (PANTHER); IPR000277 (PANTHER); IPR015424 (SUPERFAMILY)
MalCi_96.6	UTP22_SCHPO : Full=U3 small nucleolar RNA-associated 22 Short=U3 snoRNA-associated 22	1113	1.1e-129	0.4506	C:fungal-type cell wall; P:ribosome biogenesis; P:neurogenesis; C:chromosome; P:rRNA processing; C:nucleolus; P:trehalose catabolic process; C:vacuole; F:molecular_function; C:condensed nuclear chromosome; C:nucleoplasm; P:maturation of SSU-rRNA from tricistronic rRNA transcript (SSU-rRNA, 5.8S rRNA, LSU-rRNA); F:RNA binding; C:intracellular ribonucleoprotein complex; P:cellular response to freez…	IPR005554 (PFAM); IPR005554 (PANTHER)
MalCi_96.7	PO152_CHATD : Full=Nucleoporin POM152 : Full=Nuclear pore POM152 : Full=Pore membrane POM152	1261	0	0.4563	P:peptidyl-tyrosine phosphorylation; P:protein transport; F:muscle alpha-actinin binding; P:cardiac muscle contraction; F:protein self-association; F:structural molecule activity conferring elasticity; P:nucleocytoplasmic transport; C:striated muscle thin filnt; P:heart morphogenesis; P:nuclear pore organization; F:ankyrin binding; P:in utero embryonic development; F:calcium ion binding; P:regula…	PTHR28206:SF1 (PANTHER); PTHR28206 (PANTHER); TRANSMEMBRANE (PHOBIUS); NON_CYTOPLASMIC_DOMAIN (PHOBIUS); NON_CYTOPLASMIC_DOMAIN (PHOBIUS); TRANSMEMBRANE (PHOBIUS); CYTOPLASMIC_DOMAIN (PHOBIUS); TRANSMEMBRANE (PHOBIUS); CYTOPLASMIC_DOMAIN (PHOBIUS)
MalCi_96.8	---NA---	151	-	-		no IPS match
MalCi_96.9	UCHL5_DICDI : Full=Ubiquitin carboxyl-terminal hydrolase isozyme L5 Short=UCH-L5 : Full=Ubiquitin thioesterase L5	244	6e-21	0.493	P:chromatin modification; P:DNA repair; P:regulation of proteasomal protein catabolic process; F:proteasome binding; F:omega peptidase activity; P:determination of adult lifespan; P:embryo development ending in birth or egg hatching; P:forebrain morphogenesis; P:chromatin silencing; P:midbrain development; P:nematode larval development; P:shoot system development; P:leaf development; C:cytosol; C…	IPR001578 (G3DSA:3.40.532.GENE3D); IPR001578 (PFAM); IPR001578 (PANTHER); IPR001578 (PANTHER); PTHR10589:SF29 (PANTHER); PTHR10589:SF29 (PANTHER); SSF54001 (SUPERFAMILY)
MalCi_98.1	TF21_SCHPO : Full=Transposon Tf2-1 poly : Full=Retrotransposable element Tf2 155 kDa	252	6.8e-42	0.5425	P:RNA phosphodiester bond hydrolysis, endonucleolytic; P:nucleic acid phosphodiester bond hydrolysis; F:nucleotidyltransferase activity; F:aspartic-type endopeptidase activity; P:metabolic process; P:DNA recombination; P:RNA-dependent DNA biosynthetic process; F:peptidase activity; F:DNA binding; F:RNA-DNA hybrid ribonuclease activity; F:RNA-directed DNA polymerase activity; F:DNA-directed DNA po…	IPR000477 (PFAM); G3DSA:3.10.10.10 (GENE3D); PTHR24559 (PANTHER); PTHR24559:SF201 (PANTHER); SSF56672 (SUPERFAMILY)
MalCi_99.1	---NA---	53	-	-		no IPS match
MalCi_99.10	---NA---	71	-	-		no IPS match
MalCi_99.11	---NA---	545	-	-		no IPS match
MalCi_99.12	ARADA_AZOBR : Full=L-arabonate dehydratase : Full=L-arabinonate dehydratase	256	1.3e-45	0.542	P:isoleucine biosynthetic process; F:protein homodimerization activity; F:hydro-lyase activity; F:dihydroxy-acid dehydratase activity; P:valine biosynthetic process; P:metabolic process; F:lyase activity; P:cellular amino acid biosynthetic process; C:intracellular; P:carbohydrate metabolic process; F:L-arabinonate dehydratase activity; P:L-arabinose catabolic process to 2-oxoglutarate; F:catalyti…	IPR000581 (PFAM); IPR000581 (PANTHER); PTHR21000:SF1 (PANTHER); SSF143975 (SUPERFAMILY)
MalCi_99.13	ARADA_AZOBR : Full=L-arabonate dehydratase : Full=L-arabinonate dehydratase	198	1.5e-48	0.6365	P:isoleucine biosynthetic process; F:protein homodimerization activity; F:dihydroxy-acid dehydratase activity; P:valine biosynthetic process; P:metabolic process; F:lyase activity; P:cellular amino acid biosynthetic process; P:carbohydrate metabolic process; F:L-arabinonate dehydratase activity; P:L-arabinose catabolic process to 2-oxoglutarate; F:catalytic activity; F:metal ion binding; F:4 iron…	IPR000581 (PFAM); IPR000581 (PANTHER); PTHR21000:SF1 (PANTHER); SSF143975 (SUPERFAMILY)
MalCi_99.2	YI32_SCHPO : Full=Uncharacterized MFS-type transporter	331	1.5e-34	0.4585	P:iron ion homeostasis; P:siderophore transmembrane transport; P:siderophore transport; F:basic amino acid transmembrane transporter activity; P:response to antibiotic; C:vacuolar membrane; C:vacuole; P:amino acid transport; P:enterobactin transport; F:molecular_function; F:transporter activity; F:enterobactin transporter activity; P:cellular iron ion homeostasis; C:cell; P:ion transport; C:endos…	IPR011701 (PFAM); G3DSA:1.20.1250.20 (GENE3D); PTHR23501:SF73 (PANTHER); PTHR23501 (PANTHER); TRANSMEMBRANE (PHOBIUS); CYTOPLASMIC_DOMAIN (PHOBIUS); CYTOPLASMIC_DOMAIN (PHOBIUS); CYTOPLASMIC_DOMAIN (PHOBIUS); NON_CYTOPLASMIC_DOMAIN (PHOBIUS); NON_CYTOPLASMIC_DOMAIN (PHOBIUS); NON_CYTOPLASMIC_DOMAIN (PHOBIUS); TRANSMEMBRANE (PHOBIUS); TRANSMEMBRANE (PHOBIUS); TRANSMEMBRANE (PHOBIUS); TRANSMEMBRANE…
MalCi_99.3	AIM3_LACTC : Full=Altered inheritance of mitochondria 3	106	0.76	0.53	P:barbed-end actin filnt capping; C:membrane raft; C:membrane; P:actin cortical patch assembly; C:actin cortical patch	no IPS match
MalCi_99.4	ACMSD_HUMAN : Full=2-amino-3-carboxymuconate-6-semialdehyde decarboxylase : Full=Picolinate carboxylase	464	0.00051	0.4275	P:regulation of 'de novo' NAD biosynthetic process from tryptophan; F:zinc ion binding; P:picolinic acid biosynthetic process; F:lyase activity; P:quinolinate metabolic process; P:tryptophan metabolic process; F:aminocarboxymuconate-semialdehyde decarboxylase activity; P:tryptophan catabolic process; F:protein binding; C:extracellular exosome; F:metal ion binding; C:cytosol; P:protein oligomeriza…	G3DSA:3.20.20.140 (GENE3D); IPR006680 (PFAM); G3DSA:3.20.20.140 (GENE3D); PTHR21240:SF16 (PANTHER); PTHR21240 (PANTHER); IPR032466 (SUPERFAMILY)
MalCi_99.5	---NA---	158	-	-		no IPS match
MalCi_99.6	G6PD_ASPNG : Full=Glucose-6-phosphate 1-dehydrogenase Short=G6PD	459	0	0.605	P:response to food; P:negative regulation of cell growth involved in cardiac muscle cell development; P:glucose metabolic process; F:glucose-6-phosphate dehydrogenase activity; C:chloroplast; P:carbon catabolite repression of transcription; F:oxidoreductase activity; C:intracellular membrane-bounded organelle; P:pentose biosynthetic process; C:cytosol; P:negative regulation of protein glutathiony…	IPR001282 (PRINTS); IPR022675 (PFAM); G3DSA:3.30.360.10 (GENE3D); IPR016040 (G3DSA:3.40.50.GENE3D); IPR022674 (PFAM); IPR001282 (PANTHER); SSF55347 (SUPERFAMILY); IPR016040 (SUPERFAMILY)
MalCi_99.7	SUT1_SCHPO : Full=General alpha-glucoside permease	433	2.6e-11	0.4611	F:L-amino acid transmembrane transporter activity; F:antiporter activity; P:sucrose transport; F:basic amino acid transmembrane transporter activity; P:carbohydrate transport; F:sugar:proton symporter activity; F:symporter activity; F:amino acid transmembrane transporter activity; F:salicin transmembrane transporter activity; F:arbutin transmembrane transporter activity; C:vacuole; P:amino acid t…	PTHR19432:SF30 (PANTHER); PTHR19432 (PANTHER); TRANSMEMBRANE (PHOBIUS); CYTOPLASMIC_DOMAIN (PHOBIUS); TRANSMEMBRANE (PHOBIUS); CYTOPLASMIC_DOMAIN (PHOBIUS); TRANSMEMBRANE (PHOBIUS); TRANSMEMBRANE (PHOBIUS); NON_CYTOPLASMIC_DOMAIN (PHOBIUS); NON_CYTOPLASMIC_DOMAIN (PHOBIUS); NON_CYTOPLASMIC_DOMAIN (PHOBIUS); TRANSMEMBRANE (PHOBIUS); TRANSMEMBRANE (PHOBIUS); NON_CYTOPLASMIC_DOMAIN (PHOBIUS); TRANSM…
MalCi_99.8	CBS_DICDI : Full=Cystathionine beta-synthase : Full=Beta-thionase : Full=Serine sulfhydrase	191	2.5e-05	0.44		G3DSA:3.10.580.10 (GENE3D); PTHR42115 (PANTHER); SSF54631 (SUPERFAMILY)
MalCi_99.9	MSB1_YEAST : Full=Morphogenesis-related MSB1 : Full=Multicopy suppressor of bud emergence 1	788	9.7e-08	0.61	C:cellular bud tip; C:cellular bud neck; C:cytoplasm; C:mitochondrion; P:establishment of cell polarity; F:molecular_function; C:plasma membrane	IPR012965 (PFAM); PTHR28093 (PANTHER)
MalCi_100.1	SPA2_YEAST : Full= SPA2	934	2e-14	0.54	P:regulation of cell shape; P:invasive filntous growth; P:regulation of protein localization; P:bipolar cellular bud site selection; P:regulation of initiation of mating projection growth; P:positive regulation of actin cytoskeleton reorganization; P:mating projection assembly; C:mating projection tip; P:pseudohyphal growth; F:MAP-kinase scaffold activity; P:budding cell apical bud growth; C:pola…	IPR013724 (SMART); IPR013724 (PFAM); PTHR21601 (PANTHER)
MalCi_100.2	---NA---	103	-	-		no IPS match
MalCi_100.3	HMDH_GIBF5 : Full=3-hydroxy-3-methylglutaryl-coenzyme A reductase Short=HMG- reductase	920	0	0.7015	P:embryo development; P:negative regulation of insulin secretion involved in cellular response to glucose stimulus; P:myoblast differentiation; P:visual learning; F:hydroxymethylglutaryl-CoA reductase (NADPH) activity; C:endoplasmic reticulum membrane; P:positive regulation of skeletal muscle tissue development; F:oxidoreductase activity; C:intracellular membrane-bounded organelle; P:isopentenyl …	IPR002202 (PRINTS); IPR004554 (TIGRFAM); IPR023074 (G3DSA:3.90.770.GENE3D); IPR023282 (G3DSA:1.10.3270.GENE3D); G3DSA:1.20.1640.10 (GENE3D); IPR000731 (PFAM); IPR002202 (PFAM); IPR009023 (G3DSA:3.30.70.GENE3D); PTHR10572:SF2 (PANTHER); IPR002202 (PANTHER); PTHR10572:SF2 (PANTHER); IPR002202 (PANTHER); NON_CYTOPLASMIC_DOMAIN (PHOBIUS); CYTOPLASMIC_DOMAIN (PHOBIUS); TRANSMEMBRANE (PHOBIUS); CYTOPLA…
MalCi_100.4	---NA---	338	-	-		SIGNAL_PEPTIDE_N_REGION (PHOBIUS); SIGNAL_PEPTIDE_H_REGION (PHOBIUS); NON_CYTOPLASMIC_DOMAIN (PHOBIUS); SIGNAL_PEPTIDE_C_REGION (PHOBIUS); SIGNAL_PEPTIDE (PHOBIUS); SignalP-noTM (SIGNALP_EUK); SignalP-noTM (SIGNALP_GRAM_NEGATIVE); SignalP-TM (SIGNALP_GRAM_POSITIVE)
MalCi_100.5	NBP2_YEAST : Full=NAP1-binding 2	472	1.3e-16	0.5705	P:negative regulation of endocytosis; P:cytoskeleton organization; P:embryo development ending in birth or egg hatching; P:protein transport; C:growth cone; C:dendrite; C:cell septum; P:nematode larval development; C:intracellular membrane-bounded organelle; F:Rac GTPase binding; C:extrinsic component of cytoplasmic side of plasma membrane; C:lllipodium; F:Arp2/3 complex binding; P:cleavage furro…	IPR001452 (SMART); G3DSA:2.30.30.40 (GENE3D); IPR001452 (PFAM); PTHR10663 (PANTHER); PTHR10663:SF215 (PANTHER); IPR001452 (PROSITE_PROFILES); IPR001452 (SUPERFAMILY)
MalCi_101.1	POLX_TOBAC : Full=Retrovirus-related Pol poly from transposon TNT 1-94 Includes: : Full=Protease Includes: : Full=Reverse transcriptase Includes: : Full=Endonuclease	364	7e-29	0.4265	P:transposition, RNA-mediated; P:transposition; P:DNA integration; F:ribonuclease activity; F:nucleotide binding; F:ATP binding; F:DNA-directed DNA polymerase activity; F:RNA-directed DNA polymerase activity; F:RNA binding; F:catalytic activity; F:endonuclease activity; F:nuclease activity; P:DNA biosynthetic process; P:RNA phosphodiester bond hydrolysis, endonucleolytic; P:nucleic acid phosphodi…	IPR012337 (G3DSA:3.30.420.GENE3D); IPR001584 (PFAM); PTHR11439 (PANTHER); PTHR11439:SF185 (PANTHER); PTHR11439:SF185 (PANTHER); IPR001584 (PROSITE_PROFILES); IPR012337 (SUPERFAMILY)
MalCi_102.1	POLX_TOBAC : Full=Retrovirus-related Pol poly from transposon TNT 1-94 Includes: : Full=Protease Includes: : Full=Reverse transcriptase Includes: : Full=Endonuclease	512	1.6e-79	0.4445	P:transposition, RNA-mediated; P:transposition; P:DNA integration; F:ribonuclease activity; F:nucleotide binding; F:ATP binding; F:DNA-directed DNA polymerase activity; F:RNA-directed DNA polymerase activity; F:RNA binding; F:catalytic activity; F:endonuclease activity; F:nuclease activity; P:DNA biosynthetic process; P:RNA phosphodiester bond hydrolysis, endonucleolytic; P:nucleic acid phosphodi…	IPR013103 (PFAM); PTHR11439 (PANTHER); PTHR11439:SF185 (PANTHER); SSF56672 (SUPERFAMILY)
MalCi_103.1	SYNM_YEAST : Full=Asparagine--tRNA mitochondrial : Full=Asparaginyl-tRNA synthetase Short= Flags: Precursor	1365	2e-74	0.5335	P:transcription, DNA-templated; P:asparaginyl-tRNA aminoacylation; P:regulation of transcription, DNA-templated; F:sequence-specific DNA binding; C:intracellular; P:translation; F:nucleotide binding; F:nucleic acid binding; P:tRNA aminoacylation for protein translation; F:DNA binding; F:ATP binding; F:transcription factor activity, sequence-specific DNA binding; F:aminoacyl-tRNA ligase activity; …	IPR002312 (PRINTS); IPR000504 (SMART); IPR004364 (PFAM); IPR000504 (PFAM); G3DSA:3.30.930.10 (GENE3D); IPR012677 (G3DSA:3.30.70.GENE3D); IPR004522 (PTHR22594:PANTHER); IPR018150 (PANTHER); IPR004522 (PTHR22594:PANTHER); IPR018150 (PANTHER); IPR006195 (PROSITE_PROFILES); IPR000504 (PROSITE_PROFILES); IPR012677 (SUPERFAMILY); SSF55681 (SUPERFAMILY)
MalCi_103.10	DPOE_ASPFU : Full=DNA polymerase epsilon catalytic subunit A : Full=DNA polymerase II subunit A	2032	0	0.6755	P:DNA repair; P:base-excision repair; P:DNA catabolic process, exonucleolytic; P:embryo development ending in seed dormancy; F:double-stranded DNA binding; P:protein autophosphorylation; P:DNA replication proofreading; P:base-excision repair, gap-filling; P:DNA synthesis involved in DNA repair; C:epsilon DNA polymerase complex; F:single-stranded DNA binding; F:DNA-directed DNA polymerase activity…	IPR013697 (SMART); IPR000719 (SMART); IPR006172 (SMART); G3DSA:1.10.287.690 (GENE3D); IPR006134 (PFAM); IPR013697 (PFAM); IPR006133 (PFAM); G3DSA:1.10.510.10 (GENE3D); IPR000719 (PFAM); G3DSA:3.30.200.20 (GENE3D); IPR012337 (G3DSA:3.30.420.GENE3D); PTHR10670:SF0 (PANTHER); IPR029703 (PANTHER); IPR000719 (PROSITE_PROFILES); SSF56672 (SUPERFAMILY); IPR011009 (SUPERFAMILY); IPR012337 (SUPERFAMILY)
MalCi_103.11	KCC1_SCHPO : Full=Calcium calmodulin-dependent kinase type I Short= -I	219	2e-32	0.585	C:nuclear speck; P:protein autophosphorylation; C:Golgi apparatus; P:positive regulation of protein acetylation; P:negative regulation of protein binding; C:endoplasmic reticulum membrane; P:nucleocytoplasmic transport; P:inflammatory response; P:regulation of protein binding; F:calcium ion binding; C:cytosol; P:thermosensory behavior; P:positive regulation of neuron projection development; P:int…	IPR000719 (PFAM); G3DSA:1.10.510.10 (GENE3D); IPR020636 (PANTHER); PTHR24347:SF246 (PANTHER); CYTOPLASMIC_DOMAIN (PHOBIUS); NON_CYTOPLASMIC_DOMAIN (PHOBIUS); TRANSMEMBRANE (PHOBIUS); IPR000719 (PROSITE_PROFILES); IPR011009 (SUPERFAMILY)
MalCi_103.12	RL_HUMAN : Full=AMMECR1	226	4.3e-09	0.5655	P:biological_process; C:nucleus; F:protein binding; P:response to salt stress; C:cytoplasm; C:cytosol; P:sensory perception of pain; C:cellular_component; F:molecular_function	IPR002733 (PFAM); IPR027485 (G3DSA:3.30.700.GENE3D); IPR023473 (PANTHER); IPR002733 (SUPERFAMILY)
MalCi_103.13	ECD_HUMAN : Full= ecdysoneless homolog : Full=Human suppressor of GCR two Short=hSGT1	509	2.6e-21	0.4843	P:cell proliferation; P:positive regulation of malate dehydrogenase (decarboxylating) (NADP+) activity; P:germ-band shortening; P:molting cycle, chitin-based cuticle; P:Golgi organization; P:chitin-based embryonic cuticle biosynthetic process; P:transcription from RNA polymerase II promoter; P:neurogenesis; P:positive regulation of transcription from RNA polymerase II promoter; P:instar larval or…	IPR010770 (PFAM); IPR010770 (PANTHER)
MalCi_103.14	---NA---	1185	-	-		IPR012943 (PFAM); PTHR13140 (PANTHER)
MalCi_103.15	VPS4_CANAL : Full=Vacuolar sorting-associated 4	216	2e-111	0.66	F:ATPase activity; P:ubiquitin-independent protein catabolic process via the multivesicular body sorting pathway; P:protein transport; P:late endosomal microautophagy; P:cortical microtubule organization; P:plant-type cell wall biogenesis; C:microtubule; C:growth cone; P:multidimensional cell growth; P:regulation of viral process; F:protein heterodimerization activity; P:cholesterol transport; C:…	G3DSA:1.10.8.60 (GENE3D); IPR027417 (G3DSA:3.40.50.GENE3D); IPR015415 (PFAM); IPR003959 (PFAM); PTHR23074:SF83 (PANTHER); PTHR23074 (PANTHER); IPR027417 (SUPERFAMILY)
MalCi_103.16	---NA---	69	-	-		no IPS match
MalCi_103.17	---NA---	60	-	-		no IPS match
MalCi_103.18	GPMI_ONCVO : Full=2,3-bisphosphoglycerate-independent phosphoglycerate mutase Short=iPGM : Full=Cofactor-independent phosphoglycerate mutase homolog	520	0	0.6595	P:regulation of sporulation; P:locomotion; P:determination of adult lifespan; P:embryo development ending in birth or egg hatching; P:metabolic process; P:body morphogenesis; P:glycolytic process; P:glucose catabolic process; P:reproduction; F:2,3-bisphosphoglycerate-independent phosphoglycerate mutase activity; C:cytoplasm; P:cellular carbohydrate metabolic process; F:catalytic activity; F:metal…	IPR006124 (PFAM); IPR005995 (TIGRFAM); IPR011258 (G3DSA:3.40.1450.GENE3D); IPR017849 (G3DSA:3.40.720.GENE3D); IPR011258 (PFAM); IPR005995 (PIRSF); PTHR31637:SF0 (PANTHER); PTHR31637 (PANTHER); IPR011258 (SUPERFAMILY); IPR017850 (SUPERFAMILY)
MalCi_103.19	---NA---	174	-	-		IPR011425 (PFAM); SSF140718 (SUPERFAMILY)
MalCi_103.2	MOF_DROME : Full=Males-absent on the first : Full=Histone acetyl transferase MOF	346	6.2e-54	0.554	P:DNA repair; F:acetyltransferase activity; P:embryo development ending in birth or egg hatching; P:histone H4-K5 acetylation; F:histone acetyltransferase activity (H4-K16 specific); P:histone H4-K12 acetylation; P:positive regulation of protein acetylation; P:histone H4-K8 acetylation; P:strand displacement; P:DNA synthesis involved in DNA repair; P:positive regulation of sequence-specific DNA b…	IPR002717 (PFAM); IPR016181 (G3DSA:3.40.630.GENE3D); G3DSA:3.30.60.60 (GENE3D); PTHR10615:SF114 (PANTHER); PTHR10615 (PANTHER); IPR002717 (PROSITE_PROFILES); IPR016181 (SUPERFAMILY)
MalCi_103.20	GLYC_NEUCR : Full=Serine cytosolic Short=SHMT : Full=Glycine hydroxymethyltransferase : Full=Serine methylase	501	0	0.7835	C:chloroplast stroma; F:pyridoxal phosphate binding; C:cytosolic ribosome; F:guanine nucleotide transmembrane transporter activity; P:guanine nucleotide transport; P:photorespiration; C:chloroplast thylakoid; P:L-serine metabolic process; P:tetrahydrofolate metabolic process; F:poly(U) RNA binding; P:response to light stimulus; P:glycine metabolic process; P:cellular iron ion homeostasis; P:respo…	IPR015421 (G3DSA:3.40.640.GENE3D); IPR015422 (G3DSA:3.90.1150.GENE3D); IPR001085 (PFAM); IPR001085 (PIRSF); IPR001085 (PANTHER); PTHR11680:SF5 (PANTHER); IPR015424 (SUPERFAMILY)
MalCi_103.21	---NA---	393	-	-		IPR013240 (PFAM); PTHR28155 (PANTHER)
MalCi_103.22	GRC3_NEOFI : Full=Polynucleotide 5 -hydroxyl-kinase grc3	484	5.3e-138	0.5365	F:cyclin-dependent protein kinase activating kinase regulator activity; P:termination of RNA polymerase I transcription; P:rRNA processing; F:LPPG:FO 2-phospho-L-lactate transferase activity; F:aminoglycoside phosphotransferase activity; P:chromatin silencing at centromere; F:RNA binding; P:maturation of 5.8S rRNA; F:cobinamide kinase activity; F:phosphatidylinositol-3,4-bisphosphate 5-kinase act…	IPR032319 (PFAM); PTHR12755:SF10 (PANTHER); PTHR12755:SF10 (PANTHER); PTHR12755 (PANTHER); PTHR12755 (PANTHER)
MalCi_103.23	FLCN_RAT : Full=Folliculin : Full=Birt-Hogg-Dube syndrome homolog	304	2e-09	0.4757	P:negative regulation of angiogenesis; P:negative regulation of ATP biosynthetic process; P:negative regulation of muscle tissue development; P:positive regulation of GTPase activity; P:negative regulation of mitochondrial DNA metabolic process; F:RNA binding; P:negative regulation of transcription, DNA-templated; P:negative regulation of cell growth; P:in utero embryonic development; P:negative …	PF11704 (PFAM); PTHR31441:SF2 (PANTHER); IPR021713 (PANTHER)
MalCi_103.24	TSR4_SCHPO : Full=Probable 20S rRNA accumulation 4	288	9.2e-18	0.406	P:biological_process; P:positive regulation of hematopoietic stem cell proliferation; P:maturation of SSU-rRNA; P:regulation of hematopoietic progenitor cell differentiation; P:rRNA processing; P:cell cycle; F:molecular_function; F:DNA binding; C:nucleus; F:protein binding; C:extracellular exosome; C:cytoplasm; F:metal ion binding; P:positive regulation of apoptotic process; C:membrane; P:apoptot…	IPR007320 (PFAM); PTHR12298 (PANTHER)
MalCi_103.25	EIF3K_COCIM : Full=Eukaryotic translation initiation factor 3 subunit K Short=eIF3k : Full=eIF-3 p25	267	3.3e-127	0.665	P:biological_process; C:eukaryotic 48S preinitiation complex; P:regulation of translational initiation; P:translational initiation; C:cellular_component; F:molecular_function; C:eukaryotic translation initiation factor 3 complex; P:translation; F:translation initiation factor activity; P:formation of translation preinitiation complex; F:RNA binding; C:cytoplasm; C:eukaryotic 43S preinitiation com…	IPR033464 (PFAM); IPR016020 (G3DSA:1.25.40.GENE3D); IPR011991 (G3DSA:1.10.10.GENE3D); IPR009374 (PANTHER); IPR011991 (SUPERFAMILY); IPR016024 (SUPERFAMILY)
MalCi_103.26	ACOX1_BOVIN : Full=Peroxisomal acyl-coenzyme A oxidase 1 Short=AOX : Full=Palmitoyl- oxidase	544	1.2e-86	0.515	P:pheromone biosynthetic process; P:fatty acid beta-oxidation using acyl-CoA oxidase; P:pollen development; C:glyoxysome; P:fatty acid beta-oxidation using acyl-CoA dehydrogenase; P:fatty acid beta-oxidation; F:fatty acid binding; C:plasmodesma; F:fatty-acyl-CoA binding; F:oxidoreductase activity; F:oxidoreductase activity, acting on the CH-CH group of donors, with a flavin as acceptor; C:intrace…	IPR002655 (PFAM); IPR006091 (PFAM); G3DSA:1.20.140.10 (GENE3D); G3DSA:1.20.140.10 (GENE3D); G3DSA:2.40.110.10 (GENE3D); PTHR10909:SF250 (PANTHER); PTHR10909 (PANTHER); IPR009075 (SUPERFAMILY); IPR009100 (SUPERFAMILY); IPR009075 (SUPERFAMILY)
MalCi_103.27	TUSA_ESCF3 : Full=Sulfurtransferase : Full=tRNA 2-thiouridine synthesizing A	131	0.44	0.5125	F:zinc ion binding; P:transcription, DNA-templated; P:tRNA processing; F:transcription regulatory region DNA binding; P:regulation of transcription, DNA-templated; F:sequence-specific DNA binding; P:tRNA wobble position uridine thiolation; P:positive regulation of transcription from RNA polymerase II promoter; P:Mo-molybdopterin cofactor biosynthetic process; P:transport; P:cardiac muscle tissue …	PTHR23500:SF145 (PANTHER); PTHR23500 (PANTHER); NON_CYTOPLASMIC_DOMAIN (PHOBIUS); TRANSMEMBRANE (PHOBIUS); CYTOPLASMIC_DOMAIN (PHOBIUS); TMhelix (TMHMM)
MalCi_103.28	5)-L-arabinanase Short=ABN : Full=Endo-1,5-alpha-L-arabinanase	383	4.5e-24	0.501	F:xylan 1,4-beta-xylosidase activity; P:metabolic process; F:alpha-L-arabinofuranosidase activity; C:periplasmic space; F:hydrolase activity, hydrolyzing O-glycosyl compounds; F:arabinan endo-1,5-alpha-L-arabinosidase activity; C:plasma membrane; P:xylan catabolic process; F:xylan 1,3-beta-xylosidase activity; P:carbohydrate metabolic process; P:polysaccharide catabolic process; P:xyloglucan cata…	IPR013320 (G3DSA:2.60.120.GENE3D); IPR006710 (PFAM); IPR023296 (G3DSA:2.115.10.GENE3D); IPR006710 (PANTHER); PTHR22925:SF11 (PANTHER); IPR023296 (SUPERFAMILY); IPR013320 (SUPERFAMILY)
MalCi_103.29	ACOX1_ARATH : Full=Peroxisomal acyl-coenzyme A oxidase 1 Short=AOX 1 : Full=Long-chain acyl- oxidase Short= 1	286	3.3e-56	0.571	P:pheromone biosynthetic process; P:fatty acid beta-oxidation using acyl-CoA oxidase; P:pollen development; P:fatty acid beta-oxidation using acyl-CoA dehydrogenase; P:fatty acid beta-oxidation; F:fatty acid binding; C:plasmodesma; F:fatty-acyl-CoA binding; F:oxidoreductase activity; F:oxidoreductase activity, acting on the CH-CH group of donors, with a flavin as acceptor; C:intracellular membran…	IPR013786 (G3DSA:1.10.540.GENE3D); IPR029320 (PFAM); G3DSA:2.40.110.10 (GENE3D); PTHR10909:SF250 (PANTHER); PTHR10909 (PANTHER); IPR009100 (SUPERFAMILY)
MalCi_103.3	TCPZ_SCHPO : Full=T-complex 1 subunit zeta Short=TCP-1-zeta : Full=CCT-zeta	510	0	0.735	P:hermaphrodite genitalia development; P:response to zinc ion; P:positive regulation of telomerase RNA localization to Cajal body; P:locomotion; P:positive regulation of establishment of protein localization to telomere; P:determination of adult lifespan; P:embryo development ending in birth or egg hatching; P:positive regulation of protein localization to Cajal body; P:protein transport; F:prote…	IPR017998 (PRINTS); IPR012722 (TIGRFAM); IPR027409 (G3DSA:3.50.7.GENE3D); IPR027413 (G3DSA:1.10.560.GENE3D); IPR002423 (PFAM); IPR027410 (G3DSA:3.30.260.GENE3D); PTHR11353 (PANTHER); IPR012722 (PTHR11353:PANTHER); SSF48592 (SUPERFAMILY); SSF54849 (SUPERFAMILY); IPR027409 (SUPERFAMILY)
MalCi_103.30	ACO12_ARATH : Full= peroxisomal acyl-coenzyme A oxidase	396	2e-51	0.5065	P:pheromone biosynthetic process; P:fatty acid beta-oxidation using acyl-CoA oxidase; P:pollen development; P:fatty acid beta-oxidation using acyl-CoA dehydrogenase; P:fatty acid beta-oxidation; F:fatty acid binding; C:plasmodesma; F:fatty-acyl-CoA binding; F:oxidoreductase activity; F:oxidoreductase activity, acting on the CH-CH group of donors, with a flavin as acceptor; C:intracellular membran…	IPR002655 (PFAM); G3DSA:1.20.140.10 (GENE3D); G3DSA:1.20.140.10 (GENE3D); PTHR10909 (PANTHER); PTHR10909:SF250 (PANTHER); IPR009075 (SUPERFAMILY); IPR009075 (SUPERFAMILY)
MalCi_103.31	OCH1_YEAST : Full=Initiation-specific alpha-1,6-mannosyltransferase : Full=Outer chain elongation 1	322	4.6e-18	0.4709	P:DNA repair; P:substituted mannan metabolic process; P:RNA splicing; P:protein N-linked glycosylation; P:filntous growth of a population of unicellular organisms in response to starvation; C:Golgi membrane; C:Golgi apparatus; P:rRNA processing; C:Golgi cis cisterna; P:glycosphingolipid biosynthetic process; C:alpha-1,6-mannosyltransferase complex; C:endoplasmic reticulum membrane; C:chloroplast;…	IPR007577 (PFAM); PTHR31834 (PANTHER); PTHR31834:SF9 (PANTHER); PTHR31834:SF9 (PANTHER); IPR029044 (SUPERFAMILY)
MalCi_103.32	PCYOX_ARATH : Full=Farnesylcysteine lyase Flags: Precursor	431	8.6e-31	0.431	P:chloride transmembrane transport; C:vacuolar membrane; C:extracellular region; C:vacuole; P:chloride transport; P:prenylated protein catabolic process; F:diaminopimelate epimerase activity; P:prenylcysteine metabolic process; P:prenylcysteine catabolic process; C:extracellular exosome; F:oxidoreductase activity; F:oxidoreductase activity, acting on a sulfur group of donors, oxygen as acceptor; …	IPR023753 (G3DSA:3.50.50.GENE3D); IPR017046 (PIRSF); IPR010795 (PFAM); PTHR10742:SF298 (PANTHER); PTHR10742 (PANTHER); IPR023753 (SUPERFAMILY)
MalCi_103.33	ACUK_ARTBC : Full=Transcription activator of gluconeogenesis ARB_05058	65	0.96	0.64	P:gluconeogenesis; F:zinc ion binding; P:transcription, DNA-templated; P:regulation of transcription, DNA-templated; F:sequence-specific DNA binding; P:positive regulation of transcription from RNA polymerase II promoter by a nonfermentable carbon source; F:RNA polymerase II transcription factor activity, sequence-specific DNA binding; P:negative regulation of transcription from RNA polymerase II…	no IPS match
MalCi_103.34	ATG26_NEOFI : Full=Sterol 3-beta-glucosyltransferase : Full=Autophagy-related 26	1400	0	0.7155	F:transferase activity, transferring glycosyl groups; F:transferase activity, transferring hexosyl groups; P:ascospore-type prospore membrane assembly; P:metabolic process; P:protein transport; F:sterol 3-beta-glucosyltransferase activity; P:steroid metabolic process; P:steroid biosynthetic process; F:phospholipid binding; P:flavonoid biosynthetic process; P:transport; P:carbohydrate metabolic pr…	IPR004182 (SMART); IPR001849 (SMART); IPR004182 (PFAM); IPR004276 (PFAM); G3DSA:3.40.50.2000 (GENE3D); IPR011993 (G3DSA:2.30.29.GENE3D); IPR001849 (PFAM); G3DSA:3.40.50.2000 (GENE3D); IPR002213 (PANTHER); PTHR11926:SF417 (PANTHER); IPR001849 (PROSITE_PROFILES); SSF53756 (SUPERFAMILY); IPR011993 (SUPERFAMILY)
MalCi_103.35	PFD3_SCHPO : Full=Probable prefoldin subunit 3	213	1.6e-50	0.5942	F:tubulin binding; P:pronuclear migration; P:hermaphrodite genitalia development; P:embryo development ending in birth or egg hatching; P:blood coagulation; P:microtubule-based process; C:polysome; P:wound healing; P:chaperone mediated protein folding independent of cofactor; C:prefoldin complex; C:intracellular membrane-bounded organelle; F:beta-tubulin binding; P:platelet formation; P:megakaryo…	IPR004127 (PFAM); IPR009053 (G3DSA:1.10.287.GENE3D); IPR016655 (PIRSF); IPR016655 (PANTHER); IPR009053 (SUPERFAMILY)
MalCi_103.36	---NA---	172	-	-		IPR021013 (PFAM); CYTOPLASMIC_DOMAIN (PHOBIUS); NON_CYTOPLASMIC_DOMAIN (PHOBIUS); NON_CYTOPLASMIC_DOMAIN (PHOBIUS); TRANSMEMBRANE (PHOBIUS); TRANSMEMBRANE (PHOBIUS); TMhelix (TMHMM); TMhelix (TMHMM)
MalCi_103.37	ALN_YEAST : Full=Allantoinase	529	3.2e-151	0.5315	F:hydrolase activity, acting on carbon-nitrogen (but not peptide) bonds; F:endodeoxyribonuclease activity, producing 5'-phosphomonoesters; F:hydrolase activity, acting on carbon-nitrogen (but not peptide) bonds, in cyclic amides; F:zinc ion binding; P:allantoin assimilation pathway; F:dihydroorotase activity; P:purine nucleobase catabolic process; C:endoplasmic reticulum; P:purine nucleobase meta…	IPR006680 (PFAM); G3DSA:3.20.20.140 (GENE3D); IPR017593 (TIGRFAM); IPR011059 (G3DSA:2.30.40.GENE3D); PTHR11647 (PANTHER); PTHR11647:SF4 (PANTHER); PTHR11647 (PANTHER); IPR011059 (SUPERFAMILY); IPR032466 (SUPERFAMILY)
MalCi_103.38	UGGG_SCHPO : Full=UDP-glucose:glyco glucosyltransferase : Full=UDP--Glc:glyco glucosyltransferase Short=UGT Flags: Precursor	1461	0	0.5225	P:pectin biosynthetic process; P:protein glycosylation; C:rough endoplasmic reticulum; C:Golgi membrane; C:Golgi apparatus; P:response to salicylic acid; C:endoplasmic reticulum-Golgi intermediate compartment; F:dolichyl-phosphate-glucose-glycolipid alpha-glucosyltransferase activity; P:xylan biosynthetic process; C:endoplasmic reticulum lumen; C:chloroplast; F:fucosyltransferase activity; P:gluc…	IPR029044 (G3DSA:3.90.550.GENE3D); IPR009448 (PFAM); PTHR11226:SF0 (PANTHER); IPR009448 (PANTHER); IPR029044 (SUPERFAMILY)
MalCi_103.39	---NA---	460	-	-		no IPS match
MalCi_103.4	NOP56_SCHPO : Full=Nucleolar 56 : Full=Ribosome biosynthesis sik1	488	0	0.6935	P:hermaphrodite genitalia development; P:embryo development ending in birth or egg hatching; P:ribosome biogenesis; P:rRNA processing; C:nucleolus; P:positive regulation of multicellular organism growth; C:small nucleolar ribonucleoprotein complex; C:nucleoplasm; F:RNA binding; C:intracellular ribonucleoprotein complex; F:histone methyltransferase binding; C:pre-snoRNP complex; P:nematode larval …	IPR012976 (SMART); IPR002687 (PFAM); PTHR10894 (PANTHER); PTHR10894:SF0 (PANTHER); IPR002687 (PROSITE_PROFILES); IPR002687 (SUPERFAMILY)
MalCi_103.40	NQOR_CHRSD : Full=NAD(P)H dehydrogenase (quinone) : Full=Flavo : Full=NAD(P)H:quinone oxidoreductase Short=NQO	102	0.089	0.4833	F:FMN binding; P:JNK cascade; F:nucleotide binding; P:autophagosome assembly; P:heart development; P:positive regulation of cell size; P:negative regulation of transcription, DNA-templated; F:NAD binding; F:oxidoreductase activity; P:autophagy; P:liver development; C:cytosol; P:macroautophagy; F:protein kinase binding; P:transcription, DNA-templated; C:pre-autophagosomal structure membrane; C:pre…	PTHR19303 (PANTHER); PTHR19303:SF6 (PANTHER)
MalCi_103.41	Y1019_SYNY3 : Full=Uncharacterized isomerase slr1019	241	7.5e-05	0.53	F:catalytic activity; P:antibiotic biosynthetic process; P:biosynthetic process; P:phenazine biosynthetic process; F:isomerase activity	G3DSA:3.10.310.10 (GENE3D); IPR003719 (PFAM); PTHR13774 (PANTHER); PTHR13774:SF15 (PANTHER); SSF54506 (SUPERFAMILY)
MalCi_103.42	---NA---	317	-	-		PTHR34587 (PANTHER); PTHR34587:SF2 (PANTHER); SIGNAL_PEPTIDE_C_REGION (PHOBIUS); SIGNAL_PEPTIDE_N_REGION (PHOBIUS); NON_CYTOPLASMIC_DOMAIN (PHOBIUS); SIGNAL_PEPTIDE (PHOBIUS); SIGNAL_PEPTIDE_H_REGION (PHOBIUS); SignalP-noTM (SIGNALP_EUK)
MalCi_103.43	---NA---	169	-	-		IPR014612 (PFAM); PTHR28256 (PANTHER); IPR020241 (PRODOM)
MalCi_103.44	SSZ1_YEAST : Full=Ribosome-associated complex subunit SSZ1 : Full= -related SSZ1 : Full=Heat shock 70 homolog SSZ1 : Full=Pleiotropic drug resistance 13	588	1e-132	0.54	F:ATPase activity; P:DNA repair; P:axon guidance; P:late endosomal microautophagy; P:positive regulation of NF-kappaB transcription factor activity; C:microtubule associated complex; P:axonal fasciculation; F:G-protein coupled receptor binding; P:embryonic development via the syncytial blastoderm; C:catalytic step 2 spliceosome; C:precatalytic spliceosome; P:ovarian follicle cell development; F:c…	IPR013126 (PRINTS); IPR013126 (PFAM); G3DSA:3.30.30.30 (GENE3D); G3DSA:3.30.420.40 (GENE3D); IPR029047 (G3DSA:2.60.34.GENE3D); G3DSA:3.90.640.10 (GENE3D); G3DSA:3.30.420.40 (GENE3D); PTHR19375:SF177 (PANTHER); PTHR19375 (PANTHER); PTHR19375:SF177 (PANTHER); PTHR19375 (PANTHER); SSF53067 (SUPERFAMILY); SSF53067 (SUPERFAMILY)
MalCi_103.45	---NA---	353	-	-		IPR028241 (PFAM); PTHR13618 (PANTHER); PTHR13618 (PANTHER); IPR028241 (PTHR13618:PANTHER); IPR028241 (PTHR13618:PANTHER); PTHR13618 (PANTHER); IPR028241 (PTHR13618:PANTHER)
MalCi_103.46	RT22_YEAST : Full=37S ribosomal mitochondrial Flags: Precursor	667	2.8e-26	0.3933	F:selenocysteine methyltransferase activity; F:1-phenanthrol methyltransferase activity; F:tRNA (adenine-57, 58-N(1)-) methyltransferase activity; F:trihydroxyferuloyl spermidine O-methyltransferase activity; F:cobalt-precorrin-3 C17-methyltransferase activity; F:rRNA (adenine-N6-)-methyltransferase activity; F:rRNA (adenine-N6,N6-)-dimethyltransferase activity; F:2-polyprenyl-6-methoxy-1,4-benzo…	IPR015324 (PFAM); PTHR13184 (PANTHER); IPR029063 (SUPERFAMILY)
MalCi_103.47	ATP18_SCHPO : Full=ATP synthase subunit mitochondrial	61	3.1e-15	0.655	P:proton transport; F:hydrogen ion transmembrane transporter activity; P:ATP biosynthetic process; P:transport; C:mitochondrial proton-transporting ATP synthase complex; F:proton-transporting ATP synthase activity, rotational mechanism; C:mitochondrial proton-transporting ATP synthase complex, coupling factor F(o); P:ion transport; C:mitochondrial membrane; P:mitochondrial proton-transporting ATP…	IPR006995 (PFAM); PTHR28060:SF1 (PANTHER); PTHR28060 (PANTHER); CYTOPLASMIC_DOMAIN (PHOBIUS); NON_CYTOPLASMIC_DOMAIN (PHOBIUS); TRANSMEMBRANE (PHOBIUS); TMhelix (TMHMM)
MalCi_103.48	RT02_ASHGO : Full=37S ribosomal mitochondrial	99	3.2e-20	0.5865	F:RNA binding; F:structural constituent of ribosome; C:intracellular ribonucleoprotein complex; C:mitochondrion; P:mitochondrial translation; C:ribosome; C:mitochondrial small ribosomal subunit; F:rRNA binding; C:intracellular; P:translation	G3DSA:4.10.830.10 (GENE3D); IPR001209 (PFAM); IPR001209 (PANTHER); SSF57716 (SUPERFAMILY)
MalCi_103.49	---NA---	239	-	-		PTHR21357 (PANTHER); PTHR21357:SF4 (PANTHER)
MalCi_103.5	---NA---	52	-	-		no IPS match
MalCi_103.50	LRC69_MOUSE : Full=Leucine-rich repeat-containing 69	538	1.8e-08	0.5175	P:negative regulation of endocytosis; P:protein transport; P:positive regulation of antibacterial peptide biosynthetic process; P:asymmetric protein localization; F:poly(A)-specific ribonuclease activity; P:positive regulation of transcription elongation from RNA polymerase II promoter; F:RNA binding; C:neuromuscular junction; P:RNA phosphodiester bond hydrolysis, exonucleolytic; P:cell morphogen…	IPR003591 (SMART); IPR001611 (PFAM); IPR032675 (G3DSA:3.80.10.GENE3D); IPR001611 (PROSITE_PROFILES); IPR001611 (PROSITE_PROFILES); IPR001611 (PROSITE_PROFILES); SSF52075 (SUPERFAMILY)
MalCi_103.51	---NA---	91	-	-		no IPS match
MalCi_103.52	---NA---	59	-	-		CYTOPLASMIC_DOMAIN (PHOBIUS); TRANSMEMBRANE (PHOBIUS); NON_CYTOPLASMIC_DOMAIN (PHOBIUS); TMhelix (TMHMM)
MalCi_103.53	PDR1_YEAST : Full=Transcription factor PDR1 : Full=Pleiotropic drug resistance 1	81	0.78	0.64	F:DNA binding; C:nucleus; F:transcriptional activator activity, RNA polymerase II core promoter proximal region sequence-specific binding; F:zinc ion binding; F:metal ion binding; P:transcription, DNA-templated; P:positive regulation of cellular response to drug; C:cytosol; P:regulation of transcription, DNA-templated; F:sequence-specific DNA binding; P:positive regulation of transcription from R…	no IPS match
MalCi_103.54	FAR10_YEAST : Full=Factor arrest 10	784	1.7e-32	0.5721	F:ATPase activity; C:smooth endoplasmic reticulum; P:protein transport; C:endoplasmic reticulum-Golgi intermediate compartment; P:positive regulation of angiogenesis; C:endoplasmic reticulum membrane; C:sarcolemma; C:cytosol; P:biological_process; F:ATPase activity, coupled to transmembrane movement of substances; F:zinc ion binding; P:production of miRNAs involved in gene silencing by miRNA; P:m…	IPR000253 (SMART); IPR000253 (PFAM); IPR000253 (G3DSA:2.60.200.GENE3D); PTHR15715 (PANTHER); PTHR15715 (PANTHER); PTHR15715:SF20 (PANTHER); PTHR15715:SF20 (PANTHER); IPR000253 (PROSITE_PROFILES); IPR008984 (SUPERFAMILY)
MalCi_103.55	---NA---	103	-	-		IPR026893 (PFAM); TRANSMEMBRANE (PHOBIUS); CYTOPLASMIC_DOMAIN (PHOBIUS); NON_CYTOPLASMIC_DOMAIN (PHOBIUS)
MalCi_103.56	IPHP_NOSCO : Full=Tyrosine- phosphatase Flags: Precursor	267	5.4e-08	0.62	F:phosphoprotein phosphatase activity; F:protein tyrosine phosphatase activity; P:protein dephosphorylation; F:phosphatase activity; P:dephosphorylation; P:peptidyl-tyrosine dephosphorylation; F:hydrolase activity	IPR029021 (G3DSA:3.90.190.GENE3D); IPR026893 (PFAM); PTHR31126:SF17 (PANTHER); PTHR31126 (PANTHER); IPR029021 (SUPERFAMILY)
MalCi_103.57	HPXO_ACIAD : Full=FAD-dependent urate hydroxylase : Full=Flavo urate hydroxylase	303	2.6e-09	0.4465	P:aromatic compound catabolic process; F:3-hydroxybenzoate 6-monooxygenase activity; P:response to salt stress; P:'de novo' NAD biosynthetic process from tryptophan; F:2-octaprenyl-6-methoxyphenol hydroxylase activity; P:anthranilate metabolic process; P:NAD biosynthetic process; F:oxidoreductase activity, acting on paired donors, with incorporation or reduction of molecular oxygen, NAD(P)H as on…	PR00420 (PRINTS); IPR023753 (G3DSA:3.50.50.GENE3D); PTHR13789 (PANTHER); PTHR13789:SF248 (PANTHER); SIGNAL_PEPTIDE (PHOBIUS); NON_CYTOPLASMIC_DOMAIN (PHOBIUS); SIGNAL_PEPTIDE_N_REGION (PHOBIUS); SIGNAL_PEPTIDE_C_REGION (PHOBIUS); SIGNAL_PEPTIDE_H_REGION (PHOBIUS); IPR023753 (SUPERFAMILY)
MalCi_103.6	RR3_ILLOL : Full=30S ribosomal chloroplastic	257	0.049	0.465	C:chloroplast; F:RNA binding; F:structural constituent of ribosome; C:intracellular ribonucleoprotein complex; C:small ribosomal subunit; F:rRNA binding; C:ribosome; C:plastid; P:translation	no IPS match
MalCi_103.7	---NA---	131	-	-		IPR022533 (PFAM); TMhelix (TMHMM)
MalCi_103.8	CHS7_COCIM : Full=Chitin synthase export chaperone	171	4.4e-86	0.7253	P:fungal-type cell wall chitin biosynthetic process; P:protein transport; C:endoplasmic reticulum; P:flocculation; F:unfolded protein binding; P:negative regulation of flocculation; P:protein folding; P:transport; P:pathogenesis; P:cell wall chitin biosynthetic process; C:endoplasmic reticulum membrane; P:filntous growth of a population of unicellular organisms; P:negative regulation of filntous …	IPR022057 (PFAM); PTHR35329:SF2 (PANTHER); PTHR35329 (PANTHER); TRANSMEMBRANE (PHOBIUS); TRANSMEMBRANE (PHOBIUS); NON_CYTOPLASMIC_DOMAIN (PHOBIUS); SIGNAL_PEPTIDE_C_REGION (PHOBIUS); TRANSMEMBRANE (PHOBIUS); SIGNAL_PEPTIDE (PHOBIUS); CYTOPLASMIC_DOMAIN (PHOBIUS); NON_CYTOPLASMIC_DOMAIN (PHOBIUS); SIGNAL_PEPTIDE_N_REGION (PHOBIUS); SIGNAL_PEPTIDE_H_REGION (PHOBIUS); CYTOPLASMIC_DOMAIN (PHOBIUS); T…
MalCi_103.9	DPOE_ASPFU : Full=DNA polymerase epsilon catalytic subunit A : Full=DNA polymerase II subunit A	280	6.5e-120	0.5531	P:DNA repair; P:base-excision repair; P:DNA catabolic process, exonucleolytic; P:embryo development ending in seed dormancy; F:double-stranded DNA binding; P:DNA replication proofreading; P:base-excision repair, gap-filling; P:DNA synthesis involved in DNA repair; C:epsilon DNA polymerase complex; F:single-stranded DNA binding; F:DNA-directed DNA polymerase activity; C:apoplast; P:DNA biosyntheti…	IPR006133 (PFAM); PTHR10670:SF0 (PANTHER); IPR029703 (PANTHER); IPR012337 (SUPERFAMILY)
MalCi_104.1	POL4_DROME : Full=Retrovirus-related Pol poly from transposon 412 Includes: : Full=Protease Includes: : Full=Reverse transcriptase Includes: : Full=Endonuclease	88	0.064	0.5647	P:viral entry into host cell; P:DNA integration; F:RNA-directed DNA polymerase activity; F:DNA-directed DNA polymerase activity; P:viral penetration into host nucleus; F:RNA binding; F:catalytic activity; F:endonuclease activity; F:nuclease activity; P:DNA biosynthetic process; P:establishment of integrated proviral latency; P:RNA phosphodiester bond hydrolysis, endonucleolytic; P:nucleic acid ph…	no IPS match
MalCi_105.1	LEUC_HALVD : Full=3-isopropylmalate dehydratase large subunit : Full=Alpha-IPM isomerase Short=IPMI : Full=Isopropylmalate isomerase	121	0.38	0.47	F:rRNA (uridine-2'-O-)-methyltransferase activity; P:metabolic process; P:leucine biosynthetic process; F:lyase activity; F:methyltransferase activity; P:cellular amino acid biosynthetic process; P:rRNA processing; F:3-isopropylmalate dehydratase activity; P:RNA methylation; C:cytoplasm; F:metal ion binding; P:rRNA methylation; F:4 iron, 4 sulfur cluster binding; F:transferase activity; P:branche…	no IPS match
MalCi_106.1	POLX_TOBAC : Full=Retrovirus-related Pol poly from transposon TNT 1-94 Includes: : Full=Protease Includes: : Full=Reverse transcriptase Includes: : Full=Endonuclease	352	1.7e-29	0.4165	P:transposition, RNA-mediated; P:transposition; P:DNA integration; F:ribonuclease activity; F:nucleotide binding; F:ATP binding; F:RNA-directed DNA polymerase activity; F:DNA-directed DNA polymerase activity; F:RNA binding; F:catalytic activity; F:endonuclease activity; F:nuclease activity; P:DNA biosynthetic process; P:RNA phosphodiester bond hydrolysis, endonucleolytic; P:nucleic acid phosphodi…	IPR012337 (G3DSA:3.30.420.GENE3D); IPR001584 (PFAM); PTHR11439 (PANTHER); PTHR11439 (PANTHER); PTHR11439:SF192 (PANTHER); PTHR11439:SF192 (PANTHER); IPR001584 (PROSITE_PROFILES); IPR012337 (SUPERFAMILY)
MalCi_107.1	TF21_SCHPO : Full=Transposon Tf2-1 poly : Full=Retrotransposable element Tf2 155 kDa	92	6e-13	0.5129	C:cytosolic small ribosomal subunit; P:multicellular organism development; F:RNA-directed DNA polymerase activity; F:RNA binding; C:intracellular ribonucleoprotein complex; F:endonuclease activity; F:nuclease activity; F:rRNA binding; P:nucleic acid phosphodiester bond hydrolysis; F:nucleotidyltransferase activity; F:aspartic-type endopeptidase activity; P:RNA-dependent DNA biosynthetic process; …	PTHR24559 (PANTHER); PTHR24559:SF208 (PANTHER); SSF56672 (SUPERFAMILY)
MalCi_108.1	RHP26_SCHPO : Full=DNA repair rhp26 : Full=RAD26 homolog	1197	0	0.535	F:ATPase activity; P:DNA repair; P:negative regulation of chromatin binding; P:tail-anchored membrane protein insertion into ER membrane; P:base-excision repair; P:fertilization, exchange of chromosomal proteins; P:transcription-coupled nucleotide-excision repair; P:activation of JNKK activity; P:activation of JUN kinase activity; P:nucleotide-excision repair; F:helicase activity; P:sucrose catab…	IPR001650 (SMART); IPR014001 (SMART); IPR027417 (G3DSA:3.40.50.GENE3D); IPR000330 (PFAM); IPR011991 (G3DSA:1.10.10.GENE3D); IPR001650 (PFAM); IPR027417 (G3DSA:3.40.50.GENE3D); PTHR10799 (PANTHER); PTHR10799:SF752 (PANTHER); PTHR10799 (PANTHER); IPR001650 (PROSITE_PROFILES); IPR014001 (PROSITE_PROFILES); IPR027417 (SUPERFAMILY); IPR027417 (SUPERFAMILY)
MalCi_108.2	---NA---	107	-	-		no IPS match
MalCi_108.3	---NA---	252	-	-		PTHR42028:SF1 (PANTHER); PTHR42028 (PANTHER); NON_CYTOPLASMIC_DOMAIN (PHOBIUS); SIGNAL_PEPTIDE (PHOBIUS); SIGNAL_PEPTIDE_C_REGION (PHOBIUS); SIGNAL_PEPTIDE_N_REGION (PHOBIUS); SIGNAL_PEPTIDE_H_REGION (PHOBIUS); SignalP-TM (SIGNALP_GRAM_POSITIVE); SignalP-noTM (SIGNALP_EUK); SignalP-noTM (SIGNALP_GRAM_NEGATIVE)
MalCi_108.4	---NA---	391	-	-		no IPS match
MalCi_108.5	MEND_ACTSZ : Full=2-succinyl-5-enolpyruvyl-6-hydroxy-3-cyclohexene-1-carboxylate synthase Short=SEPHCHC synthase : Full=Menaquinone biosynthesis	277	0.62	0.455	F:magnesium ion binding; F:thiamine pyrophosphate binding; F:metal ion binding; F:catalytic activity; F:2-succinyl-5-enolpyruvyl-6-hydroxy-3-cyclohexene-1-carboxylic-acid synthase activity; F:manganese ion binding; P:menaquinone biosynthetic process; F:transferase activity	CYTOPLASMIC_DOMAIN (PHOBIUS); TRANSMEMBRANE (PHOBIUS); NON_CYTOPLASMIC_DOMAIN (PHOBIUS); TMhelix (TMHMM)
MalCi_108.6	YGBA_SCHPO : Full=Universal stress A family	411	2.2e-55	0.545	P:response to hypoxia; F:AMP binding; C:cytoplasm; C:cell wall; P:response to stress; P:growth; C:plasma membrane	IPR006015 (PRINTS); IPR006016 (PFAM); IPR014729 (G3DSA:3.40.50.GENE3D); PTHR31964 (PANTHER); PTHR31964:SF45 (PANTHER); SSF52402 (SUPERFAMILY); SSF52402 (SUPERFAMILY)
MalCi_108.7	---NA---	68	-	-		no IPS match
MalCi_108.8	ECM13_YEAST : Full= ECM13 : Full=Extracellular mutant 13	286	0.0026	0.605	P:biological_process; P:cell wall organization; C:cellular_component; F:molecular_function	PTHR36826 (PANTHER)
MalCi_110.1	F3PH_PETHY : Full=Flavonoid 3 -monooxygenase : Full=Cytochrome P450 75B2 : Full=Flavonoid 3 -hydroxylase	394	2.9e-33	0.461	F:oxidoreductase activity, acting on paired donors, with incorporation or reduction of molecular oxygen; F:demethylase activity; F:electron carrier activity; P:steroid metabolic process; P:response to UV; P:flavonoid biosynthetic process; C:extracellular region; C:cellular_component; P:response to auxin; C:endoplasmic reticulum membrane; F:iron ion binding; F:oxidoreductase activity; C:intracellu…	IPR001128 (PRINTS); IPR002401 (PRINTS); IPR001128 (G3DSA:1.10.630.GENE3D); IPR001128 (PFAM); PTHR24305 (PANTHER); IPR001128 (SUPERFAMILY)
MalCi_110.10	IMB1_SCHPO : Full=Importin subunit beta-1 : Full=Importin-95 : Full=Karyopherin subunit beta-1 : Full=Karyopherin-95	940	0	0.474	P:protein transport; P:actin filnt organization; P:nuclear pore complex assembly; P:intracellular protein transport; P:protein import into nucleus, docking; C:microtubule associated complex; C:chloroplast; P:intracellular transport of virus; P:protein import into nucleus, translocation; C:cytosol; F:protein complex binding; F:protein domain specific binding; F:zinc ion binding; P:establishment of…	IPR001494 (SMART); IPR000225 (SMART); IPR011989 (G3DSA:1.25.10.GENE3D); PF13513 (PFAM); PTHR10527 (PANTHER); IPR021133 (PROSITE_PROFILES); IPR001494 (PROSITE_PROFILES); IPR016024 (SUPERFAMILY)
MalCi_110.11	APC4_SCHPO : Full=Anaphase-promoting complex subunit 4 : Full=20S cyclosome APC complex apc4 : Full=Cell untimely torn 20	346	0.0025	0.42		IPR024790 (PFAM); IPR024977 (PFAM); IPR024789 (PANTHER)
MalCi_110.12	---NA---	567	-	-		PTHR40625:SF1 (PANTHER); PTHR40625 (PANTHER)
MalCi_110.13	DYH12_RAT : Full=Dynein heavy chain axonemal : Full=Bm259	69	0.36	0.49	F:ATPase activity; C:inner dynein arm; P:biological_process; P:microtubule-based movement; C:cell projection; F:molecular_function; C:microtubule; F:motor activity; F:nucleotide binding; F:ATP binding; F:microtubule motor activity; C:cytoskeleton; C:cytoplasm; C:dynein complex; C:cilium	no IPS match
MalCi_110.14	COKA1_HUMAN : Full=Collagen alpha-1(XX) chain Flags: Precursor	325	0.008	0.44	C:endoplasmic reticulum lumen; C:extracellular space; F:protein binding; C:collagen trimer; C:extracellular matrix; C:extracellular region	IPR002035 (SMART); IPR002035 (PFAM); IPR002035 (G3DSA:3.40.50.GENE3D); PTHR34706 (PANTHER); IPR002035 (PROSITE_PROFILES); IPR002035 (SUPERFAMILY)
MalCi_110.2	LEU3A_ASPNG : Full=3-isopropylmalate dehydrogenase A Short=3-IPM-DH A Short=IMDH A : Full=Beta-IPM dehydrogenase A	369	0	0.807	F:oxidoreductase activity, acting on the CH-OH group of donors, NAD or NADP as acceptor; P:glyoxylate cycle; P:leucine biosynthetic process; P:cellular amino acid biosynthetic process; P:pathogenesis; F:3-isopropylmalate dehydrogenase activity; F:magnesium ion binding; C:cytoplasm; F:oxidoreductase activity; F:NAD binding; F:metal ion binding; C:cytosol; P:oxidation-reduction process; P:branched-…	IPR024084 (SMART); IPR024084 (G3DSA:3.40.718.GENE3D); IPR004429 (TIGRFAM); IPR024084 (PFAM); PTHR11835:SF35 (PANTHER); IPR001804 (PANTHER); SSF53659 (SUPERFAMILY)
MalCi_110.3	APC10_ARATH : Full=Anaphase-promoting complex subunit 10 Short=APC10 : Full=Cyclosome subunit 10	366	6.8e-27	0.4631	P:DNA repair; P:positive regulation of ubiquitin protein ligase activity; P:regulation of mitotic metaphase/anaphase transition; C:nuclear body; P:protein sumoylation; P:neurogenesis; P:intracellular protein transport; P:positive regulation of GTPase activity; P:nematode larval development; C:cytosol; F:ubiquitin protein ligase activity; F:zinc ion binding; F:syntaxin binding; C:anaphase-promotin…	IPR004939 (SMART); IPR004939 (PFAM); IPR008979 (G3DSA:2.60.120.GENE3D); PTHR12936 (PANTHER); PTHR12936:SF0 (PANTHER); PTHR12936 (PANTHER); PTHR12936:SF0 (PANTHER); IPR004939 (PROSITE_PROFILES); IPR008979 (SUPERFAMILY)
MalCi_110.4	ATN5_YEAST : Full=Sodium transport ATPase 5	167	1.9e-42	0.6	C:GET complex; P:response to salt stress; C:Golgi membrane; C:Golgi apparatus; P:protein insertion into ER membrane; C:endoplasmic reticulum membrane; P:potassium ion transport; F:nucleotide binding; P:sodium ion transport; C:integral component of plasma membrane; F:ATP binding; P:ion transport; P:cation transport; P:vesicle-mediated transport; F:protein anchor; C:intracellular membrane-bounded o…	IPR023298 (G3DSA:1.20.1110.GENE3D); PTHR24093 (PANTHER); PTHR24093:SF334 (PANTHER); TRANSMEMBRANE (PHOBIUS); TRANSMEMBRANE (PHOBIUS); TRANSMEMBRANE (PHOBIUS); NON_CYTOPLASMIC_DOMAIN (PHOBIUS); CYTOPLASMIC_DOMAIN (PHOBIUS); NON_CYTOPLASMIC_DOMAIN (PHOBIUS); CYTOPLASMIC_DOMAIN (PHOBIUS); SSF81665 (SUPERFAMILY); TMhelix (TMHMM); TMhelix (TMHMM); TMhelix (TMHMM)
MalCi_110.5	ATN5_YEAST : Full=Sodium transport ATPase 5	881	0	0.53	P:Golgi calcium ion export; P:ATP hydrolysis coupled proton transport; P:carbohydrate derivative transport; C:sarcoplasmic reticulum; F:sodium:potassium-exchanging ATPase activity; P:epidermis development; C:Golgi membrane; C:Golgi apparatus; C:endoplasmic reticulum-Golgi intermediate compartment; C:endoplasmic reticulum membrane; C:calcium channel complex; P:positive regulation of mitochondrial …	PR00119 (PRINTS); IPR004014 (SMART); IPR006068 (PFAM); IPR008250 (G3DSA:2.70.150.GENE3D); IPR001757 (TIGRFAM); IPR004014 (PFAM); IPR023299 (G3DSA:3.40.1110.GENE3D); PF00702 (PFAM); IPR006414 (TIGRFAM); IPR008250 (PFAM); IPR023298 (G3DSA:1.20.1110.GENE3D); PTHR24093 (PANTHER); PTHR24093:SF334 (PANTHER); PTHR24093:SF334 (PANTHER); PTHR24093 (PANTHER); PTHR24093:SF334 (PANTHER); PTHR24093 (PANTHER);…
MalCi_110.6	PSD1_PICPG : Full=Phosphatidylserine decarboxylase proenzyme mitochondrial Contains: : Full=Phosphatidylserine decarboxylase 1 beta chain Contains: : Full=Phosphatidylserine decarboxylase 1 alpha chain Flags: Precursor	543	1.3e-121	0.512	F:lyase activity; P:phospholipid biosynthetic process; C:endoplasmic reticulum; P:phosphatidylcholine biosynthetic process; C:plasma membrane; C:mitochondrial inner membrane; C:endoplasmic reticulum membrane; C:nucleus; C:integral component of mitochondrial inner membrane; P:phosphatidylethanolamine biosynthetic process; P:positive regulation of mitochondrial fusion; C:mitochondrion; C:membrane; …	IPR003817 (PFAM); IPR033177 (TIGRFAM); IPR033177 (PANTHER); PTHR10067:SF6 (PANTHER)
MalCi_110.7	HERP1_MOUSE : Full=Homocysteine-responsive endoplasmic reticulum-resident ubiquitin-like domain member 1	490	0.89	0.63	P:positive regulation of protein binding; P:regulation of ER-associated ubiquitin-dependent protein catabolic process; P:regulation of endoplasmic reticulum stress-induced intrinsic apoptotic signaling pathway; C:endoplasmic reticulum; P:negative regulation of endoplasmic reticulum stress-induced intrinsic apoptotic signaling pathway; F:ion channel binding; P:response to unfolded protein; P:cellu…	G3DSA:3.10.20.90 (GENE3D)
MalCi_110.8	TFC7_YEAST : Full=Transcription factor tau 55 kDa subunit : Full=TFIIIC 55 kDa subunit : Full=Transcription factor C subunit 7	140	0.00039	0.6367	P:transcription from RNA polymerase III type 2 promoter; F:DNA binding, bending; F:transcription factor activity, RNA polymerase III type 2 promoter sequence-specific binding, TFIIIB recruiting; F:transcription factor activity, RNA polymerase III type 1 promoter sequence-specific binding, TFIIIB recruiting; F:TFIIIB-type transcription factor activity; F:RNA polymerase III type 2 promoter sequence…	IPR013078 (PFAM); IPR029033 (G3DSA:3.40.50.GENE3D); PTHR16469:SF27 (PANTHER); PTHR16469 (PANTHER); IPR029033 (SUPERFAMILY)
MalCi_110.9	RS22_NEUCR : Full=40S ribosomal S22 : Full=Cytoplasmic ribosomal 27	130	3.9e-83	0.893	C:cytosolic ribosome; C:cytosolic small ribosomal subunit; P:mitotic spindle organization; P:cytoplasmic translation; P:positive regulation of cell proliferation; P:positive regulation of cell cycle; C:Golgi apparatus; P:rRNA processing; P:response to virus; C:vacuolar membrane; C:nucleoplasm; P:viral transcription; P:mitotic spindle elongation; C:chloroplast; P:SRP-dependent cotranslational prot…	G3DSA:3.30.1490.10 (GENE3D); IPR000630 (PFAM); G3DSA:3.30.1370.30 (GENE3D); PTHR11758:SF16 (PANTHER); IPR000630 (PANTHER); IPR000630 (SUPERFAMILY)
MalCi_111.1	DHC24_HUMAN : Full=Delta(24)-sterol reductase : Full=24-dehydrocholesterol reductase : Full=3-beta-hydroxysterol delta-24-reductase : Full=Diminuto dwarf1 homolog : Full=Seladin-1 Flags: Precursor	512	8.6e-50	0.454	P:cell cycle arrest; P:protein localization; C:Golgi membrane; C:Golgi apparatus; P:skin development; P:plant-type secondary cell wall biogenesis; C:endoplasmic reticulum membrane; F:D-arabinono-1,4-lactone oxidase activity; P:unidimensional cell growth; F:oxidoreductase activity; P:plasminogen activation; C:intracellular membrane-bounded organelle; P:negative regulation of cysteine-type endopept…	IPR006094 (PFAM); IPR016169 (G3DSA:3.30.465.GENE3D); PTHR10801 (PANTHER); PTHR10801:SF3 (PANTHER); IPR016166 (PROSITE_PROFILES); IPR016166 (SUPERFAMILY)
MalCi_111.2	WIS1_SCHPO : Full= kinase wis1 : Full= kinase sty2	670	2.6e-135	0.555	P:mitotic G2 DNA damage checkpoint; P:negative regulation of homotypic cell-cell adhesion; P:positive regulation of Ras protein signal transduction; P:activation of JUN kinase activity; P:actin filnt organization; P:JNK cascade; F:MAP-kinase scaffold activity; P:regulation of vascular smooth muscle contraction; P:regulation of Golgi inheritance; C:microtubule; P:positive regulation of transcripti…	IPR000719 (SMART); IPR000719 (PFAM); G3DSA:1.10.510.10 (GENE3D); G3DSA:3.30.200.20 (GENE3D); PTHR24361 (PANTHER); PTHR24361:SF302 (PANTHER); IPR000719 (PROSITE_PROFILES); IPR011009 (SUPERFAMILY)
MalCi_111.3	SYTM_SCHPO : Full=Probable threonine--tRNA mitochondrial : Full=Threonyl-tRNA synthetase Short= Flags: Precursor	394	8.3e-106	0.615	P:lipid storage; P:determination of adult lifespan; P:embryo development ending in birth or egg hatching; C:Golgi apparatus; C:cellular_component; F:molecular_function; F:nucleotide binding; P:tRNA aminoacylation for protein translation; F:ATP binding; F:aminoacyl-tRNA ligase activity; C:chloroplast; F:RNA binding; C:extracellular exosome; P:nematode larval development; C:actin cytoskeleton; C:cy…	IPR002320 (PRINTS); G3DSA:3.30.930.10 (GENE3D); IPR004154 (PFAM); IPR002314 (PFAM); IPR004154 (G3DSA:3.40.50.GENE3D); PTHR11451 (PANTHER); PTHR11451:SF5 (PANTHER); IPR006195 (PROSITE_PROFILES); IPR004154 (SUPERFAMILY); SSF55681 (SUPERFAMILY)
MalCi_111.4	YEIE_ECO57 : Full=Uncharacterized HTH-type transcriptional regulator	219	0.7	0.48	F:DNA binding; F:transcription factor activity, sequence-specific DNA binding; P:transcription, DNA-templated; P:positive regulation of transcription, DNA-templated; P:regulation of transcription, DNA-templated	no IPS match
MalCi_112.1	STE3_YEAST : Full=Pheromone a factor receptor	476	1.9e-23	0.4811	P:G-protein coupled receptor signaling pathway; P:signal transduction; P:conjugation with cellular fusion; P:cytogamy; F:signal transducer activity; C:plasma membrane; P:pheromone-dependent signal transduction involved in conjugation with cellular fusion; P:negative regulation of transcription from RNA polymerase II promoter; C:nucleus; F:G-protein coupled receptor activity; C:integral component …	IPR001499 (PRINTS); IPR001499 (PFAM); PTHR28097:SF1 (PANTHER); PTHR28097 (PANTHER); NON_CYTOPLASMIC_DOMAIN (PHOBIUS); TRANSMEMBRANE (PHOBIUS); TRANSMEMBRANE (PHOBIUS); NON_CYTOPLASMIC_DOMAIN (PHOBIUS); CYTOPLASMIC_DOMAIN (PHOBIUS); TRANSMEMBRANE (PHOBIUS); TRANSMEMBRANE (PHOBIUS); TRANSMEMBRANE (PHOBIUS); NON_CYTOPLASMIC_DOMAIN (PHOBIUS); CYTOPLASMIC_DOMAIN (PHOBIUS); CYTOPLASMIC_DOMAIN (PHOBIUS)…
MalCi_112.10	MP1_ASPFL : Full=Cell wall manno 1 Flags: Precursor	177	1.9e-26	0.5667	P:fungal-type cell wall organization; F:fatty acid binding; C:fungal-type cell wall; C:cell wall; F:lipid binding; F:structural constituent of cell wall; C:extracellular region; C:hyphal cell wall; C:yeast-form cell wall	IPR021054 (PFAM); PTHR38054 (PANTHER); PTHR38054:SF3 (PANTHER); SIGNAL_PEPTIDE_N_REGION (PHOBIUS); SIGNAL_PEPTIDE (PHOBIUS); SIGNAL_PEPTIDE_H_REGION (PHOBIUS); SIGNAL_PEPTIDE_C_REGION (PHOBIUS); NON_CYTOPLASMIC_DOMAIN (PHOBIUS); SignalP-noTM (SIGNALP_EUK)
MalCi_112.11	TGL4_YEAST : Full=Lipase 4 : Full=Triacylglycerol lipase 4	380	3.6e-52	0.509	P:glycerol metabolic process; P:metabolic process; P:cell budding; F:sterol esterase activity; P:phospholipid metabolic process; P:triglyceride mobilization; C:lipid particle; C:nucleus; F:lysophosphatidic acid acyltransferase activity; F:calcium-independent phospholipase A2 activity; C:cytoplasm; P:lipid catabolic process; C:membrane; P:lipid metabolic process; C:integral component of membrane; …	IPR002641 (PFAM); IPR021771 (PFAM); PTHR14226:SF33 (PANTHER); PTHR14226 (PANTHER); IPR016035 (SUPERFAMILY)
MalCi_112.2	MET5_YEAST : Full=Sulfite reductase	1617	0	0.699	P:methionine biosynthetic process; P:hydrogen sulfide biosynthetic process; P:sulfate reduction; F:FMN binding; P:metabolic process; P:cellular amino acid biosynthetic process; F:sulfite reductase (NADPH) activity; P:sulfate assimilation; F:heme binding; C:sulfite reductase complex (NADPH); F:NADP binding; F:sulfite reductase (ferredoxin) activity; P:sulfur amino acid biosynthetic process; F:iron…	IPR001094 (PRINTS); IPR006066 (PRINTS); IPR006600 (SMART); G3DSA:3.30.413.10 (GENE3D); IPR009057 (G3DSA:1.10.10.GENE3D); IPR009014 (G3DSA:3.40.50.GENE3D); IPR005117 (PFAM); IPR005117 (G3DSA:3.90.480.GENE3D); IPR006600 (PFAM); IPR029061 (G3DSA:3.40.50.GENE3D); IPR002880 (PFAM); IPR006067 (PFAM); IPR029039 (G3DSA:3.40.50.GENE3D); IPR008254 (PFAM); IPR009057 (G3DSA:1.10.10.GENE3D); IPR029061 (G3DSA:…
MalCi_112.3	LPXK_GEOMG : Full=Tetraacyldisaccharide 4 -kinase : Full=Lipid A 4 -kinase	50	0.27	0.51	F:nucleotide binding; F:ATP binding; P:lipid metabolic process; P:lipid A biosynthetic process; P:phosphorylation; F:transferase activity; F:kinase activity; F:tetraacyldisaccharide 4'-kinase activity	no IPS match
MalCi_112.4	---NA---	129	-	-		IPR003615 (PFAM)
MalCi_112.5	---NA---	75	-	-		no IPS match
MalCi_112.6	CMT1_CRYNJ : Full=Alpha-1,3-mannosyltransferase CMT1	560	1e-06	0.45	F:transferase activity, transferring glycosyl groups; C:membrane; C:integral component of membrane; P:protein glycosylation; C:Golgi apparatus; C:Golgi membrane; F:transferase activity	IPR021047 (PFAM); PTHR34144:SF4 (PANTHER); PTHR34144 (PANTHER); NON_CYTOPLASMIC_DOMAIN (PHOBIUS); CYTOPLASMIC_DOMAIN (PHOBIUS); TRANSMEMBRANE (PHOBIUS); TMhelix (TMHMM)
MalCi_112.7	---NA---	123	-	-		IPR021833 (PFAM)
MalCi_112.8	---NA---	110	-	-		no IPS match
MalCi_112.9	ZHF1_SCHPO : Full=Zinc homeostasis factor 1	433	3.8e-51	0.5535	P:lipid storage; P:insulin secretion; P:cellular zinc ion homeostasis; P:positive regulation of Ras protein signal transduction; C:Golgi apparatus; C:secretory granule membrane; P:response to glucose; P:cellular response to zinc ion; P:in utero embryonic development; P:cation transmembrane transport; P:zinc II ion transmembrane transport; F:protein kinase binding; F:zinc ion binding; C:secretory …	IPR002524 (PFAM); IPR027469 (G3DSA:1.20.1510.GENE3D); IPR002524 (TIGRFAM); PTHR11562:SF17 (PANTHER); IPR002524 (PANTHER); TRANSMEMBRANE (PHOBIUS); CYTOPLASMIC_DOMAIN (PHOBIUS); TRANSMEMBRANE (PHOBIUS); NON_CYTOPLASMIC_DOMAIN (PHOBIUS); CYTOPLASMIC_DOMAIN (PHOBIUS); TRANSMEMBRANE (PHOBIUS); NON_CYTOPLASMIC_DOMAIN (PHOBIUS); SSF160240 (SUPERFAMILY); SSF161111 (SUPERFAMILY); TMhelix (TMHMM); TMhelix…
MalCi_113.1	ELO2_YEAST : Full=Elongation of fatty acids 2 : Full=3-keto acyl- synthase ELO2 : Full=Fenpropimorph resistance 1 : Full=Glucan synthesis 1 : Full=Very-long-chain 3-oxoacyl- synthase 2 : Full=v-SNARE bypass mutant gene 2	354	4.1e-106	0.5235	F:transferase activity, transferring acyl groups other than amino-acyl groups; P:long-chain fatty acid biosynthetic process; C:neuronal cell body; P:very long-chain fatty acid metabolic process; C:cell projection; C:endoplasmic reticulum membrane; C:dendrite; P:unsaturated fatty acid biosynthetic process; P:vesicle-mediated transport; C:dendritic tree; P:long-chain fatty-acyl-CoA biosynthetic pro…	IPR002076 (PFAM); PTHR11157:SF13 (PANTHER); IPR002076 (PANTHER); CYTOPLASMIC_DOMAIN (PHOBIUS); CYTOPLASMIC_DOMAIN (PHOBIUS); TRANSMEMBRANE (PHOBIUS); CYTOPLASMIC_DOMAIN (PHOBIUS); TRANSMEMBRANE (PHOBIUS); NON_CYTOPLASMIC_DOMAIN (PHOBIUS); TRANSMEMBRANE (PHOBIUS); NON_CYTOPLASMIC_DOMAIN (PHOBIUS); NON_CYTOPLASMIC_DOMAIN (PHOBIUS); TRANSMEMBRANE (PHOBIUS); TRANSMEMBRANE (PHOBIUS); TMhelix (TMHMM); …
MalCi_113.10	CUT9_SCHPO : Full=Anaphase-promoting complex subunit cut9 : Full=20S cyclosome APC complex cut9 : Full=Cell untimely torn 9	587	5.8e-76	0.45	P:negative regulation of DNA-dependent DNA replication initiation; P:embryo development ending in birth or egg hatching; P:glucosamine metabolic process; P:histone H4-K5 acetylation; F:histone acetyltransferase activity (H4-K16 specific); P:histone H4-K8 acetylation; P:histone H4-K16 acetylation; F:protein O-GlcNAc transferase activity; P:eggshell formation; P:negative regulation of peptidyl-seri…	IPR019734 (SMART); IPR011990 (G3DSA:1.25.40.GENE3D); PF13424 (PFAM); PTHR12558:SF9 (PANTHER); PTHR12558 (PANTHER); IPR019734 (PROSITE_PROFILES); IPR019734 (PROSITE_PROFILES); IPR019734 (PROSITE_PROFILES); IPR019734 (PROSITE_PROFILES); IPR019734 (PROSITE_PROFILES); IPR013026 (PROSITE_PROFILES); IPR013026 (PROSITE_PROFILES); IPR011990 (SUPERFAMILY)
MalCi_113.2	COX6_YEAST : Full=Cytochrome c oxidase subunit mitochondrial : Full=Cytochrome c oxidase polypeptide VI Flags: Precursor	157	1.4e-40	0.65	C:myelin sheath; P:hydrogen ion transmembrane transport; P:mitochondrial electron transport, cytochrome c to oxygen; C:mitochondrial respiratory chain complex IV; C:mitochondrial inner membrane; F:cytochrome-c oxidase activity; C:extracellular exosome; P:oxidative phosphorylation; F:oxidoreductase activity; F:metal ion binding; C:respiratory chain complex IV; C:mitochondrion; C:membrane; C:integr…	IPR003204 (PFAM); IPR003204 (G3DSA:1.25.40.GENE3D); IPR003204 (PANTHER); IPR003204 (SUPERFAMILY)
MalCi_113.3	KTR4_YEAST : Full=Probable mannosyltransferase KTR4	192	4.8e-71	0.6178	P:protein glycosylation; P:protein N-linked glycosylation; C:Golgi membrane; C:Golgi apparatus; C:extracellular region; P:filntous growth; P:mannosylation; P:cell-matrix adhesion; P:single organismal cell-cell adhesion; F:transferase activity, transferring glycosyl groups; P:protein O-linked glycosylation; P:N-glycan processing; C:fungal-type vacuole membrane; P:mannoprotein biosynthetic process;…	IPR029044 (G3DSA:3.90.550.GENE3D); IPR002685 (PFAM); IPR002685 (PANTHER); PTHR31121:SF7 (PANTHER); IPR029044 (SUPERFAMILY)
MalCi_113.4	---NA---	255	-	-		no IPS match
MalCi_113.5	GCP3_HUMAN : Full=Gamma-tubulin complex component 3 Short=GCP-3 Short=hGCP3 : Full=Gamma-ring complex 104 kDa Short=h104p Short=hGrip104 : Full=Spindle pole body Spc98 homolog Short=hSpc98	569	9.5e-18	0.444	F:tubulin binding; C:microtubule cytoskeleton; P:mitotic spindle organization; F:structural molecule activity; P:spindle assembly involved in female meiosis II; C:gamma-tubulin complex; P:cortical microtubule organization; P:single fertilization; C:microtubule associated complex; C:microtubule; P:microtubule-based process; C:plasmodesma; C:tubulin complex; P:bicoid mRNA localization; C:polar micr…	IPR007259 (PFAM); IPR007259 (PANTHER); IPR007259 (PANTHER); PTHR19302:SF33 (PANTHER)
MalCi_113.6	PUR4_YEAST : Full=Phosphoribosylformylglycinamidine synthase Short=FGAM synthase Short=FGAMS : Full=Formylglycinamide ribonucleotide amidotransferase Short=FGAR amidotransferase Short=FGAR-AT : Full=Formylglycinamide ribotide amidotransferase	1365	0	0.66	F:nucleotide binding; P:purine ribonucleotide biosynthetic process; F:ATP binding; P:ribonucleoside monophosphate biosynthetic process; C:cytoplasm; F:metal ion binding; P:purine nucleotide biosynthetic process; P:glutamine metabolic process; P:'de novo' IMP biosynthetic process; F:ligase activity; F:phosphoribosylformylglycinamidine synthase activity	SM01211 (SMART); IPR029062 (G3DSA:3.40.50.GENE3D); IPR016188 (G3DSA:3.30.1330.GENE3D); IPR010073 (TIGRFAM); PF13507 (PFAM); IPR010918 (PFAM); PTHR10099:SF1 (PANTHER); PTHR10099 (PANTHER); IPR017926 (PROSITE_PROFILES); SSF109736 (SUPERFAMILY); SSF82697 (SUPERFAMILY); SSF55326 (SUPERFAMILY); IPR010918 (SUPERFAMILY); SSF55326 (SUPERFAMILY); IPR010918 (SUPERFAMILY); IPR029062 (SUPERFAMILY)
MalCi_113.7	YHA8_SCHPO : Full=Uncharacterized MFS-type transporter	488	7e-91	0.5375	P:drug export; P:proton transport; P:drug transport; F:antiporter activity; P:response to antibiotic; P:response to cycloheximide; F:molecular_function; F:transporter activity; C:integral component of plasma membrane; P:ion transport; P:drug transmembrane transport; P:spermidine transport; P:fluconazole transport; F:spermidine transmembrane transporter activity; P:putrescine transport; P:transmem…	IPR011701 (PFAM); G3DSA:1.20.1250.20 (GENE3D); PTHR23502 (PANTHER); PTHR23502:SF48 (PANTHER); CYTOPLASMIC_DOMAIN (PHOBIUS); NON_CYTOPLASMIC_DOMAIN (PHOBIUS); NON_CYTOPLASMIC_DOMAIN (PHOBIUS); TRANSMEMBRANE (PHOBIUS); NON_CYTOPLASMIC_DOMAIN (PHOBIUS); TRANSMEMBRANE (PHOBIUS); CYTOPLASMIC_DOMAIN (PHOBIUS); NON_CYTOPLASMIC_DOMAIN (PHOBIUS); NON_CYTOPLASMIC_DOMAIN (PHOBIUS); TRANSMEMBRANE (PHOBIUS); …
MalCi_113.8	OAF3_YEAST : Full=Oleate activated transcription factor 3	265	2.7e-05	0.5685	P:chromatin modification; P:positive regulation of transcription from RNA polymerase II promoter in response to ethanol; P:proline metabolic process; P:regulation of exit from mitosis; F:RNA polymerase II core promoter proximal region sequence-specific DNA binding; P:chromosome segregation; F:transcriptional activator activity, RNA polymerase II transcription regulatory region sequence-specific b…	IPR001138 (SMART); IPR001138 (G3DSA:4.10.240.GENE3D); IPR001138 (PFAM); PTHR31001:SF61 (PANTHER); PTHR31001 (PANTHER); IPR001138 (PROSITE_PROFILES); IPR001138 (SUPERFAMILY)
MalCi_113.9	SYQ_YERE8 : Full=Glutamine--tRNA ligase : Full=Glutaminyl-tRNA synthetase Short=	316	0.96	0.545	F:nucleotide binding; F:ligase activity, forming aminoacyl-tRNA and related compounds; P:tRNA aminoacylation for protein translation; F:ATP binding; F:aminoacyl-tRNA ligase activity; C:cytoplasm; F:glutamine-tRNA ligase activity; P:tRNA aminoacylation; P:glutamyl-tRNA aminoacylation; P:glutaminyl-tRNA aminoacylation; F:ligase activity; P:translation	PTHR31001:SF61 (PANTHER); PTHR31001 (PANTHER)
MalCi_115.1	---NA---	160	-	-		no IPS match
MalCi_115.2	---NA---	167	-	-		no IPS match
MalCi_116.1	ZN207_XENLA : Full=BUB3-interacting and GLEBS motif-containing ZNF207 Short= Short=x : Full=Zinc finger 207	99	2.4e-08	0.818	P:mitotic spindle assembly checkpoint; P:chromosome segregation; C:condensed chromosome kinetochore; F:heparin binding; C:kinetochore; C:chromosome; C:chromosome, centromeric region; C:nucleolus; P:negative regulation of flower development; C:microtubule; P:cell division; P:regulation of chromosome segregation; C:spindle matrix; F:transcription factor activity, sequence-specific DNA binding; P:fl…	PTHR23215 (PANTHER)
MalCi_116.2	DNLJ_RHIME : Full=DNA ligase : Full=Polydeoxyribonucleotide synthase	569	0.86	0.47	F:DNA binding; P:DNA repair; F:DNA ligase (NAD+) activity; F:metal ion binding; P:DNA replication; P:DNA ligation; P:cellular response to DNA damage stimulus; P:DNA metabolic process; F:ligase activity	no IPS match
MalCi_116.3	HYES_RAT : Full=Bifunctional epoxide hydrolase 2 Includes: : Full=Cytosolic epoxide hydrolase 2 Short=CEH : Full=Epoxide hydratase : Full=Soluble epoxide hydrolase Short=SEH Includes: : Full=Lipid-phosphate phosphatase	186	0.2	0.6033	P:phospholipid dephosphorylation; P:aromatic compound catabolic process; P:cholesterol homeostasis; F:lipid phosphatase activity; P:response to toxic substance; F:epoxide hydrolase activity; F:nucleotide binding; F:magnesium ion binding; P:tRNA aminoacylation for protein translation; F:tyrosine-tRNA ligase activity; F:ATP binding; F:aminoacyl-tRNA ligase activity; P:tyrosyl-tRNA aminoacylation; P…	IPR003779 (PFAM); IPR029032 (G3DSA:1.20.1290.GENE3D); PTHR34846 (PANTHER); PTHR34846:SF2 (PANTHER); IPR029032 (SUPERFAMILY)
MalCi_116.4	---NA---	203	-	-		IPR018814 (PFAM)
MalCi_116.5	MTC1_SCHPO : Full=Maintenance of telomere capping 1	264	1.9e-07	0.425	P:biological_process; C:cytoplasm; C:cytoplasmic vesicle; C:Golgi apparatus; C:ribosome; F:molecular_function; C:COPI-coated vesicle	IPR018814 (PFAM); PTHR28265 (PANTHER)
MalCi_116.6	---NA---	437	-	-		no IPS match
MalCi_116.7	---NA---	194	-	-		no IPS match
MalCi_116.8	KAR4_YEAST : Full=Karyogamy KAR4	284	0.62	0.41	P:negative regulation of transcription from RNA polymerase II promoter by pheromones; C:nucleus; F:transcription factor activity, sequence-specific DNA binding; P:meiotic cell cycle; P:positive regulation of transcription from RNA polymerase II promoter by pheromones; C:cytoplasm; F:methyltransferase activity; P:karyogamy involved in conjugation with cellular fusion; P:nucleobase-containing compo…	no IPS match
MalCi_116.9	MYH8_RAT : Full=Myosin-8 : Full=Myosin heavy chain 8 : Full=Myosin heavy skeletal perinatal Short= -perinatal	866	0.23	0.5	P:sister chromatid cohesion; P:DNA replication; P:chromosome condensation; P:chromosome segregation; C:chromosome; F:motor activity; F:nucleotide binding; F:DNA binding; F:ATP binding; C:cytoskeleton; F:protein binding; F:actin binding; C:cytoplasm; C:centriole; P:chromosome organization; C:myosin filnt; C:myofibril	TRANSMEMBRANE (PHOBIUS); CYTOPLASMIC_DOMAIN (PHOBIUS); NON_CYTOPLASMIC_DOMAIN (PHOBIUS)
MalCi_117.1	EVI1A_XENLA : Full=MDS1 and EVI1 complex locus EVI1-A : Full=Ecotropic virus integration site 1 homolog-A Short=Evi-1 Short=xEvi-1	395	0.014	0.5588	P:positive regulation of brown fat cell differentiation; C:nuclear speck; P:post-embryonic development; F:RNA polymerase II regulatory region sequence-specific DNA binding; P:neurogenesis; C:Golgi apparatus; P:negative regulation of programmed cell death; P:tongue development; P:white fat cell differentiation; P:brown fat cell differentiation; P:inflammatory response; P:forebrain development; P:n…	NON_CYTOPLASMIC_DOMAIN (PHOBIUS); SIGNAL_PEPTIDE_C_REGION (PHOBIUS); SIGNAL_PEPTIDE (PHOBIUS); SIGNAL_PEPTIDE_N_REGION (PHOBIUS); SIGNAL_PEPTIDE_H_REGION (PHOBIUS)
MalCi_117.10	---NA---	80	-	-		no IPS match
MalCi_117.11	SRPK_PHYPO : Full=Serine threonine- kinase SRPK Short=PSRPK	123	4.5e-11	0.7085	P:RNA splicing; P:hermaphrodite genitalia development; P:embryo development ending in birth or egg hatching; P:chromosome segregation; P:nematode larval development; C:intracellular membrane-bounded organelle; P:apoptotic process; P:establishment of competence for transformation; P:intracellular signal transduction; P:positive regulation of protein import into nucleus; P:mRNA splice site selectio…	G3DSA:3.30.200.20 (GENE3D); PTHR24055:SF0 (PANTHER); PTHR24055 (PANTHER); NON_CYTOPLASMIC_DOMAIN (PHOBIUS); SIGNAL_PEPTIDE_H_REGION (PHOBIUS); SIGNAL_PEPTIDE (PHOBIUS); SIGNAL_PEPTIDE_N_REGION (PHOBIUS); SIGNAL_PEPTIDE_C_REGION (PHOBIUS); IPR011009 (SUPERFAMILY)
MalCi_117.12	RL10A_SCHPO : Full=60S ribosomal L10-A : Full=QM homolog : Full=	208	5.2e-109	0.814	C:cytosolic ribosome; P:mitotic spindle organization; P:cytoplasmic translation; P:embryo development ending in birth or egg hatching; C:Golgi apparatus; C:neuronal cell body; C:cytosolic large ribosomal subunit; P:rRNA processing; C:nucleolus; C:vacuolar membrane; C:vacuole; C:polysome; P:cellular response to UV-B; P:viral transcription; P:mitotic spindle elongation; C:chloroplast; P:translation…	IPR016180 (G3DSA:3.90.1170.GENE3D); IPR016180 (PFAM); IPR001197 (TIGRFAM); PTHR11726 (PANTHER); IPR016180 (SUPERFAMILY)
MalCi_117.2	GTPB2_HUMAN : Full=GTP-binding 2	914	1.9e-30	0.5311	F:ATPase activity; P:positive regulation of mRNA catabolic process; P:RNA splicing; F:RNA-dependent ATPase activity; F:ATP-dependent helicase activity; F:helicase activity; P:RNA exon ligation; F:second spliceosomal transesterification activity; P:immune response; P:rescue of stalled ribosome; F:GTPase activity; C:intracellular membrane-bounded organelle; C:cytosol; P:organophosphate ester transp…	IPR027417 (G3DSA:3.40.50.GENE3D); IPR027417 (G3DSA:3.40.50.GENE3D); PF00009 (PFAM); G3DSA:2.40.30.10 (GENE3D); PTHR23115 (PANTHER); PTHR23115 (PANTHER); PTHR23115:SF147 (PANTHER); PTHR23115:SF147 (PANTHER); PTHR23115:SF147 (PANTHER); IPR027417 (SUPERFAMILY)
MalCi_117.3	---NA---	146	-	-		no IPS match
MalCi_117.4	MTQ2_YEAST : Full=eRF1 methyltransferase catalytic subunit MTQ2 Short=eRF1 MTase catalytic subunit MTQ2 : Full=N(5)-glutamine methyltransferase MTQ2	297	2.2e-33	0.429	F:selenocysteine methyltransferase activity; F:1-phenanthrol methyltransferase activity; F:tRNA (adenine-57, 58-N(1)-) methyltransferase activity; F:trihydroxyferuloyl spermidine O-methyltransferase activity; F:cobalt-precorrin-3 C17-methyltransferase activity; F:rRNA (adenine-N6-)-methyltransferase activity; F:rRNA (adenine-N6,N6-)-dimethyltransferase activity; F:2-polyprenyl-6-methoxy-1,4-benzo…	IPR029063 (G3DSA:3.40.50.GENE3D); PTHR18895:SF71 (PANTHER); PTHR18895 (PANTHER); PTHR18895:SF71 (PANTHER); PTHR18895 (PANTHER); IPR029063 (SUPERFAMILY)
MalCi_117.5	GMPPB_XENTR : Full=Mannose-1-phosphate guanyltransferase beta : Full=GDP-mannose pyrophosphorylase B : Full=GTP-mannose-1-phosphate guanylyltransferase beta	178	0.0086	0.4275	F:nucleotide binding; F:GTP binding; F:nucleotidyltransferase activity; P:GDP-mannose biosynthetic process; P:protein glycosylation; P:biosynthetic process; F:transferase activity; F:mannose-1-phosphate guanylyltransferase activity; C:cellular_component; P:muscle fiber development	no IPS match
MalCi_117.6	TRMB_SODGM : Full=tRNA (guanine-N(7)-)-methyltransferase : Full=tRNA (guanine(46)-N(7))-methyltransferase : Full=tRNA(m7G46)-methyltransferase	398	0.0022	0.376	P:RNA (guanine-N7)-methylation; F:tRNA (guanine-N7-)-methyltransferase activity; P:tRNA processing; F:oxidoreductase activity, acting on paired donors, with incorporation or reduction of molecular oxygen, 2-oxoglutarate as one donor, and incorporation of one atom each of oxygen into both donors; F:methyltransferase activity; P:carnitine biosynthetic process; P:tRNA modification; F:gamma-butyrobet…	G3DSA:3.60.130.10 (GENE3D); IPR003819 (PFAM); PTHR10696:SF23 (PANTHER); PTHR10696 (PANTHER); SSF51197 (SUPERFAMILY)
MalCi_117.7	PRH1_SCHPO : Full=Probable ATP-dependent RNA helicase prh1	824	0	0.5485	F:ATPase activity; P:RNA splicing; P:ribosome biogenesis; F:ATP-dependent helicase activity; F:helicase activity; P:rRNA processing; C:nucleolus; P:response to toxic substance; P:mRNA splicing, via spliceosome; P:positive regulation of transcription from RNA polymerase I promoter; F:ATP-dependent RNA helicase activity; C:nucleoplasm; F:nucleotide binding; F:ATP binding; C:U12-type spliceosomal co…	IPR014001 (SMART); IPR001650 (SMART); IPR007502 (SMART); IPR007502 (PFAM); IPR001650 (PFAM); IPR027417 (G3DSA:3.40.50.GENE3D); IPR027417 (G3DSA:3.40.50.GENE3D); IPR011709 (PFAM); PTHR18934 (PANTHER); PTHR18934 (PANTHER); PTHR18934:SF142 (PANTHER); PTHR18934 (PANTHER); PTHR18934:SF142 (PANTHER); IPR014001 (PROSITE_PROFILES); IPR001650 (PROSITE_PROFILES); IPR027417 (SUPERFAMILY)
MalCi_117.8	A3106_ARTBC : Full=Extracellular ARB_03106 Flags: Precursor	225	2.9e-98	0.75	C:extracellular region	IPR010502 (G3DSA:2.60.40.GENE3D); SIGNAL_PEPTIDE_N_REGION (PHOBIUS); NON_CYTOPLASMIC_DOMAIN (PHOBIUS); SIGNAL_PEPTIDE_H_REGION (PHOBIUS); SIGNAL_PEPTIDE (PHOBIUS); SIGNAL_PEPTIDE_C_REGION (PHOBIUS); SignalP-noTM (SIGNALP_GRAM_NEGATIVE); SignalP-noTM (SIGNALP_EUK); SignalP-TM (SIGNALP_GRAM_POSITIVE); SSF49344 (SUPERFAMILY)
MalCi_117.9	---NA---	686	-	-		no IPS match
MalCi_119.1	---NA---	1134	-	-		no IPS match
MalCi_119.10	SDHB_ZYMTR : Full=Succinate dehydrogenase	1201	1.5e-41	0.828	F:electron carrier activity; P:determination of adult lifespan; P:embryo development ending in birth or egg hatching; P:respiratory electron transport chain; P:mitochondrial electron transport, succinate to ubiquinone; F:ubiquinone binding; P:succinate metabolic process; C:cellular_component; C:microtubule associated complex; C:nucleoplasm; C:respiratory chain complex II; C:extracellular exosome;…	IPR025192 (PFAM); IPR012337 (G3DSA:3.30.420.GENE3D); IPR012675 (G3DSA:3.10.20.GENE3D); PTHR11921:SF29 (PANTHER); PTHR11921 (PANTHER); IPR002156 (PROSITE_PROFILES); IPR001041 (PROSITE_PROFILES); IPR001041 (SUPERFAMILY); IPR012337 (SUPERFAMILY)
MalCi_119.2	CSC1_YEAST : Full=Calcium permeable stress-gated cation channel 1 Short= 1	809	1.6e-129	0.438	F:ATPase activity; P:protein transport; P:late endosome to vacuole transport; C:Golgi membrane; C:Golgi apparatus; F:calcium activated cation channel activity; P:protein retention in Golgi apparatus; C:chloroplast; C:plasmodesma; P:biological_process; P:response to osmotic stress; P:Golgi to plasma membrane transport; P:protein homooligomerization; P:response to hormone; P:transport; C:plasma mem…	IPR032880 (PFAM); IPR027815 (PFAM); IPR003864 (PFAM); PTHR13018:SF52 (PANTHER); PTHR13018:SF52 (PANTHER); PTHR13018 (PANTHER); PTHR13018 (PANTHER); NON_CYTOPLASMIC_DOMAIN (PHOBIUS); TRANSMEMBRANE (PHOBIUS); TRANSMEMBRANE (PHOBIUS); CYTOPLASMIC_DOMAIN (PHOBIUS); CYTOPLASMIC_DOMAIN (PHOBIUS); TRANSMEMBRANE (PHOBIUS); TRANSMEMBRANE (PHOBIUS); NON_CYTOPLASMIC_DOMAIN (PHOBIUS); NON_CYTOPLASMIC_DOMAIN …
MalCi_119.3	GDE_YEAST : Full=Glycogen debranching enzyme : Full=Glycogen debrancher Includes: : Full=4-alpha-glucanotransferase : Full=Oligo-1,4-1,4-glucantransferase Includes: : Full=Amylo-alpha-1,6-glucosidase Short=Amylo-1,6-glucosidase : Full=Dextrin 6-alpha-D-glucosidase	1452	0	0.5478	C:sarcoplasmic reticulum; F:cation binding; P:intracellular protein transport; P:exocytosis; F:catalytic activity; C:isoamylase complex; P:response to glucocorticoid; C:cytosol; F:carbohydrate binding; C:inclusion body; F:polysaccharide binding; F:hydrolase activity, acting on glycosyl bonds; P:membrane fusion; F:transferase activity, transferring glycosyl groups; F:transferase activity, transfer…	IPR029436 (PFAM); IPR032790 (PFAM); IPR032788 (PFAM); IPR013781 (G3DSA:3.20.20.GENE3D); IPR032792 (PFAM); IPR010401 (PANTHER); PTHR10569:SF2 (PANTHER); PTHR10569:SF2 (PANTHER); IPR010401 (PANTHER); IPR017853 (SUPERFAMILY); IPR008928 (SUPERFAMILY)
MalCi_119.4	YFCI_ECOLIRecN: Full=Uncharacterized protein YfcI	169	0.57	0.45		NON_CYTOPLASMIC_DOMAIN (PHOBIUS); CYTOPLASMIC_DOMAIN (PHOBIUS); TRANSMEMBRANE (PHOBIUS)
MalCi_119.5	MCA1A_ASPOR : Full=Metacaspase-1A Flags: Precursor	124	2.2e-14	0.4975	F:cysteine-type endopeptidase activity; F:cysteine-type peptidase activity; F:peptidase activity; F:calcium-dependent cysteine-type endopeptidase activity; C:cellular_component; C:nucleus; P:misfolded or incompletely synthesized protein catabolic process; C:cytoplasm; P:positive regulation of apoptotic process; P:proteolysis; P:apoptotic process; C:cytosol; P:response to endoplasmic reticulum str…	IPR029030 (G3DSA:3.40.50.GENE3D); PF00656 (PFAM)
MalCi_119.6	CAMT2_TOBAC : Full=Caffeoyl- O-methyltransferase 2 : Full=Trans-caffeoyl- 3-O-methyltransferase 2 Short=C -2 Short=C -2	195	0.38	0.4883	F:O-methyltransferase activity; F:caffeoyl-CoA O-methyltransferase activity; F:metal ion binding; P:lignin biosynthetic process; P:phenylpropanoid biosynthetic process; F:methyltransferase activity; F:transferase activity; P:methylation	no IPS match
MalCi_119.7	UBA4_ASPCL : Full=Adenylyltransferase and sulfurtransferase uba4 : Full=Common component for nitrate reductase and xanthine dehydrogenase F : Full=Ubiquitin activator 4 Includes: : Full=Molybdopterin-synthase adenylyltransferase : Full=Adenylyltransferase uba4 : Full=Sulfur carrier MOCS2A adenylyltransferase Includes: : Full=Molybdopterin-synthase sulfurtransferase : Full=Sulfur carrier MOCS2A su…	533	0	0.638	P:cell budding; F:small protein activating enzyme activity; P:invasive growth in response to glucose limitation; P:tRNA wobble position uridine thiolation; C:cellular_component; F:nucleotide binding; P:enzyme active site formation via cysteine modification to L-cysteine persulfide; F:ATP binding; F:catalytic activity; C:cytosol; P:protein urmylation; P:tRNA thio-modification; P:protein adenylylat…	IPR001763 (SMART); IPR001763 (PFAM); IPR016040 (G3DSA:3.40.50.GENE3D); IPR000594 (PFAM); IPR001763 (G3DSA:3.40.250.GENE3D); PTHR10953 (PANTHER); IPR001763 (PROSITE_PROFILES); IPR000594 (SUPERFAMILY)
MalCi_119.8	ALL7_ASPFU : Full=Allergen Asp f 7 : Allergen=Asp f 7 Flags: Precursor	95	5.6e-09	0.529	F:peptidoglycan binding; P:multicellular organism development; P:DNA methylation involved in gte generation; C:extracellular region; C:cellular_component; F:molecular_function; P:meiotic cell cycle; C:intracellular ribonucleoprotein complex; P:negative regulation of endopeptidase activity; P:piRNA metabolic process; P:germ cell development; P:biological_process; C:chromatoid body; P:spermatogenes…	IPR009009 (G3DSA:2.40.40.GENE3D); IPR009009 (PFAM); PTHR34586:SF3 (PANTHER); PTHR34586 (PANTHER); IPR009009 (SUPERFAMILY)
MalCi_119.9	---NA---	183	-	-		TRANSMEMBRANE (PHOBIUS); NON_CYTOPLASMIC_DOMAIN (PHOBIUS); CYTOPLASMIC_DOMAIN (PHOBIUS); TMhelix (TMHMM)
MalCi_120.1	YI31B_YEAST : Full=Transposon Ty3-I Gag-Pol poly : Full=Gag3-Pol3 : Full=Transposon Ty3-2 TYA-TYB poly Contains: : Full=Capsid Short=CA : Full=p24 Contains: : Full=Spacer peptide p3 Contains: : Full=Nucleocapsid p11 Short=NC Contains: : Full=Ty3 protease Short=PR : Full=p16 Contains: : Full=Spacer peptide J Contains: : Full=Reverse transcriptase ribonuclease H Short=RT Short=RT-RH : Full=p55 Cont…	100	0.025	0.4963	P:regulation of translational fidelity; F:aminoacyl-tRNA editing activity; F:unfolded protein binding; P:protein folding; P:prolyl-tRNA aminoacylation; P:translation; F:nucleotide binding; P:tRNA aminoacylation for protein translation; F:ATP binding; F:aminoacyl-tRNA ligase activity; C:cytoplasm; F:proline-tRNA ligase activity; F:ligase activity	no IPS match
MalCi_121.1	---NA---	95	-	-		no IPS match
MalCi_121.10	UCRI_NEUCR : Full=Cytochrome b-c1 complex subunit mitochondrial : Full=Complex III subunit 5 : Full=Rieske iron-sulfur Short=RISP : Full=Ubiquinol-cytochrome c reductase iron-sulfur subunit Flags: Precursor	99	2.7e-07	0.6667	C:cytosolic ribosome; F:ubiquinol-cytochrome-c reductase activity; P:cytoplasmic translation; P:protein transport; C:mitochondrial respiratory chain complex III; P:mitochondrial electron transport, ubiquinol to cytochrome c; P:posttranscriptional tethering of RNA polymerase II gene DNA at nuclear periphery; P:transcription-dependent tethering of RNA polymerase II gene DNA at nuclear periphery; C:…	IPR004192 (G3DSA:1.20.5.GENE3D); SignalP-TM (SIGNALP_GRAM_POSITIVE); SSF81502 (SUPERFAMILY)
MalCi_121.11	---NA---	141	-	-		no IPS match
MalCi_121.12	CLCNX_USTMA : Full=Probable chloride channel UM03490-D	904	0	0.554	P:chloride transmembrane transport; C:synaptic vesicle; C:Golgi membrane; C:Golgi apparatus; P:adult locomotory behavior; C:synapse; C:Golgi medial cisterna; P:regulation of pH; C:chloride channel complex; P:cellular iron ion homeostasis; P:regulation of anion transmembrane transport; P:cellular copper ion homeostasis; P:phagocytosis, engulfment; P:synaptic vesicle lumen acidification; C:apical p…	IPR001807 (PRINTS); IPR000644 (SMART); IPR000644 (PFAM); G3DSA:3.10.580.10 (GENE3D); IPR014743 (G3DSA:1.10.3080.GENE3D); IPR001807 (PFAM); PTHR11689 (PANTHER); PTHR11689:SF93 (PANTHER); PTHR11689 (PANTHER); PTHR11689:SF93 (PANTHER); CYTOPLASMIC_DOMAIN (PHOBIUS); CYTOPLASMIC_DOMAIN (PHOBIUS); TRANSMEMBRANE (PHOBIUS); NON_CYTOPLASMIC_DOMAIN (PHOBIUS); TRANSMEMBRANE (PHOBIUS); TRANSMEMBRANE (PHOBIUS…
MalCi_121.2	YFN1_SCHPO : Full=Uncharacterized transcriptional regulatory	1006	2.1e-22	0.4169	P:biological_process; F:zinc ion binding; P:transcription, DNA-templated; F:transcription regulatory region DNA binding; P:purine nucleobase catabolic process; P:regulation of transcription, DNA-templated; F:sequence-specific DNA binding; F:RNA polymerase II transcription factor activity, sequence-specific DNA binding; P:regulation of transcription from RNA polymerase II promoter; P:nitrate assim…	IPR001138 (SMART); IPR007219 (SMART); IPR001138 (PFAM); IPR001138 (G3DSA:4.10.240.GENE3D); IPR007219 (PFAM); PTHR31313 (PANTHER); PTHR31313:SF6 (PANTHER); PTHR31313 (PANTHER); PTHR31313:SF6 (PANTHER); TRANSMEMBRANE (PHOBIUS); CYTOPLASMIC_DOMAIN (PHOBIUS); NON_CYTOPLASMIC_DOMAIN (PHOBIUS); IPR001138 (PROSITE_PROFILES); SignalP-TM (SIGNALP_GRAM_POSITIVE); IPR001138 (SUPERFAMILY)
MalCi_121.3	---NA---	103	-	-		no IPS match
MalCi_121.4	SH3R3_HUMAN : Full=SH3 domain-containing RING finger 3 : Full=Plenty of SH3s 2 : Full=SH3 multiple domains 4	375	0.0012	0.5505	P:positive regulation of JUN kinase activity; P:cytoskeleton organization; P:actin filnt organization; P:oligosaccharide biosynthetic process; P:positive regulation of sequence-specific DNA binding transcription factor activity; P:regulation of cellular response to oxidative stress; P:in utero embryonic development; P:protein N-linked glycosylation via asparagine; P:intracellular signal transduct…	G3DSA:2.30.30.40 (GENE3D); PTHR12231 (PANTHER); PTHR12231:SF97 (PANTHER); PTHR12231:SF97 (PANTHER); NON_CYTOPLASMIC_DOMAIN (PHOBIUS); CYTOPLASMIC_DOMAIN (PHOBIUS); TRANSMEMBRANE (PHOBIUS); IPR001452 (SUPERFAMILY); TMhelix (TMHMM)
MalCi_121.5	PMP3_SCHPO : Full=Plasma membrane proteolipid 3	184	7.7e-13	0.632	P:biological_process; P:hyperosmotic salinity response; C:fungal-type vacuole membrane; C:fungal-type vacuole lumen; C:extracellular region; C:vacuolar membrane; C:vacuole; F:molecular_function; C:plasma membrane; P:response to cold; P:response to abscisic acid; P:innate immune response; C:membrane; C:integral component of membrane; C:cytoplasmic, membrane-bounded vesicle; P:defense response to f…	IPR000612 (PFAM); PTHR21659:SF0 (PANTHER); IPR000612 (PANTHER); TRANSMEMBRANE (PHOBIUS); TRANSMEMBRANE (PHOBIUS); CYTOPLASMIC_DOMAIN (PHOBIUS); NON_CYTOPLASMIC_DOMAIN (PHOBIUS); NON_CYTOPLASMIC_DOMAIN (PHOBIUS); SignalP-TM (SIGNALP_EUK); TMhelix (TMHMM); TMhelix (TMHMM)
MalCi_121.6	KAD_PELPB : Full=Adenylate kinase Short=AK : Full=ATP-AMP transphosphorylase : Full=ATP:AMP phosphotransferase : Full=Adenylate monophosphate kinase	105	0.3	0.43	P:AMP salvage; P:DNA repair; P:nucleotide phosphorylation; P:nucleotide biosynthetic process; P:mismatch repair; P:cellular response to DNA damage stimulus; P:nucleobase-containing compound metabolic process; F:nucleotide binding; F:ATP binding; F:adenylate kinase activity; C:cytoplasm; P:phosphorylation; F:transferase activity; F:nucleobase-containing compound kinase activity; F:mismatched DNA b…	no IPS match
MalCi_121.7	SHE9_NEOFI : Full=Sensitive to high expression 9 mitochondrial Flags: Precursor	351	1.1e-93	0.6225	P:biological_process; C:mitochondrion; C:membrane; C:integral component of membrane; P:inner mitochondrial membrane organization; C:cellular_component; P:mitochondrion organization; F:molecular_function; C:mitochondrial inner membrane	IPR008839 (PFAM); PTHR31961 (PANTHER); CYTOPLASMIC_DOMAIN (PHOBIUS); TRANSMEMBRANE (PHOBIUS); NON_CYTOPLASMIC_DOMAIN (PHOBIUS); NON_CYTOPLASMIC_DOMAIN (PHOBIUS); TRANSMEMBRANE (PHOBIUS); TMhelix (TMHMM); TMhelix (TMHMM)
MalCi_121.8	UCRI_NEUCR : Full=Cytochrome b-c1 complex subunit mitochondrial : Full=Complex III subunit 5 : Full=Rieske iron-sulfur Short=RISP : Full=Ubiquinol-cytochrome c reductase iron-sulfur subunit Flags: Precursor	72	4.1e-38	0.855	C:myelin sheath; C:cytosolic ribosome; F:ubiquinol-cytochrome-c reductase activity; P:cytoplasmic translation; P:protein transport; P:response to antibiotic; C:mitochondrial respiratory chain complex III; P:mitochondrial electron transport, ubiquinol to cytochrome c; P:posttranscriptional tethering of RNA polymerase II gene DNA at nuclear periphery; P:transcription-dependent tethering of RNA poly…	IPR005805 (PRINTS); IPR017941 (PFAM); IPR017941 (G3DSA:2.102.10.GENE3D); IPR006317 (TIGRFAM); PTHR10134:SF1 (PANTHER); IPR014349 (PANTHER); IPR017941 (PROSITE_PROFILES); SignalP-noTM (SIGNALP_EUK); IPR017941 (SUPERFAMILY)
MalCi_121.9	UCRI_NEUCR : Full=Cytochrome b-c1 complex subunit mitochondrial : Full=Complex III subunit 5 : Full=Rieske iron-sulfur Short=RISP : Full=Ubiquinol-cytochrome c reductase iron-sulfur subunit Flags: Precursor	86	1.1e-38	0.7435	C:myelin sheath; C:cytosolic ribosome; F:ubiquinol-cytochrome-c reductase activity; P:cytoplasmic translation; P:protein transport; P:response to antibiotic; C:mitochondrial respiratory chain complex III; P:mitochondrial electron transport, ubiquinol to cytochrome c; P:posttranscriptional tethering of RNA polymerase II gene DNA at nuclear periphery; P:transcription-dependent tethering of RNA poly…	IPR017941 (G3DSA:2.102.10.GENE3D); IPR014349 (PANTHER); PTHR10134:SF1 (PANTHER); IPR017941 (SUPERFAMILY)
MalCi_122.1	CAR4_DICDI : Full=Cyclic AMP receptor 4 Short=cAMP receptor 4	438	0.092	0.465		IPR023041 (PFAM); IPR022596 (PFAM); G3DSA:1.20.1070.10 (GENE3D); PTHR23112 (PANTHER); PTHR23112:SF17 (PANTHER); TRANSMEMBRANE (PHOBIUS); TRANSMEMBRANE (PHOBIUS); TRANSMEMBRANE (PHOBIUS); TRANSMEMBRANE (PHOBIUS); NON_CYTOPLASMIC_DOMAIN (PHOBIUS); TRANSMEMBRANE (PHOBIUS); CYTOPLASMIC_DOMAIN (PHOBIUS); CYTOPLASMIC_DOMAIN (PHOBIUS); TRANSMEMBRANE (PHOBIUS); NON_CYTOPLASMIC_DOMAIN (PHOBIUS); CYTOPLASM…
MalCi_122.10	ALL4_ASPFU : Full=Allergen Asp f 4 : Allergen=Asp f 4 Flags: Precursor	247	3e-67	0.68	P:biological_process; F:IgE binding; C:extracellular region	PTHR42039 (PANTHER); NON_CYTOPLASMIC_DOMAIN (PHOBIUS); SIGNAL_PEPTIDE (PHOBIUS); SIGNAL_PEPTIDE_C_REGION (PHOBIUS); SIGNAL_PEPTIDE_N_REGION (PHOBIUS); SIGNAL_PEPTIDE_H_REGION (PHOBIUS); SignalP-TM (SIGNALP_GRAM_POSITIVE); SignalP-noTM (SIGNALP_GRAM_NEGATIVE); SignalP-noTM (SIGNALP_EUK)
MalCi_122.11	FLA_ARTBC : Full=Fasciclin-like arabinogalactan ARB_02922 Flags: Precursor	409	2.7e-88	0.4847	P:negative regulation of angiogenesis; F:protein disulfide oxidoreductase activity; P:regulation of blood coagulation; F:cell adhesion molecule binding; C:Golgi apparatus; P:inflammatory response; P:wound healing; P:skeletal system development; P:response to hypoxia; P:bone regeneration; F:calcium ion binding; P:response to host immune response; C:neuromuscular junction; C:endocytic vesicle membr…	IPR000782 (SMART); IPR000782 (PFAM); IPR000782 (G3DSA:2.30.180.GENE3D); IPR000782 (G3DSA:2.30.180.GENE3D); PTHR10900:SF77 (PANTHER); PTHR10900 (PANTHER); SIGNAL_PEPTIDE (PHOBIUS); SIGNAL_PEPTIDE_N_REGION (PHOBIUS); NON_CYTOPLASMIC_DOMAIN (PHOBIUS); SIGNAL_PEPTIDE_C_REGION (PHOBIUS); SIGNAL_PEPTIDE_H_REGION (PHOBIUS); IPR000782 (PROSITE_PROFILES); IPR000782 (PROSITE_PROFILES); SignalP-noTM (SIGNAL…
MalCi_122.12	FAP1H_SCHPO : Full=FKBP12-associated 1 homolog	1232	1e-175	0.4386	P:response to salt stress; F:RNA polymerase II regulatory region sequence-specific DNA binding; P:nervous system development; P:negative regulation of MHC class II biosynthetic process; P:transcription from RNA polymerase II promoter; P:salicylic acid biosynthetic process; C:nucleolus; C:cellular_component; F:UDP-N-acetylmuramoylalanyl-D-glutamyl-2,6-diaminopimelate-D-alanyl-D-alanine ligase acti…	IPR000967 (SMART); IPR001374 (SMART); IPR001374 (PFAM); IPR001374 (G3DSA:3.30.1370.GENE3D); PTHR12360:SF1 (PANTHER); PTHR12360 (PANTHER); IPR001374 (PROSITE_PROFILES); SSF57850 (SUPERFAMILY); IPR001374 (SUPERFAMILY)
MalCi_122.13	GGT1_ARTBC : Full=Gamma-glutamyltransferase ARB_02921 : Full=Gamma-glutamyltranspeptidase Short=Gamma-GT : Full=Glutathione hydrolase : Full=Leukotriene-C4 hydrolase Contains: : Full=Gamma-glutamyltransferase heavy chain Contains: : Full=Gamma-glutamyltransferase light chain Flags: Precursor	122	0.00077	0.7429	F:glutathione gamma-glutamylcysteinyltransferase activity; F:transferase activity, transferring acyl groups; F:glutathione hydrolase activity; P:glutathione biosynthetic process; P:glutathione catabolic process; F:peptidase activity; C:extracellular region; C:vacuolar membrane; C:vacuole; P:response to toxic substance; C:plasma membrane; F:gamma-glutamyltransferase activity; P:glutathione metabol…	NON_CYTOPLASMIC_DOMAIN (PHOBIUS); CYTOPLASMIC_DOMAIN (PHOBIUS); TRANSMEMBRANE (PHOBIUS); IPR029055 (SUPERFAMILY); TMhelix (TMHMM)
MalCi_122.14	GGT1_ARTBC : Full=Gamma-glutamyltransferase ARB_02921 : Full=Gamma-glutamyltranspeptidase Short=Gamma-GT : Full=Glutathione hydrolase : Full=Leukotriene-C4 hydrolase Contains: : Full=Gamma-glutamyltransferase heavy chain Contains: : Full=Gamma-glutamyltransferase light chain Flags: Precursor	489	0	0.5305	F:drug binding; C:anchored component of external side of plasma membrane; F:glutathione hydrolase activity; P:cellular amino acid metabolic process; F:protein geranylgeranyltransferase activity; P:regulation of immune system process; F:CAAX-protein geranylgeranyltransferase activity; P:response to toxic substance; P:zymogen activation; C:plasmodesma; F:prenyltransferase activity; C:apoplast; F:is…	IPR000101 (PRINTS); IPR000101 (PFAM); IPR000101 (PANTHER); PTHR11686:SF9 (PANTHER); IPR029055 (SUPERFAMILY)
MalCi_122.15	ERG24_NEUCR : Full=Delta(14)-sterol reductase : Full=C-14 sterol reductase : Full=Sterol C14-reductase	475	0	0.5285	P:multicellular organism growth; F:oxidoreductase activity, acting on the CH-CH group of donors; F:oxidoreductase activity, acting on the CH-CH group of donors, NAD or NADP as acceptor; P:post-embryonic development; P:cholesterol metabolic process; P:steroid metabolic process; C:nuclear lamina; C:endoplasmic reticulum membrane; C:integral component of plasma membrane; P:blood vessel development; …	IPR001171 (PFAM); PTHR21257 (PANTHER); PTHR21257 (PANTHER); PTHR21257:SF17 (PANTHER); CYTOPLASMIC_DOMAIN (PHOBIUS); NON_CYTOPLASMIC_DOMAIN (PHOBIUS); TRANSMEMBRANE (PHOBIUS); TRANSMEMBRANE (PHOBIUS); CYTOPLASMIC_DOMAIN (PHOBIUS); TRANSMEMBRANE (PHOBIUS); NON_CYTOPLASMIC_DOMAIN (PHOBIUS); TRANSMEMBRANE (PHOBIUS); TRANSMEMBRANE (PHOBIUS); TRANSMEMBRANE (PHOBIUS); NON_CYTOPLASMIC_DOMAIN (PHOBIUS); C…
MalCi_122.2	---NA---	110	-	-		no IPS match
MalCi_122.3	ROQT_PENRW : Full=Efflux pump roqT : Full=Roquefortine meleagrin synthesis T	198	0.016	0.505	P:multicellular organism growth; F:bile acid transmembrane transporter activity; P:heme metabolic process; P:cholesterol homeostasis; P:transport; P:bile acid metabolic process; C:plasma membrane; F:transporter activity; C:integral component of plasma membrane; P:ion transport; P:response to drug; P:sodium-independent organic anion transport; C:membrane; P:xenobiotic metabolic process; C:integral…	TRANSMEMBRANE (PHOBIUS); TRANSMEMBRANE (PHOBIUS); CYTOPLASMIC_DOMAIN (PHOBIUS); CYTOPLASMIC_DOMAIN (PHOBIUS); TRANSMEMBRANE (PHOBIUS); NON_CYTOPLASMIC_DOMAIN (PHOBIUS); NON_CYTOPLASMIC_DOMAIN (PHOBIUS); TMhelix (TMHMM); TMhelix (TMHMM); TMhelix (TMHMM)
MalCi_122.4	MBD4_HUMAN : Full=Methyl- -binding domain 4 : Full=Methyl- -binding endonuclease 1 : Full=Methyl- -binding MBD4 : Full=Mismatch-specific DNA N-glycosylase	326	8.3e-18	0.514	P:DNA repair; P:mitotic G2 DNA damage checkpoint; P:base-excision repair; F:pyrimidine-specific mismatch base pair DNA N-glycosylase activity; F:lyase activity; F:double-stranded DNA binding; P:response to radiation; F:endodeoxyribonuclease activity; F:satellite DNA binding; P:depyrimidination; C:nucleoplasm; F:catalytic activity; F:endonuclease activity; F:nuclease activity; F:single-strand sele…	IPR011257 (G3DSA:1.10.340.GENE3D); IPR003265 (PFAM); PTHR15074 (PANTHER); IPR011257 (SUPERFAMILY)
MalCi_122.5	---NA---	827	-	-		no IPS match
MalCi_122.6	LTBP2_RAT : Full=Latent-transforming growth factor beta-binding 2 Short=LTBP-2 Flags: Precursor	233	0.71	0.53	F:growth factor binding; F:calcium ion binding; F:heparin binding; C:extracellular region	no IPS match
MalCi_122.7	---NA---	138	-	-		SIGNAL_PEPTIDE_H_REGION (PHOBIUS); SIGNAL_PEPTIDE_C_REGION (PHOBIUS); NON_CYTOPLASMIC_DOMAIN (PHOBIUS); SIGNAL_PEPTIDE (PHOBIUS); SIGNAL_PEPTIDE_N_REGION (PHOBIUS); SignalP-noTM (SIGNALP_GRAM_NEGATIVE); SignalP-noTM (SIGNALP_EUK)
MalCi_122.8	---NA---	317	-	-		IPR027417 (SUPERFAMILY)
MalCi_122.9	VATA_CLOBL : Full=V-type ATP synthase alpha chain : Full=V-ATPase subunit A	67	0.034	0.6357	P:proton transport; P:ATP hydrolysis coupled proton transport; P:ATP biosynthetic process; P:transport; F:proton-transporting ATP synthase activity, rotational mechanism; P:plasma membrane ATP synthesis coupled proton transport; F:nucleotide binding; F:ATP binding; P:ion transport; P:ATP metabolic process; C:proton-transporting two-sector ATPase complex, catalytic domain; F:hydrolase activity; F:…	no IPS match
MalCi_123.1	KTR1_YEAST : Full=Alpha-1,2 mannosyltransferase KTR1	136	1.7e-58	0.642	P:RNA splicing; P:protein glycosylation; P:protein N-linked glycosylation; C:Golgi membrane; F:methyltransferase activity; C:Golgi apparatus; P:rRNA processing; C:extracellular region; C:cellular_component; F:molecular_function; P:filntous growth; P:rRNA metabolic process; P:mannosylation; F:16S rRNA (guanine(1207)-N(2))-methyltransferase activity; F:rRNA binding; P:cell-matrix adhesion; P:single…	IPR029044 (G3DSA:3.90.550.GENE3D); IPR002685 (PFAM); IPR002685 (PANTHER); PTHR31121:SF6 (PANTHER); IPR029044 (SUPERFAMILY)
MalCi_123.10	---NA---	113	-	-		no IPS match
MalCi_123.11	YI31B_YEAST : Full=Transposon Ty3-I Gag-Pol poly : Full=Gag3-Pol3 : Full=Transposon Ty3-2 TYA-TYB poly Contains: : Full=Capsid Short=CA : Full=p24 Contains: : Full=Spacer peptide p3 Contains: : Full=Nucleocapsid p11 Short=NC Contains: : Full=Ty3 protease Short=PR : Full=p16 Contains: : Full=Spacer peptide J Contains: : Full=Reverse transcriptase ribonuclease H Short=RT Short=RT-RH : Full=p55 Cont…	199	4.3e-08	0.495	P:viral entry into host cell; F:structural constituent of virion; P:DNA integration; F:structural molecule activity; C:host cell plasma membrane; F:DNA-directed DNA polymerase activity; F:RNA-directed DNA polymerase activity; F:RNA binding; F:catalytic activity; F:endonuclease activity; F:nuclease activity; P:DNA biosynthetic process; P:viral process; P:virion assembly; P:establishment of integra…	IPR012337 (G3DSA:3.30.420.GENE3D); IPR001584 (PFAM); PTHR24559 (PANTHER); PTHR24559:SF174 (PANTHER); IPR001584 (PROSITE_PROFILES); IPR012337 (SUPERFAMILY)
MalCi_123.12	---NA---	82	-	-		no IPS match
MalCi_123.2	LEPA_LACH4 : Full=Elongation factor 4 Short=EF-4 : Full=Ribosomal back-translocase	56	0.57	0.51	F:GTP binding; F:nucleotide binding; P:positive regulation of translation; F:translation elongation factor activity; F:GTPase activity; F:ribosome binding; C:membrane; P:translational elongation; C:plasma membrane; P:translation; F:hydrolase activity	no IPS match
MalCi_123.3	RGN_DANRE : Full=Regucalcin Short=RC : Full=Gluconolactonase Short=GNL	193	1.6e-38	0.5425	F:gluconolactonase activity; P:positive regulation of GTPase activity; P:negative regulation of RNA biosynthetic process; P:positive regulation of fatty acid biosynthetic process; P:negative regulation of cell growth; P:kidney development; F:calcium ion binding; P:regulation of catalytic activity; C:cytosol; P:arabinose catabolic process; P:negative regulation of DNA biosynthetic process; P:negat…	IPR005511 (PRINTS); IPR011042 (G3DSA:2.120.10.GENE3D); IPR013658 (PFAM); PTHR10907 (PANTHER); PTHR10907:SF59 (PANTHER); SSF63829 (SUPERFAMILY)
MalCi_123.4	---NA---	89	-	-		no IPS match
MalCi_123.5	---NA---	69	-	-		no IPS match
MalCi_123.6	---NA---	87	-	-		no IPS match
MalCi_123.7	---NA---	167	-	-		CYTOPLASMIC_DOMAIN (PHOBIUS); NON_CYTOPLASMIC_DOMAIN (PHOBIUS); TRANSMEMBRANE (PHOBIUS); TMhelix (TMHMM)
MalCi_123.8	GUN4_HYPJE : Full=Endoglucanase-4 : Full=Cellulase IV : Full=Cellulase-61A Short=Cel61A : Full=Endo-1,4-beta-glucanase IV Short=EGIV : Full=Endoglucanase IV : Full=Endoglucanase-61A Flags: Precursor	288	6.4e-81	0.56	P:glucan catabolic process; P:metabolic process; C:extracellular region; F:hydrolase activity, hydrolyzing O-glycosyl compounds; F:cellulase activity; P:carbohydrate metabolic process; P:polysaccharide catabolic process; F:oxidoreductase activity; F:metal ion binding; P:oxidation-reduction process; P:cellulose catabolic process; F:cellulose binding; F:hydrolase activity; F:hydrolase activity, act…	IPR005103 (PFAM); PTHR33353:SF10 (PANTHER); PTHR33353 (PANTHER)
MalCi_123.9	POLX_TOBAC : Full=Retrovirus-related Pol poly from transposon TNT 1-94 Includes: : Full=Protease Includes: : Full=Reverse transcriptase Includes: : Full=Endonuclease	1170	2.1e-83	0.4345	P:transposition, RNA-mediated; P:transposition; P:DNA integration; F:ribonuclease activity; F:nucleotide binding; F:ATP binding; F:RNA-directed DNA polymerase activity; F:DNA-directed DNA polymerase activity; F:RNA binding; F:catalytic activity; F:endonuclease activity; F:nuclease activity; P:DNA biosynthetic process; P:RNA phosphodiester bond hydrolysis, endonucleolytic; P:nucleic acid phosphodi…	IPR001878 (SMART); IPR001878 (PFAM); IPR001878 (G3DSA:4.10.60.GENE3D); PF14223 (PFAM); IPR013103 (PFAM); PTHR11439:SF185 (PANTHER); PTHR11439 (PANTHER); PTHR11439:SF185 (PANTHER); IPR001878 (PROSITE_PROFILES); IPR001878 (SUPERFAMILY); SSF56672 (SUPERFAMILY)
MalCi_125.1	PLD_STRCW : Full=Phospholipase D Short=PLD Contains: : Full=Phospholipase D catalytic chain Contains: : Full=Phospholipase D regulatory chain Flags: Precursor	53	3.1e-06	0.54	F:catalytic activity; P:metabolic process; P:lipid metabolic process; P:lipid catabolic process; P:dephosphorylation; F:phospholipase D activity; C:extracellular region; F:N-acylphosphatidylethanolamine-specific phospholipase D activity; F:alkaline phosphatase activity; F:hydrolase activity	IPR018946 (PFAM)
MalCi_125.2	PPBD_BACSU : Full=Alkaline phosphatase D Short=A Flags: Precursor	296	7e-18	0.4375	P:DNA repair; P:metabolic process; P:mismatch repair; F:phospholipase D activity; C:extracellular region; P:cellular response to DNA damage stimulus; F:N-acylphosphatidylethanolamine-specific phospholipase D activity; F:alkaline phosphatase activity; F:damaged DNA binding; F:nucleotide binding; F:DNA binding; F:ATP binding; F:catalytic activity; P:lipid metabolic process; P:lipid catabolic proces…	IPR018946 (PFAM); PTHR22953:SF45 (PANTHER); PTHR22953 (PANTHER); PTHR22953 (PANTHER); PTHR22953:SF45 (PANTHER); IPR029052 (SUPERFAMILY)
MalCi_126.1	TCB1_CAEBR : Full=Transposable element Tcb1 transposase : Full=Transposable element Barney transposase	104	2.5e-13	0.5322	P:chromatin modification; P:negative regulation of chromosome organization; P:DNA repair; P:DNA catabolic process, endonucleolytic; F:double-stranded DNA binding; P:DNA integration; F:histone methyltransferase activity (H3-K36 specific); F:single-stranded DNA endodeoxyribonuclease activity; F:single-stranded DNA binding; P:histone H3-K36 methylation; P:histone H3-K4 methylation; P:nucleic acid ph…	PF13358 (PFAM); PTHR23022:SF10 (PANTHER); PTHR23022 (PANTHER)
MalCi_127.1	RPIA_CANAL : Full=Ribose-5-phosphate isomerase : Full=D-ribose-5-phosphate ketol-isomerase : Full=Phosphoriboisomerase	295	1.5e-56	0.5295	P:pentose-phosphate shunt, non-oxidative branch; F:identical protein binding; P:lipid storage; P:pentose-phosphate shunt; P:locomotion; F:monosaccharide binding; F:ribose-5-phosphate isomerase activity; C:nucleus; F:protein binding; P:pyridoxine biosynthetic process; C:cytoplasm; C:intracellular membrane-bounded organelle; P:ribose phosphate metabolic process; C:cytosol; F:carbohydrate binding; F…	G3DSA:3.40.50.1360 (GENE3D); G3DSA:3.30.70.260 (GENE3D); IPR004788 (TIGRFAM); IPR004788 (PFAM); PTHR11934:SF0 (PANTHER); IPR004788 (PANTHER); IPR004788 (PANTHER); PTHR11934:SF0 (PANTHER); IPR004788 (PANTHER); SSF100950 (SUPERFAMILY); SSF75445 (SUPERFAMILY)
MalCi_127.10	CFMB_ARTBC : Full=GPI-anchored CFEM domain ARB_02741 Flags: Precursor	187	1.2e-15	0.5525	P:biological_process; C:cell wall; C:membrane; C:extracellular region; C:cellular_component; F:molecular_function; C:plasma membrane; C:anchored component of membrane	IPR008427 (SMART); IPR008427 (PFAM); PTHR35607 (PANTHER); SIGNAL_PEPTIDE_H_REGION (PHOBIUS); SIGNAL_PEPTIDE_N_REGION (PHOBIUS); SIGNAL_PEPTIDE_C_REGION (PHOBIUS); SIGNAL_PEPTIDE (PHOBIUS); NON_CYTOPLASMIC_DOMAIN (PHOBIUS); SignalP-noTM (SIGNALP_GRAM_NEGATIVE); SignalP-noTM (SIGNALP_EUK)
MalCi_127.11	---NA---	256	-	-		no IPS match
MalCi_127.12	A2478_ARTBC : Full=Uncharacterized FAD-linked oxidoreductase ARB_02478 Flags: Precursor	98	0.0039	0.465	F:oxidoreductase activity, acting on CH-OH group of donors; F:oxidoreductase activity; F:catalytic activity; F:flavin adenine dinucleotide binding; P:oxidation-reduction process; C:extracellular region	PTHR13878:SF50 (PANTHER); PTHR13878 (PANTHER); NON_CYTOPLASMIC_DOMAIN (PHOBIUS); SIGNAL_PEPTIDE_C_REGION (PHOBIUS); SIGNAL_PEPTIDE_N_REGION (PHOBIUS); SIGNAL_PEPTIDE_H_REGION (PHOBIUS); SIGNAL_PEPTIDE (PHOBIUS); SignalP-noTM (SIGNALP_GRAM_NEGATIVE); SignalP-TM (SIGNALP_GRAM_POSITIVE); SignalP-noTM (SIGNALP_EUK)
MalCi_127.13	A7056_ARTBC : Full=Uncharacterized FAD-linked oxidoreductase ARB_02478 Flags: Precursor	483	5e-69	0.4865	C:spore wall; F:oxidoreductase activity, acting on CH-OH group of donors; P:nicotine catabolic process; F:electron carrier activity; P:response to antibiotic; C:endoplasmic reticulum; C:extracellular region; P:pathogenesis; C:plasma membrane; C:cytoplasm; F:oxidoreductase activity; F:flavin adenine dinucleotide binding; F:catalytic activity; C:apoplast; F:(R)-6-hydroxynicotine oxidase activity; P…	IPR012951 (PFAM); IPR016169 (G3DSA:3.30.465.GENE3D); IPR006094 (PFAM); PTHR13878:SF50 (PANTHER); PTHR13878 (PANTHER); IPR016166 (PROSITE_PROFILES); IPR016166 (SUPERFAMILY)
MalCi_127.14	ORC6_SCHPO : Full=Origin recognition complex subunit 6	238	0.008	0.56		IPR008721 (PFAM); SIGNAL_PEPTIDE_C_REGION (PHOBIUS); SIGNAL_PEPTIDE_N_REGION (PHOBIUS); NON_CYTOPLASMIC_DOMAIN (PHOBIUS); SIGNAL_PEPTIDE_H_REGION (PHOBIUS); SIGNAL_PEPTIDE (PHOBIUS)
MalCi_127.15	U553_NEMVE : Full=UPF0553 v1g230591	307	5.6e-51	0.56	P:biological_process; C:cellular_component; F:molecular_function	IPR019438 (PFAM); IPR019438 (PANTHER); PTHR21314:SF0 (PANTHER)
MalCi_127.16	UBA2_SCHPO : Full=Ubiquitin-activating enzyme E1-like : Full=Pmt3-activating enzyme subunit 2	458	1.1e-58	0.5143	P:hermaphrodite genitalia development; P:protein sumoylation; P:embryo development ending in seed dormancy; P:embryo development ending in birth or egg hatching; P:anterior/posterior pattern specification; P:learning; P:inductive cell migration; C:plasmodesma; P:nematode larval development; F:protein heterodimerization activity; C:cytosol; P:oviposition; C:SUMO activating enzyme complex; F:SUMO a…	IPR028077 (PFAM); IPR000594 (PFAM); IPR019572 (PFAM); IPR016040 (G3DSA:3.40.50.GENE3D); IPR019572 (G3DSA:1.10.3240.GENE3D); G3DSA:3.10.290.20 (GENE3D); PTHR10953 (PANTHER); PTHR10953:SF5 (PANTHER); PTHR10953:SF5 (PANTHER); PTHR10953 (PANTHER); IPR000594 (SUPERFAMILY)
MalCi_127.17	CBR4_RAT : Full=Carbonyl reductase family member 4 : Full=3-oxoacyl-	353	3.3e-19	0.4395	F:sulfur oxygenase reductase activity; P:daunorubicin metabolic process; P:doxorubicin metabolic process; P:protein homotetrrization; F:NAD binding; F:oxidoreductase activity; F:epoxyqueuosine reductase activity; C:cytosol; F:NADPH binding; F:phenylcoumaran benzylic ether reductase activity; F:(R)-2-hydroxyisocaproate dehydrogenase activity; F:NADPH:sulfur oxidoreductase activity; P:metabolic pro…	IPR002347 (PRINTS); IPR002347 (PRINTS); IPR016040 (G3DSA:3.40.50.GENE3D); IPR002347 (PFAM); PTHR24322:SF328 (PANTHER); IPR002347 (PANTHER); IPR002347 (PANTHER); PTHR24322:SF328 (PANTHER); PTHR24322:SF328 (PANTHER); SignalP-TM (SIGNALP_GRAM_POSITIVE); SignalP-noTM (SIGNALP_GRAM_NEGATIVE); IPR016040 (SUPERFAMILY)
MalCi_127.18	---NA---	65	-	-		no IPS match
MalCi_127.19	ART1_SCHPO : Full=Arrestin family 1	401	1.1e-25	0.46		IPR011022 (SMART); IPR011022 (PFAM); PTHR36419:SF1 (PANTHER); PTHR36419 (PANTHER)
MalCi_127.2	BUB32_ARATH : Full=Mitotic checkpoint : Full= BUDDING UNINHIBITED BY BENZYMIDAZOL	193	7.8e-60	0.581	P:mitotic spindle assembly checkpoint; P:nuclear pore distribution; P:protein sumoylation; P:protein transport; C:condensed nuclear chromosome kinetochore; P:chromosome segregation; C:condensed chromosome kinetochore; C:kinetochore; C:chromosome, centromeric region; P:posttranscriptional tethering of RNA polymerase II gene DNA at nuclear periphery; P:transcription-dependent tethering of RNA polym…	IPR001680 (SMART); IPR015943 (G3DSA:2.130.10.GENE3D); PTHR10971 (PANTHER); PTHR10971:SF5 (PANTHER); IPR017986 (PROSITE_PROFILES); IPR001680 (PROSITE_PROFILES); IPR017986 (SUPERFAMILY)
MalCi_127.20	PPIL3_ASPFU : Full=Peptidyl-prolyl cis-trans isomerase-like 3 Short=PPIase : Full=Rotamase	161	9.6e-56	0.563	P:RNA splicing; P:protein polyubiquitination; F:ubiquitin-ubiquitin ligase activity; C:spliceosomal complex; F:peptide binding; P:mRNA processing; P:protein peptidyl-prolyl isomerization; P:protein folding; P:mRNA splicing, via spliceosome; C:nucleus; F:ubiquitin-protein transferase activity; F:peptidyl-prolyl cis-trans isomerase activity; F:protein binding; C:catalytic step 2 spliceosome; C:cyto…	IPR002130 (PFAM); IPR029000 (G3DSA:2.40.100.GENE3D); IPR024936 (PANTHER); IPR002130 (PROSITE_PROFILES); IPR029000 (SUPERFAMILY)
MalCi_127.21	ZPR1_YEAST : Full=Zinc finger ZPR1	483	5.6e-129	0.589	P:cell proliferation; P:positive regulation of growth; P:RNA splicing; P:multicellular organism development; P:positive regulation of RNA splicing; C:Cajal body; C:neuronal cell body; C:perikaryon; C:nucleolus; C:cell projection; P:spinal cord development; C:nucleoplasm; C:growth cone; C:Gemini of coiled bodies; P:positive regulation of transcription involved in G1/S transition of mitotic cell cy…	IPR004457 (SMART); IPR004457 (TIGRFAM); IPR004457 (PFAM); PTHR10876:SF0 (PANTHER); PTHR10876 (PANTHER)
MalCi_127.22	FDHE_PECCP : Full= homolog	213	0.0028	0.495	P:RNA phosphodiester bond hydrolysis, endonucleolytic; P:nucleic acid phosphodiester bond hydrolysis; F:zinc ion binding; P:RNA phosphodiester bond hydrolysis; P:tRNA processing; P:intracellular protein transport; P:tRNA 5'-leader removal; F:ribonuclease P activity; P:ER to Golgi vesicle-mediated transport; C:cytoplasm; F:metal ion binding; F:endonuclease activity; F:nuclease activity; C:COPII ve…	IPR007175 (PFAM)
MalCi_127.23	DBR1_ARATH : Full=Lariat debranching enzyme Short= 1	646	1.5e-67	0.6724	F:hydrolase activity, acting on ester bonds; P:transposition, RNA-mediated; P:locomotion; P:embryo development ending in seed dormancy; P:embryo development ending in birth or egg hatching; F:T/G mismatch-specific endonuclease activity; C:cellular_component; F:phosphoric ester hydrolase activity; F:molecular_function; P:mRNA splicing, via spliceosome; P:RNA catabolic process; F:RNA lariat debranc…	IPR007708 (SMART); IPR007708 (PFAM); IPR029052 (G3DSA:3.60.21.GENE3D); PTHR12849 (PANTHER); IPR029052 (SUPERFAMILY)
MalCi_127.24	RTP1_YEAST : Full=RNA polymerase II assembly factor RTP1 : Full=Required for nuclear transport of RNA pol II 1 : Full=Transport and Golgi organization 6 homolog	1108	4.1e-14	0.525	P:mitotic G2 DNA damage checkpoint; P:biological_process; F:hydrolase activity, acting on carbon-nitrogen (but not peptide) bonds, in cyclic amides; F:zinc ion binding; P:Golgi organization; F:dihydroorotase activity; P:RNA polymerase II complex import to nucleus; C:Golgi apparatus; P:pyrimidine nucleotide biosynthetic process; P:'de novo' UMP biosynthetic process; C:cellular_component; P:protein…	IPR019451 (PFAM); IPR019414 (PFAM); PTHR20959 (PANTHER); PTHR20959:SF1 (PANTHER); PTHR20959:SF1 (PANTHER); PTHR20959 (PANTHER); IPR016024 (SUPERFAMILY)
MalCi_127.25	CDA_ARTBC : Full=Chitin deacetylase ARB_04768 Flags: Precursor	378	1.8e-46	0.4895	C:extracellular region; C:chitosan layer of spore wall; P:nodulation; P:xylan catabolic process; C:prospore membrane; F:catalytic activity; F:endo-1,4-beta-xylanase activity; P:cell wall organization; F:carbohydrate binding; F:polysaccharide binding; F:hydrolase activity, acting on glycosyl bonds; F:hydrolase activity, acting on carbon-nitrogen (but not peptide) bonds; P:chitin catabolic process;…	IPR001002 (SMART); IPR002509 (PFAM); IPR002509 (G3DSA:3.20.20.GENE3D); IPR001002 (G3DSA:3.30.60.GENE3D); PTHR10587 (PANTHER); PTHR10587:SF95 (PANTHER); IPR001002 (PRODOM); IPR001002 (PROSITE_PROFILES); IPR002509 (PROSITE_PROFILES); IPR001002 (SUPERFAMILY); IPR011330 (SUPERFAMILY)
MalCi_127.26	---NA---	470	-	-		no IPS match
MalCi_127.27	BGAM_LACHE : Full=Beta-galactosidase small subunit Short=Beta-gal small subunit : Full=Lactase small subunit	119	0.29	0.49	C:beta-galactosidase complex; P:metabolic process; P:translational elongation; C:intracellular; F:beta-galactosidase activity; P:translation; F:GTP binding; F:nucleotide binding; P:carbohydrate metabolic process; F:translation elongation factor activity; C:cytoplasm; F:catalytic activity; F:GTPase activity; F:carbohydrate binding; F:hydrolase activity, acting on glycosyl bonds; F:hydrolase activi…	no IPS match
MalCi_127.28	YP55_SCHPO : Full=Uncharacterized transporter	436	1.7e-76	0.4815	F:pantothenate transmembrane transporter activity; F:dipeptide transporter activity; P:dipeptide transport; P:tripeptide transport; P:quinolinic acid transmembrane transport; F:ion transmembrane transporter activity; P:pantothenate import into cell; P:anion transport; P:amino acid transport; F:transporter activity; C:endoplasmic reticulum membrane; C:integral component of plasma membrane; P:panto…	G3DSA:1.20.1250.20 (GENE3D); G3DSA:1.20.1250.20 (GENE3D); IPR011701 (PFAM); PTHR11662:SF291 (PANTHER); PTHR11662 (PANTHER); NON_CYTOPLASMIC_DOMAIN (PHOBIUS); TRANSMEMBRANE (PHOBIUS); TRANSMEMBRANE (PHOBIUS); CYTOPLASMIC_DOMAIN (PHOBIUS); TRANSMEMBRANE (PHOBIUS); CYTOPLASMIC_DOMAIN (PHOBIUS); TRANSMEMBRANE (PHOBIUS); NON_CYTOPLASMIC_DOMAIN (PHOBIUS); TRANSMEMBRANE (PHOBIUS); CYTOPLASMIC_DOMAIN (PH…
MalCi_127.29	VPS11_HUMAN : Full=Vacuolar sorting-associated 11 homolog Short=hVPS11 : Full=RING finger 108	893	4.9e-102	0.4863	P:positive regulation of cellular protein catabolic process; P:embryo development ending in birth or egg hatching; C:CORVET complex; P:protein transport; P:pigment granule maturation; F:protein self-association; C:cell; C:plant-type vacuole membrane; P:cell death; P:nematode larval development; F:protein domain specific binding; F:syntaxin binding; P:vacuole fusion, non-autophagic; C:protein comp…	IPR001841 (SMART); IPR024763 (PFAM); PIRSF007860 (PIRSF); IPR000547 (PFAM); IPR001841 (PFAM); IPR013083 (G3DSA:3.30.40.GENE3D); PTHR23323 (PANTHER); PTHR23323 (PANTHER); IPR016528 (PTHR23323:PANTHER); IPR016528 (PTHR23323:PANTHER); PTHR23323 (PANTHER); IPR000547 (PROSITE_PROFILES); IPR001841 (PROSITE_PROFILES); IPR019734 (PROSITE_PROFILES); SSF57850 (SUPERFAMILY); IPR017986 (SUPERFAMILY); IPR0160…
MalCi_127.3	GPN2_YEAST : Full=GPN-loop GTPase 2 : Full=ATP-binding domain 1 family member B homolog	101	8e-36	0.696	P:biological_process; P:metabolic process; P:establishment of mitotic sister chromatid cohesion; P:RNA polymerase II complex import to nucleus; C:protein complex; F:signal sequence binding; C:cellular_component; F:molecular_function; P:RNA polymerase III complex localization to nucleus; F:nucleotide binding; F:GTP binding; C:nucleus; F:protein binding; C:cytoplasm; F:GTPase activity; C:cytosol; F…	IPR027417 (G3DSA:3.40.50.GENE3D); IPR004130 (PFAM); IPR004130 (PANTHER); IPR030231 (PTHR21231:PANTHER); IPR027417 (SUPERFAMILY)
MalCi_127.30	---NA---	723	-	-		no IPS match
[truncated: 8,821 more rows]
