# Supplementary material for: Combined genome and transcriptome sequencing to investigate the plant cell wall degrading enzyme system in the thermophilic fungus Malbranchea cinnamomea
Source: Biotechnol Biofuels. 2017 Nov 13;10:265. doi: 10.1186/s13068-017-0956-0 (PMC5683368; doi:10.1186/s13068-017-0956-0)
Supplement: Supplementary file 8 — Additional file 8. Comparative analysis of the number of CAZy families (GHs, GTs, CEs, PLs, AAs, CBMs) in 24 different fungi. [file 13068_2017_956_MOESM8_ESM.xlsx]

## Sheet: all CAZymes
Additional File S8
Overview over number of CAZy domains in various fungal genomes.
phylum	species	GH	GT	PL	CE	AA	CBM	all	source
ASC	Yarrowia lipolytica	42	45	0	1	10	8	106	1
	Saccharomyces cerevisiae	45	65	0	2	6	15	133	1
	Kluyveromyces lactis	47	63	0	1	0	11	122	1
	Arthrobotrys oligospora	205	87	15	30	33	180	550	1
	Malbranchea cinnamomea	137	62	4	24	42	32	301	2
	Penicillium chrysogenum	222	103	9	22	22	51	429	1
	Aspergillus nidulans	264	92	21	31	33	44	485	1
	Aspergillus niger	253	121	8	23	68	55	528	1
	Aspergillus oryzae	307	117	23	29	30	37	543	1
	Leptosphaeria maculans	220	98	19	33	33	53	456	1
	Thielavia terrestris	212	91	4	28	58	80	473	1
	Myceliophthora thermophila	195	87	8	28	50	50	418	1
	Podospora anserina	213	92	8	41	105	104	563	1
	Neurospora crassa	174	78	4	22	35	42	355	1
	Magnaporthe grisea	265	105	4	52	92	114	632	1
	Fusarium graminearum	253	110	21	45	72	87	588	1
BAS	Rhodosporidium toruloides	75	101	4	10	17	11	218	1
	Sporisorium reilianum	104	66	3	12	21	6	212	1
	Schizophyllum commune	237	77	5	40	70	39	468	3, 4
	Piriformospora indica	206	73	16	45	57	141	538	1
	Phanerochaete chrysosporium	170	70	1	20	81	71	413	5, 6
	Postia placenta	174	102	2	22	22	22	344	7, 8
ZYG	Rhizopus oryzae	123	145	6	48	10	38	370	9, 10
OOM	Phytophthora infestans	283	157	67	21	0	37	565	1
Sources:
1	http://www.cazy.org
2	this study
3	Ohm et al., 2010, Nature Biotechnology
4	http://genome.jgi.doe.gov/Schco3/Schco3.home.html
5	Martinez et al., 2004, Nature Biotechnology
6	http://genome.jgi.doe.gov/Phchr2/Phchr2.home.html
7	Martinez et al., 2009, PNAS
8	http://genome.jgi.doe.gov/Pospl1/Pospl1.home.html
9	Battaglia et al., 2011, BMC Genomics
10	http://genome.jgi.doe.gov/Rhior3/Rhior3.home.html
	For S. commune, P. chrysosporium, P. placenta and R. oryzae the numbers from the publications have been adjusted according to genome.jgi.doe.gov numbers (accessed 17.02.2017).
	For P. placenta, the number of total GTs was taken from Battaglia et al., 2011, because many GTs that should be present weren't found in mycocosm.
	The CAZy database was accessed 17.02.2017

## Sheet: polymer degradation
Additional File S8																								Only CAZy families with a substantial number of characterised fungal members (as listed in the CAZy database) in the family were taken for comparison!
Comparative analysis of the number of CAZy families related to plant polysaccharide degradation																								Checked on CAZy.org! (accessed: 08.08.2016)
cellulose	GH							AA		sum														function	EC number	in families
	1	3	5	6	7	12	45	9	10															𝛽-1,4-glucanase	3.2.1.4	GH 5, 6, 7, 12, 45
Yarrowia lipolytica	-	5	4	-	-	-	-	-	-	9														cellulose 1,4-𝛽-cellobiohydrolase (non-reducing end)	3.2.1.91	GH 6
Saccharomyces cerevisiae	-	-	4	-	-	-	-	-	-	4														cellulose 1,4-𝛽-cellobihydrolase (reducing end)	3.2.1.176	GH 7
Kluyveromyces lactis	-	3	3	-	-	-	-	-	-	6														𝛽-glucosidase	3.2.1.21	GH 1, 3
Arthrobotrys oligospora	2	9	21	2	6	1	4	26	-	71														lytic polysaccharide monooxygenase	-	AA9, 10
Malbranchea cinnamomea	2	10	5	1	2	1	1	8	-	30
Penicillium chrysogenum	3	17	13	1	2	3	-	4	-	43
Aspergillus nidulans	3	20	15	2	3	1	1	9	-	54
Aspergillus niger	3	17	10	2	2	4	-	7	-	45
Aspergillus oryzae	3	23	14	1	3	4	-	8	-	56
Leptosphaeria maculans	3	13	15	3	3	3	2	20	-	62
Thielavia terrestris	1	14	13	2	5	3	2	19	-	59
Myceliophthora thermophila	1	12	9	3	6	1	1	22	-	55
Podospora anserina	1	11	12	4	6	2	2	33	-	71
Neurospora crassa	1	9	7	3	5	1	1	14	-	41
Magnaporthe grisea	2	18	13	3	6	3	1	24	-	70
Fusarium graminearum	3	21	14	1	2	4	1	13	-	59
Rhodosporidium toruloides	-	4	13	-	-	-	-	1	-	18
Sporisorium reilianum	1	4	11	-	-	-	3	-	1	20
Schizophyllum commune	3	12	13	2	2	1	1	22	-	56
Piriformospora indica	1	8	23	2	1	2	2	25	-	64
Phanerochaete chrysosporium	2	11	15	1	8	2	1	16	-	56
Postia placenta	4	9	36	-	-	4	-	4	-	57
Rhizopus oryzae	-	6	7	-	-	-	5	-	-	18
Phytophthora infestans	21	25	25	7	3	10	-	-	-	91
xyloglucan	GH														sum									function	EC number	in families
	2	12	16	27	29	31	35	36	43	51	54	62	74	95										xyloglucan 𝛽-1,4-endoglucanase (xyloglucanase)	3.2.1.151	GH 12, 16, 74
Yarrowia lipolytica	-	-	4	-	-	1	-	-	-	-	-	-	-	-	5									α-L-arabinofuranosidase (non-reducing end)	3.2.1.55	GH 43, 51, 54, 62
Saccharomyces cerevisiae	-	-	4	-	-	1	-	-	-	-	-	-	-	-	5									α-D-xylosidase xylohydrolase (α-xylosidase)	3.2.1.177	GH 31
Kluyveromyces lactis	1	-	4	-	-	1	-	-	-	-	-	-	-	-	6									α-L-fucosidase	3.2.1.51	GH 29, 95
Arthrobotrys oligospora	1	1	17	2	-	3	2	1	9	1	1	1	3	2	44									α-1,3/1,4-fucosidase	3.2.1.111	GH 29, 95
Malbranchea cinnamomea	4	1	10	-	-	7	1	-	6	2	-	-	2	1	34									α-1,4-galactosidase	3.2.1.22	GH 27, 36
Penicillium chrysogenum	6	3	16	1	-	11	2	2	14	3	1	1	-	1	61									𝛽-galactosidase	3.2.1.23	GH 2, 35
Aspergillus nidulans	10	1	13	3	-	10	4	4	15	2	1	2	2	3	70
Aspergillus niger	7	4	13	5	1	7	5	2	10	4	1	1	1	2	63
Aspergillus oryzae	7	4	13	3	-	10	7	3	20	3	1	2	-	3	76
Leptosphaeria maculans	7	3	18	4	1	8	4	2	11	3	-	1	-	1	63
Thielavia terrestris	8	3	14	1	-	8	2	1	9	2	1	2	1	-	52
Myceliophthora thermophila	7	1	15	2	-	6	1	1	13	2	-	2	1	1	52
Podospora anserina	7	2	13	2	-	5	1	1	12	1	-	2	1	-	47
Neurospora crassa	5	1	14	-	-	5	2	1	7	1	1	-	1	-	38
Magnaporthe grisea	8	3	18	-	4	6	-	2	19	3	1	4	1	1	70
Fusarium graminearum	10	4	24	2	1	8	3	3	18	2	1	2	1	2	81
Rhodosporidium toruloides	1	-	12	-	-	1	-	1	-	-	-	-	-	-	15
Sporisorium reilianum	1	-	16	2	-	3	1	1	3	3	1	1	-	-	32
Schizophyllum commune	4	1	36	2	2	4	4	-	20	2	-	1	1	2	79
Piriformospora indica	2	2	27	3	1	8	3	-	6	-	-	3	1	1	57
Phanerochaete chrysosporium	2	2	22	3	-	6	3	-	3	2	-	-	3	1	47
Postia placenta	6	4	39	3	-	7	2	-	1	3	-	-	-	1	66
Rhizopus oryzae	-	-	8	2	-	3	1	4	2	-	-	-	-	-	20
Phytophthora infestans	1	10	40	-	-	8	1	-	4	-	1	-	-	-	65
xylan	GH													CE						sum				function	EC number	in families
	2	3	10	11	27	35	36	43	51	54	62	67	115	1	3	4	5	6	15					endo-1,4-𝛽-xylanase	3.2.1.8	GH 10, 11
Yarrowia lipolytica	-	5	-	-	-	-	-	-	-	-	-	-	-	-	-	1	-	-	-	6				xylan 1,4-𝛽-xylosidase	3.2.1.27	GH 3, 43
Saccharomyces cerevisiae	-	-	-	-	-	-	-	-	-	-	-	-	-	-	-	2	-	-	-	2				α-L-arabinofuranosidase (non-reducing end)	3.2.1.55	GH 43, 51, 54, 62
Kluyveromyces lactis	1	3	-	-	-	-	-	-	-	-	-	-	-	-	-	1	-	-	-	5				α-glucuronidase	3.2.1.139	GH 67, 115
Arthrobotrys oligospora	1	9	4	3	2	2	1	9	1	1	1	-	1	8	-	-	4	-	1	48				α-1,4-galactosidase	3.2.1.22	GH 27, 36
Malbranchea cinnamomea	4	10	4	1	-	1	-	6	2	-	-	1	-	9	-	7	5	-	1	51				𝛽-galactosidase	3.2.1.23	GH 2, 35
Penicillium chrysogenum	6	17	3	1	1	2	2	14	3	1	1	1	-	1	4	5	4	-	1	67				acetyl xylan esterase	3.1.1.72	CE 1, 3, 4, 5
Aspergillus nidulans	10	20	3	2	3	4	4	15	2	1	2	1	1	2	5	7	4	-	-	86				feruloyl esterase	3.1.1.73	CE 1
Aspergillus niger	7	17	1	4	5	5	2	10	4	1	1	1	-	2	-	5	5	-	-	70				4-O-methyl-glucuronoyl methylesterase	3.1.1.-	CE 15
Aspergillus oryzae	7	23	4	4	3	7	3	20	3	1	2	1	4	4	1	3	5	-	-	95
Leptosphaeria maculans	7	13	3	2	4	4	2	11	3	-	1	1	2	3	2	7	8	-	2	75
Thielavia terrestris	8	14	6	5	1	2	1	9	2	1	2	-	1	3	4	6	3	-	2	70
Myceliophthora thermophila	7	12	4	8	2	1	1	13	2	-	2	1	1	6	3	5	3	-	2	73
Podospora anserina	7	11	8	6	2	1	1	12	1	-	2	1	3	13	7	5	7	-	3	90
Neurospora crassa	5	9	4	2	-	2	1	7	1	1	-	1	1	6	3	4	3	-	1	51
Magnaporthe grisea	8	18	6	5	4	-	2	19	3	1	4	1	2	10	6	10	17	-	1	117
Fusarium graminearum	10	21	5	3	2	3	3	18	2	1	2	1	2	4	5	7	13	-	-	102
Rhodosporidium toruloides	1	4	-	-	-	-	1	-	-	-	-	-	-	-	-	6	1	-	-	13
Sporisorium reilianum	1	4	2	-	2	1	1	3	3	1	1	-	1	1	-	7	2	-	-	30
Schizophyllum commune	4	12	7	1	2	4	-	20	2	-	1	-	3	10	-	10	2	-	2	80
Piriformospora indica	2	8	20	16	3	3	-	6	-	-	3	-	1	10	1	15	3	-	1	92
Phanerochaete chrysosporium	2	11	6	1	3	3	-	3	2	-	-	-	1	4	-	4	-	-	2	42
Postia placenta	6	9	4	-	3	2	-	1	3	-	-	-	-	-	-	6	-	-	2	36
Rhizopus oryzae	-	6	-	-	2	1	4	2	-	-	-	-	-	-	-	35	-	-	-	50
Phytophthora infestans	1	25	4	-	-	1	-	4	-	1	-	-	-	-	-	2	4	-	-	42
galactomannan	GH						sum																	function	EC number	in families
	2	5	26	27	35	36																		mannan endo-1,4-𝛽-mannosidase	3.2.1.78	GH 5, 26
Yarrowia lipolytica	-	4	-	-	-	-	4																	𝛽-1,4-mannosidase	3.2.1.25	GH 2
Saccharomyces cerevisiae	-	4	-	-	-	-	4																	α-1,6-galactosidase	3.2.1.22	GH 27, 36
Kluyveromyces lactis	1	3	-	-	-	-	4																	𝛽-galactosidase	3.2.1.23	GH 2, 35
Arthrobotrys oligospora	1	21	1	2	2	1	28
Malbranchea cinnamomea	4	5	-	-	1	-	10
Penicillium chrysogenum	6	13	1	1	2	2	25
Aspergillus nidulans	10	15	3	3	4	4	39
Aspergillus niger	7	10	1	5	5	2	30
Aspergillus oryzae	7	14	1	3	7	3	35
Leptosphaeria maculans	7	15	1	4	4	2	33
Thielavia terrestris	8	13	-	1	2	1	25
Myceliophthora thermophila	7	9	1	2	1	1	21
Podospora anserina	7	12	1	2	1	1	24
Neurospora crassa	5	7	1	-	2	1	16
Magnaporthe grisea	8	13	-	4	-	2	27
Fusarium graminearum	10	14	-	2	3	3	32
Rhodosporidium toruloides	1	13	2	-	-	1	17
Sporisorium reilianum	1	11	-	2	1	1	16
Schizophyllum commune	4	13	1	2	4	-	24
Piriformospora indica	2	23	1	3	3	-	32
Phanerochaete chrysosporium	2	15	-	3	3	-	23
Postia placenta	6	36	-	3	2	-	47
Rhizopus oryzae	-	7	-	2	1	4	14
Phytophthora infestans	1	25	-	-	1	-	27
pectin	GH												PL			CE			sum					function	EC number	in families
	2	28	35	43	51	53	54	62	78	88	93	105	1	3	4	1	8	12						rhamnogalacturonan hydrolase	3.2.1.171	GH 28
Yarrowia lipolytica	-	-	-	-	-	-	-	-	1	-	-	-	-	-	-	-	-	-	1					polygalacturonase	3.2.1.15	GH 28
Saccharomyces cerevisiae	-	-	-	-	-	-	-	-	-	-	-	-	-	-	-	-	-	-	0					galacturan 1,4-α-galacturonidase	3.2.1.67	GH 28
Kluyveromyces lactis	1	-	-	-	-	-	-	-	-	-	-	-	-	-	-	-	-	-	1					exo-poly-α-galacturonosidase	3.2.1.82	GH 28
Arthrobotrys oligospora	1	7	2	9	1	1	1	1	5	-	-	1	8	3	1	8	5	3	57					rhamnogalacturonan hydrolase	3.2.1.174	GH 28
Malbranchea cinnamomea	4	-	1	6	2	-	-	-	2	-	1	1	2	1	1	9	-	1	31					rhamnogalacturonan hydrolase	3.2.1.173	GH 28
Penicillium chrysogenum	6	5	2	14	3	1	1	1	5	-	2	2	5	1	3	1	2	2	56					α-L-rhamnose	3.2.1.40	GH 78
Aspergillus nidulans	10	9	4	15	2	1	1	2	8	2	2	3	8	5	4	2	3	2	83					α-L-arabinofuranosidase (non-reducing end)	3.2.1.55	GH 43, 51, 54, 62
Aspergillus niger	7	21	5	10	4	2	1	1	8	1	-	2	6	-	2	2	3	2	77					arabinan endo-1,5-α-arabinanase	3.2.1.-	GH 93
Aspergillus oryzae	7	21	7	20	3	1	1	2	9	3	3	4	12	3	4	4	5	4	113					arabinogalactan endo-𝛽-1,4-galactanase	3.2.1.89	GH 53
Leptosphaeria maculans	7	6	4	11	3	1	-	1	1	1	2	3	9	6	4	3	3	3	68					𝛽-galactosidase	3.2.1.23	GH 2, 35
Thielavia terrestris	8	7	2	9	2	1	1	2	-	-	4	1	1	-	2	3	3	1	47					pectin lyase	4.2.2.10	PL1
Myceliophthora thermophila	7	2	1	13	2	1	-	2	1	-	3	1	5	1	1	6	2	2	50					pectate lyase	4.2.2.2	PL1
Podospora anserina	7	-	1	12	1	1	-	2	1	-	3	-	4	2	1	13	1	1	50					pectate disaccharide lyase	4.2.2.9	PL3
Neurospora crassa	5	2	2	7	1	1	1	-	-	-	2	1	1	1	1	6	1	1	33					rhamnogalacturonan lyase	4.2.2.-	PL4
Magnaporthe grisea	8	4	-	19	3	1	1	4	3	1	1	4	2	-	1	10	1	3	66					pectinesterase	3.1.1.11	CE8, 12
Fusarium graminearum	10	7	3	18	2	1	1	2	7	1	2	3	9	7	3	4	6	3	89					feruloyl esterase	3.1.1.73	CE 1
Rhodosporidium toruloides	1	1	-	-	-	-	-	-	1	1	-	-	-	-	-	-	-	-	4					d-4,5-unsaturated beta-glucuronyl hydrolase	3.2.1.-	GH 88
Sporisorium reilianum	1	2	1	3	3	-	1	1	-	-	-	1	1	-	-	1	1	-	16					unsaturated rhamnogalacturonyl hydrolase	3.2.1.172	GH 105
Schizophyllum commune	4	3	4	20	2	1	-	1	3	1	2	2	2	-	-	10	2	2	59
Piriformospora indica	2	6	3	6	-	1	-	3	-	2	-	-	3	6	2	10	5	1	50
Phanerochaete chrysosporium	2	5	3	3	2	1	-	-	1	1	-	-	-	-	-	4	2	-	24
Postia placenta	6	11	2	1	3	2	-	-	4	2	-	-	-	-	-	-	4	-	35
Rhizopus oryzae	-	18	1	2	-	-	-	-	-	-	-	-	-	-	-	-	6	-	27
Phytophthora infestans	1	24	1	4	-	3	1	-	6	-	-	2	20	44	3	-	12	-	121
starch	GH			AA	sum																			function	EC number	in families
	13	15	31	13																				α-amylase	3.2.1.1	GH 13
Yarrowia lipolytica	2	1	1	-	4																			glucan 1,4-α-glucosidase	3.2.1.3	GH 15
Saccharomyces cerevisiae	5	1	1	-	7																			α-glucosidase	3.2.1.20	GH 13, 31
Kluyveromyces lactis	3	1	1	-	5																			lytic polysaccharide monooxygenase	-	AA13
Arthrobotrys oligospora	6	4	3	1	14
Malbranchea cinnamomea	6	2	7	-	15
Penicillium chrysogenum	16	3	11	2	32
Aspergillus nidulans	14	2	10	2	28
Aspergillus niger	17	2	7	-	26
Aspergillus oryzae	17	3	10	1	31
Leptosphaeria maculans	7	3	8	1	19
Thielavia terrestris	5	3	8	-	16
Myceliophthora thermophila	9	2	6	1	18
Podospora anserina	9	3	5	1	18
Neurospora crassa	10	2	5	1	18
Magnaporthe grisea	10	2	6	1	19
Fusarium graminearum	8	3	8	1	20
Rhodosporidium toruloides	4	2	1	-	7
Sporisorium reilianum	5	1	3	-	9
Schizophyllum commune	12	3	4	-	19
Piriformospora indica	9	6	8	-	23
Phanerochaete chrysosporium	7	2	6	-	15
Postia placenta	11	3	7	-	21
Rhizopus oryzae	4	6	3	-	13
Phytophthora infestans	1	-	8	-	9
chitin/chitosan	GH						CE	AA		sum														function	EC number	in families
	3	7	18	20	75	85	4	10	11															chitinase	3.2.1.14	GH 18
Yarrowia lipolytica	5	-	3	-	-	-	1	-	-	9														𝛽-1,6-N-acetylhexosaminidase	3.2.1.52	GH 3, 20
Saccharomyces cerevisiae	-	-	2	-	-	-	2	-	-	4														endo-𝛽-N-acetylglucosaminidase	3.2.1.96	GH 18, 85
Kluyveromyces lactis	3	-	2	-	-	-	1	-	-	6														chitosanase	3.2.1.132	GH 7, 75
Arthrobotrys oligospora	9	6	17	1	1	1	-	-	-	35														chitin deacetylase	3.4.1.41	CE 4
Malbranchea cinnamomea	10	3	14	2	-	-	6	-	6	41														lytic polysaccharide monooxygenase	-	AA10, 11
Penicillium chrysogenum	17	2	10	2	1	-	5	-	9	46
Aspergillus nidulans	20	3	19	2	2	-	7	-	2	55
Aspergillus niger	17	2	14	3	2	-	5	-	3	46
Aspergillus oryzae	23	3	18	3	4	-	3	-	6	60
Leptosphaeria maculans	13	3	10	2	-	1	7	-	3	39
Thielavia terrestris	14	5	15	1	2	-	6	-	5	48
Myceliophthora thermophila	12	6	10	1	2	-	5	-	4	40
Podospora anserina	11	6	20	1	1	-	5	-	5	49
Neurospora crassa	9	5	12	1	1	-	4	-	4	36
Magnaporthe grisea	18	6	17	3	1	-	10	-	7	62
Fusarium graminearum	21	2	19	3	1	-	7	-	4	57
Rhodosporidium toruloides	4	-	7	3	1	1	6	-	2	24
Sporisorium reilianum	4	-	3	2	-	1	7	1	-	18
Schizophyllum commune	12	2	16	5	-	1	10	-	8	54
Piriformospora indica	8	1	4	1	-	-	15	-	-	29
Phanerochaete chrysosporium	11	8	11	4	-	1	4	-	-	39
Postia placenta	9	-	20	6	-	1	7	-	-	43
Rhizopus oryzae	6	-	14	4	-	-	33	-	-	57
Phytophthora infestans	25	3	3	-	-	1	2	-	-	34

## Sheet: GHs
Additional File S8
Overview over number of glycoside hydrolase domains in various fungal genomes.
phylum	species	total	1	2	3	5	6	7	8	9	10	11	12	13	15	16	17	18	19	20	23	24	25	26	27	28	29	30	31	32	33	35	36	37	38	39	42	43	44	45	46	47	51	53	54	55	62	63	64
ASC	Yarrowia lipolytica	42			5	4								2	1	4	6	3											1					1								1						1
	Saccharomyces cerevisiae	45				4								5	1	4	4	2											1					2	1							3						1
	Kluyveromyces lactis	47		1	3	3								3	1	4	4	2											1	1				1								3						1
	Arthrobotrys oligospora	205	2	1	9	21	2	6			4	3	1	6	4	17	6	17		1				1	2	7		1	3			2	1	1	1			9		4		5	1	1	1	11	1	1	1
	Malbranchea cinnamomea	137	2	4	10	5	1	3			4	1	1	6	2	10	3	14		2	1	1	1						7			1		1	1			6		1		5	2			3		1
	Penicillium chrysogenum	222	3	6	17	13	1	2			3	1	3	16	3	16	5	10		2			1	1	1	5		1	11	7	2	2	2	1	1	2	1	14				6	3	1	1	3	1	1	2
	Aspergillus nidulans	264	3	10	20	15	2	3			3	2	1	14	2	13	5	19		2		1	3	3	3	9			10	2		4	4	1	1	1		15		1		7	2	1	1	6	2	1
	Aspergillus niger	253	3	7	17	10	2	2			1	4	4	17	2	13	5	14		3				1	5	21	1	1	7	6	1	5	2	1	1			10				5	4	2	1	3	1	1
	Aspergillus oryzae	307	3	7	23	14	1	3			4	4	4	17	3	13	5	18		3		2	1	1	3	21			10	4	1	7	3	1	1			20				5	3	1	1	4	2	1
	Leptosphaeria maculans	220	3	7	13	15	3	3			3	2	3	7	3	18	8	10		2				1	4	6	1	2	8	2		4	2	1	1	1		11		2		8	3	1		3	1	3	1
	Thielavia terrestris	212	1	8	14	13	2	5			6	5	3	5	3	14	3	15		1		1	1		1	7		3	8	1		2	1	2	1	2		9		2		10	2	1	1	7	2	2	1
	Myceliophthora thermophila	195	1	7	12	9	3	6			4	8	1	9	2	15	4	10		1		1	1	1	2	2		3	6		1	1	1	2	1			13		1		8	2	1		6	2	1	1
	Podospora anserina	213	1	7	11	12	4	6			8	6	2	9	3	13	4	20		1		1		1	2			3	5			1	1	2	1			12		2		9	1	1		7	2	1	1
	Neurospora crassa	174	1	5	9	7	3	5			4	2	1	10	2	14	4	12		1			1	1		2		2	5	1		2	1	2	1			7		1		8	1	1	1	6		1	2
	Magnaporthe grisea	265	2	8	18	13	3	6			6	5	3	10	2	18	7	17		3		1			4	4	4	1	6	5			2	2	2	2		19		1		9	3	1	1	7	4	2	2
	Fusarium graminearum	253	3	10	21	14	1	2			5	3	4	8	3	24	6	19		3					2	7	1		8	5	1	3	3	2	1	2		18		1		10	2	1	1	3	2	1	2
BAS	Rhodosporidium toruloides	75		1	4	13								4	2	12	1	7		3	2			2		1			1	1			1	1	1							4						1
	Sporisorium reilianum	104	1	1	4	11			1	1	2			5	1	16	2	3		2	1		1		2	2		2	3	2		1	1	2	1		1	3		3		3	3		1	1	1	1
	Schizophyllum commune	237	3	4	12	13	2	2		2	7	1	1	12	3	36	3	16		5	2		1	1	2	3	2	5	4	1		4		2	1			20		1		9	2	1		2	1	1
	Piriformospora indica	206	1	2	8	23	2	1		1	20	16	2	9	6	27	7	4		1	4			1	3	6	1	1	8	1		3		2	1			6	2	2		5		1		1	3	1
	Phanerochaete chrysosporium	170	2	2	11	15	1	8		1	6	1	2	7	2	22	2	11		4	1		1		3	5		2	6			3		2	1			3		1		5	2	1		2		1
	Postia placenta	174	2	5	9	28					5	2	2	3	2	28	2	19		5	2				3	8		3	7			2		9	1					1		8	2			1		2
	Rhizopus oryzae	123			6	2			1	5					6	8	3	15		4					2	18			3			1	4	5	2			2		5	2	11						2
OOMYC	Phytophthora infestans	283	21	1	25	25	7	3			4		10	1		40	15	3	3							24		21	8	3		1		3	1			4				6		3	1			2
[truncated: 34 more columns]

## Sheet: GTs
Additional File S8
Overview over number of glycosyl transferase domains in various fungal genomes.
phylum	species	total	1	2	3	4	5	7	8	10	15	17	19	20	21	22	24	25	28	30	31	32	33	34	35	37	39	41	43	47	48	49	50	54	55	57	58	59	60	61	62	64	66	68	69	71	76	77	90
ASC	Yarrowia lipolytica	45	1	6	1	3			1		4			3	1	3	1					1	1	3	1		4	1					1			2		1			3		1			1	1
	Saccharomyces cerevisiae	65	3	5	2	3			2		9			4		4	1					4	1	2	1		7				3		1			2	1	1			3		1			4	1
	Kluyveromyces lactis	63	3	5	1	3			3		6			3	1	4	1				4		1	2	1		5				3		1			2	1	1			3		1			7	1
	Arthrobotrys oligospora	87	6	11	1	5			4		5	2		3	1	4	1	1			2	6	1	3	1		3	1			1		1			2		1		2	5		1		2	1	1		6
	Malbranchea cinnamomea	62	1	9	1	4	1		2		4			3	1	3	1		1		1	6	1	2	1		3				1		1	1		2	1	1			3		1		1	2			3
	Penicillium chrysogenum	103	6	13	1	5	4		5		3			9	1	4	1	3			6	9	1	3	1		3	1			1		1			2	1	1			3		1		2	3	1		6
	Aspergillus nidulans	92	9	12	1	7	2		4		3			3	1	4	1	4			5	7	1	3	1		3	1			1		1			2	1	1			3		1		3	2			2
	Aspergillus niger	121	12	18	1	8	5		4		3			6	1	3	1	5			6	11	1	3	1		3	1			1		1			2	1	1			3		1		6	4	1		3
	Aspergillus oryzae	117	9	18	1	9	3		4		3			6	1	4	1	5			11	8	1	2	1		3	1			1		1			2	1	1			3		1		4	5	2		4
	Leptosphaeria maculans	98	6	16	1	5			9		3			3	1	4	1	2			7	5	1	7	1		3	1			1		1		1	2	1	1			3		1		2	2	1		4
	Thielavia terrestris	91	8	11	1	6			4		4	1		3	1	4	1	3			4	6		2	1		3	1			1		1		1	2	1	1			3		1		5	2	1		5
	Myceliophthora thermophila	87	7	13	1	5	1		4		3	1		3	1	4	1	3			5	6	1	2	1		3	1			1		1		1	2	1	1			3		1		2	1	1		4
	Podospora anserina	92	8	16	1	6	2		3		5	1		3	1	4	1	1			6	5	1	2	1		3	1			1		1		1	2	1	1			3		1		3		1		3
	Neurospora crassa	78	6	11	1	6	2		2		5	1		3	1	3	1	1			3	4	1	2	1		3	1			1		1		1	2	1	1			3		1		2	1	1		3
	Magnaporthe grisea	105	13	11	1	4	1		2		4	1		3	1	4	1	6			4	10	1	2	1		3	1			1		1		1	2	1	1		3	3		1		4	4	1		6
	Fusarium graminearum	110	16	20	1	5			6		4	2		3	1	4	1				5	5	1	2	1		3	1			1		1			2	1	1			3	2	1		2	4	1		6
BAS	Rhodosporidium toruloides	101	3	15	1	7	1		3	3	4	1		2	1	5	1				5	4	1		1		3	1	1	4	1	2	1			2	1	1			2	3	1		4	3	1	1	9
	Sporisorium reilianum	66	5	14	1	4			2		2			3	1	4	1				3	2	1				3	1			1		1			2	1	1					1		3	2	1		2
	Schizophyllum commune	77	9	13	1	4	2		5		6	1		3	1	3	1				1	3	1		1		3				2	1	1			2	1	1					1		2		1		7
	Piriformospora indica	73	5	12	1	5	1		3		4			3	1	3	1				2	5	1		1		3	1			1	1	1			2	1	1					1		1		1		4
	Phanerochaete chrysosporium	70	9	13	1	4	1		9		2	1		3	1	4	1				1	1	1		1		3	1			2	1	1			2	1	1					1		2		1		1
	Postia placenta	28	1	8		2			9		1			1		1																											1		4
	Rhizopus oryzae	145	15	34	3	6	3		4	1	15	1		10		4	1		1		3	2	1	2	2		8	1		1	4	9	1			2	1				2	1	1			3		3
OOMYC	Phytophthora infestans	157	20	8		7		1	4	2			1	9		4	1			1	7		2					7			7		1			2	1	2	7	3	2		2			51	1
[truncated: 1 more columns]

## Sheet: PLs
Additional File S8
Overview over number of glycosyl transferase domains in various fungal genomes.
phylum	species	total	1	3	4	7	8	9	11	14	20	NC
ASC	Yarrowia lipolytica	0
	Saccharomyces cerevisiae	0
	Kluyveromyces lactis	0
	Arthrobotrys oligospora	15	8	3	1		2	1
	Malbranchea cinnamomea	4	2	1	1
	Penicillium chrysogenum	9	5	1	3
	Aspergillus nidulans	21	8	5	4			1	1		2
	Aspergillus niger	8	6		2
	Aspergillus oryzae	23	12	3	4	1		1			2
	Leptosphaeria maculans	19	9	6	4
	Thielavia terrestris	4	1		2	1
	Myceliophthora thermophila	8	5	1	1						1
	Podospora anserina	8	4	2	1							1
	Neurospora crassa	4	1	1	1						1
	Magnaporthe grisea	4	2		1						1
	Fusarium graminearum	21	9	7	3			1			1
BAS	Rhodosporidium toruloides	4								3		1
	Sporisorium reilianum	3	1							1		1
	Schizophyllum commune	5	2					2		1
	Piriformospora indica	16	3	6	2			1		2		2
	Phanerochaete chrysosporium	1								1
	Postia placenta	2								2
	Rhizopus oryzae	6					1			5
OOMYC	Phytophthora infestans	67	20	44	3

## Sheet: CEs
Additional File S8
Overview over number of glycosyl transferase domains in various fungal genomes.
phylum	species	total	1	2	3	4	5	6	7	8	9	11	12	14	15	16	NC
ASC	Yarrowia lipolytica	1				1
	Saccharomyces cerevisiae	2				2
	Kluyveromyces lactis	1				1
	Arthrobotrys oligospora	30	8				4			5	1		3		1	7	1
	Malbranchea cinnamomea	24	9			7	5				1		1		1
	Penicillium chrysogenum	22	1		4	5	4			2	1		2		1	1	1
	Aspergillus nidulans	31	2		5	7	4			3	1		2			3	4
	Aspergillus niger	23	2			5	5			3	1		2			2	3
	Aspergillus oryzae	29	4		1	3	5			5	1		4			3	3
	Leptosphaeria maculans	33	3	1	2	7	8			3	2		3		2	2
	Thielavia terrestris	28	3	1	4	6	3			3	1		1		2	2	2
	Myceliophthora thermophila	28	6		3	5	3			2	1		2		2	2	2
	Podospora anserina	41	13		7	5	7			1			1		3	2	2
	Neurospora crassa	22	6		3	4	3			1	1		1		1	1	1
	Magnaporthe grisea	52	10	1	6	10	17			1	1		3		1	2
	Fusarium graminearum	45	4	1	5	7	13			6	1		3			5
BAS	Rhodosporidium toruloides	10				6	1									3
	Sporisorium reilianum	12	1			7	2			1	1
	Schizophyllum commune	40	10			10	2			2	1		2		2	11
	Piriformospora indica	45	10		1	15	3			5			1		1	7	2
	Pharochaete chrysosporium	20	4			4				2	1				2	7
	Postia placenta	22				6				4	4			1	2	5
	Rhizopus oryzae	48				34		1		6	3						4
OOMYC	Phytophthora infestans	21		2		2	4			12		1
Because the vast majority (if not all) of the members of the CE10 family are esterases acting on non-carbohydrate substrates, the information on CAZy.org has been withdrawn and thus is not included in this table (nor considered in the study).

## Sheet: AAs
Additional File S8
Overview over number of glycosyl transferase domains in various fungal genomes.
phylum	species	total	1	2	3	4	5	6	7	8	9	10	11	12	13
ASC	Yarrowia lipolytica	10	3		1			6
	Saccharomyces cerevisiae	6	3					3
	Kluyveromyces lactis	0
	Arthrobotrys oligospora	33			2		1		1	1	26			1	1
	Malbranchea cinnamomea	42	1	3	5	2	2	2	12	1	8		6
	Penicillium chrysogenum	22	2		1	1	2	1			4		9		2
	Aspergillus nidulans	33	2		16					2	9		2		2
	Aspergillus niger	68	16		31	1		2	4	4	7		3
	Aspergillus oryzae	30	4		6		2	1		2	8		6		1
	Leptosphaeria maculans	33	1				2		1	2	20		3	3	1
	Thielavia terrestris	58	9		12	2	1	1	2	6	19		5	1
	Myceliophthora thermophila	50	3	1	7		1	1	2	5	22		4	3	1
	Podospora anserina	105	13	1	30	4	2	1	3	8	33		5	4	1
	Neurospora crassa	35	8		2		1			2	14		4	3	1
	Magnaporthe grisea	92	15	3	21		4	1	3	9	24		7	4	1
	Fusarium graminearum	72	14	1	20	1	5	1	4	6	13		4	2	1
BAS	Rhodosporidium toruloides	17	4		3	2	2	2	1		1		2
	Sporisorium reilianum	21	6		8		3	1	2			1
	Schizophyllum commune	70	4		26			4	3	3	22		8
	Piriformospora indica	57	3		13		7	4	2	2	25			1
	Phanerochaete chrysosporium	81	4	16	39			4		2	16
	Postia placenta	22	1	1	18						2
	Rhizopus oryzae	10	4		1			5
OOMYC	Phytophthora infestans	0

## Sheet: CBMs
Additional File S8
Overview over number of glycosyl transferase domains in various fungal genomes.
phylum	species	total	1	4	5	6	9	10	12	13	14	16	18	19	20	21	24	25	32	35	37	38	42	43	46	47	48	50	52	63	66	67	NC
ASC	Yarrowia lipolytica	8											1	1		1								1			4
	Saccharomyces cerevisiae	15											2	1		4								2			6
	Kluyveromyces lactis	11											2	1		2								3			3
	Arthrobotrys oligospora	180	97							7			18		1	5	6		1	1				1			3	39					1
	Malbranchea cinnamomea	32	1					1				1	8		1	1					1			1	1		1	13				2
	Penicillium chrysogenum	51	6								1		12		3	1	8		2	1			1	3			2	10		1
	Aspergillus nidulans	44	7								1		17		4	1	2			3			1	3			1	3		1
	Aspergillus niger	55	8							1	1		13		1	1	6			2			1	4			3	13		1
	Aspergillus oryzae	37	3							2	1		6	1	1	1	6		2	2			1	5			2	3		1
	Leptosphaeria maculans	53	5										29		3	1			1	3				2			2	5		1			1
	Thielavia terrestris	80	25							1			18		3	1				1			1	1			3	22	1				3
	Myceliophthora thermophila	50	16							1			10		2	1	2			3			1	1			3	9	1
	Podospora anserina	104	31			1							31		4	1	2			2			1	1			3	25	2
	Neurospora crassa	42	19							2			3		2	1	8		1			1		1			1	2	1
	Magnaporthe grisea	114	28			2							53		3	1				3			2	2			3	14	1	1	1
	Fusarium graminearum	87	13			1				2			34		2	2			3	3			1	1			3	19		3
BAS	Rhodosporidium toruloides	11	4										2			1			1								3
	Sporisorium reilianum	6											2			1				1				1			1
	Schizophyllum commune	39	5		3				1	13			1		1	3				2				1			4	4		1
	Piriformospora indica	141	67		1					5			1		3	2				2				1			3	56
	Phanerochaete chrysosporium	71	36		4				1	8			1		2	2				1				1			3	12
	Postia placenta	22			5					8			2		2	3								1			1
	Rhizopus oryzae	38	3		2				2	12				3		8								2			2	4
OOMYC	Phytophthora infestans	37	16							11								3						4		1	2

## Sheet: species
SPECIES USED FOR COMPARISON OF CAZYMES
All numbers for CAZymes present in each species were taken from cazy.org database on 16 June 2016.
Yarrowia lipolytica W29
Taxonomy ID : 4952
Lineage: cellular organisms; Eukaryota; Opisthokonta; Fungi; Dikarya; Ascomycota; saccharomyceta; Saccharomycotina; Saccharomycetes; Saccharomycetales; Dipodascaceae; Yarrowia
Rhodosporidium toruloides CECT1137
Taxonomy ID : 5286
Lineage: cellular organisms; Eukaryota; Opisthokonta; Fungi; Dikarya; Basidiomycota; Pucciniomycotina; Microbotryomycetes; Sporidiobolales; Sporidiobolaceae; Rhodotorula
Saccharomyces cerevisiae YJM1078
Taxonomy ID : 1296266
Lineage: cellular organisms; Eukaryota; Opisthokonta; Fungi; Dikarya; Ascomycota; saccharomyceta; Saccharomycotina; Saccharomycetes; Saccharomycetales; Saccharomycetaceae; Saccharomyces; Saccharomyces cerevisiae
Thielavia terrestris NRRL 8126
Taxonomy ID : 578455
Lineage: cellular organisms; Eukaryota; Opisthokonta; Fungi; Dikarya; Ascomycota; saccharomyceta; Pezizomycotina; leotiomyceta; sordariomyceta; Sordariomycetes; Sordariomycetidae; Sordariales; Chaetomiaceae; Thielavia; Thielavia terrestris
Podospora anserina S mat+ (Podan2)
Taxonomy ID : 5145
Lineage: cellular organisms; Eukaryota; Opisthokonta; Fungi; Dikarya; Ascomycota; saccharomyceta; Pezizomycotina; leotiomyceta; sordariomyceta; Sordariomycetes; Sordariomycetidae; Sordariales; Lasiosphaeriaceae; Podospora
Fusarium graminearum PH-1
Taxonomy ID : 5518
Lineage: cellular organisms; Eukaryota; Opisthokonta; Fungi; Dikarya; Ascomycota; saccharomyceta; Pezizomycotina; leotiomyceta; sordariomyceta; Sordariomycetes; Hypocreomycetidae; Hypocreales; Nectriaceae; Fusarium; Fusarium sambucinum species complex
Kluyveromyces lactis NRRL Y-1140
Taxonomy ID : 284590
Lineage: cellular organisms; Eukaryota; Opisthokonta; Fungi; Dikarya; Ascomycota; saccharomyceta; Saccharomycotina; Saccharomycetes; Saccharomycetales; Saccharomycetaceae; Kluyveromyces; Kluyveromyces lactis
Magnaporthe grisea 70-15 (Maggr1)
Taxonomy ID : 242507
Lineage: cellular organisms; Eukaryota; Opisthokonta; Fungi; Dikarya; Ascomycota; saccharomyceta; Pezizomycotina; leotiomyceta; sordariomyceta; Sordariomycetes; Sordariomycetidae; Magnaporthales; Magnaporthaceae; Magnaporthe; Magnaporthe oryzae
Myceliophthora thermophila ATCC 42464 (Spoth2)
Taxonomy ID : 573729
Lineage: cellular organisms; Eukaryota; Opisthokonta; Fungi; Dikarya; Ascomycota; saccharomyceta; Pezizomycotina; leotiomyceta; sordariomyceta; Sordariomycetes; Sordariomycetidae; Sordariales; Chaetomiaceae; Myceliophthora; Myceliophthora thermophila; Myceliophthora thermophila
Neurospora crassa OR74A
Taxonomy ID : 367110
Lineage: cellular organisms; Eukaryota; Opisthokonta; Fungi; Dikarya; Ascomycota; saccharomyceta; Pezizomycotina; leotiomyceta; sordariomyceta; Sordariomycetes; Sordariomycetidae; Sordariales; Sordariaceae; Neurospora; Neurospora crassa
Penicillium chrysogenum Wisconsin 54-1255 (PenchWisc1_1)
Taxonomy ID : 500485
Lineage: cellular organisms; Eukaryota; Opisthokonta; Fungi; Dikarya; Ascomycota; saccharomyceta; Pezizomycotina; leotiomyceta; Eurotiomycetes; Eurotiomycetidae; Eurotiales; Aspergillaceae; Penicillium; Penicillium chrysogenum complex; Penicillium rubens
Phytophthora infestans T30-4 ⌊ Caution : protein models unreleased as finished GenBank entries ⌋
Taxonomy ID : 403677
Lineage: cellular organisms; Eukaryota; Stramenopiles; Oomycetes; Peronosporales; Phytophthora; Phytophthora infestans
Piriformospora indica (Pirin1)
Taxonomy ID : 1109443
Lineage: cellular organisms; Eukaryota; Opisthokonta; Fungi; Dikarya; Basidiomycota; Agaricomycotina; Agaricomycetes; Agaricomycetes incertae sedis; Sebacinales; Sebacinales group B; Piriformospora; Piriformospora indica
Sporisorium reilianum SRZ2 (Spore1)
Taxonomy ID : 999809
Lineage: cellular organisms; Eukaryota; Opisthokonta; Fungi; Dikarya; Basidiomycota; Ustilaginomycotina; Ustilaginomycetes; Ustilaginales; Ustilaginaceae; Sporisorium; Sporisorium reilianum
Additional File S8
Fungal species used in for comparison of CAZy domains in this study
Arthrobotrys oligospora ATCC 24927 (Artol1)
Taxonomy ID : 756982
Lineage: cellular organisms; Eukaryota; Opisthokonta; Fungi; Dikarya; Ascomycota; saccharomyceta; Pezizomycotina; Orbiliomycetes; Orbiliales; Orbiliaceae; Orbilia; mitosporic Orbilia auricolor; Arthrobotrys oligospora
Leptosphaeria maculans v23.1.3
Taxonomy ID : 5022
Lineage: cellular organisms; Eukaryota; Opisthokonta; Fungi; Dikarya; Ascomycota; saccharomyceta; Pezizomycotina; leotiomyceta; dothideomyceta; Dothideomycetes; Pleosporomycetidae; Pleosporales; Pleosporineae; Leptosphaeriaceae; Leptosphaeria; complex; Leptosphaeria maculans
Aspergillus nidulans FGSC A4
Taxonomy ID : 227321
Lineage: cellular organisms; Eukaryota; Opisthokonta; Fungi; Dikarya; Ascomycota; saccharomyceta; Pezizomycotina; leotiomyceta; Eurotiomycetes; Eurotiomycetidae; Eurotiales; Aspergillaceae; Aspergillus; Aspergillus nidulans
Aspergillus niger CBS 513.88
Taxonomy ID : 425011
Lineage: cellular organisms; Eukaryota; Opisthokonta; Fungi; Dikarya; Ascomycota; saccharomyceta; Pezizomycotina; leotiomyceta; Eurotiomycetes; Eurotiomycetidae; Eurotiales; Aspergillaceae; Aspergillus; Aspergillus niger
Aspergillus oryzae RIB40
Taxonomy ID : 510516
Lineage: cellular organisms; Eukaryota; Opisthokonta; Fungi; Dikarya; Ascomycota; saccharomyceta; Pezizomycotina; leotiomyceta; Eurotiomycetes; Eurotiomycetidae; Eurotiales; Aspergillaceae; Aspergillus; Aspergillus oryzae
Postia placenta
http://genome.jgi.doe.gov/Pospl1/Pospl1.home.html
Phanerochaete chrysosporium
http://genome.jgi.doe.gov/Phchr2/Phchr2.home.html
Schizophyllum commune
http://genome.jgi.doe.gov/Schco3/Schco3.home.html
Rhizopus oryzae
http://genome.jgi.doe.gov/Rhior3/Rhior3.home.html
