# Supplementary material for: Combined genome and transcriptome sequencing to investigate the plant cell wall degrading enzyme system in the thermophilic fungus Malbranchea cinnamomea
Source: Biotechnol Biofuels. 2017 Nov 13;10:265. doi: 10.1186/s13068-017-0956-0 (PMC5683368; doi:10.1186/s13068-017-0956-0)
Supplement: Supplementary file 10 — Additional file 10. Average fpkm values of CAZy-domain containing transcripts expressed during growth on beechwood xylan, wheat bran and glucose. [file 13068_2017_956_MOESM10_ESM.xlsx]

## Sheet: FPKM of CAZymes
Additional File S10
Average fpkm values of CAZy-domain containing transcripts expressed during growth on beechwood xylan, wheat bran and glucose.
Only CAZymes identified by dbCAN 5.0 and NCBI CDD are included.
Secretion predicted with SignalP 4.1 and WoLF PSORT.
CE10s are not included in the list.
			FPKM
Gene ID	CAZy domain	sec	xylan	bran	glc
MalCi_177.6	AA1	YES	53.3598	87.5037	81.6009
MalCi_554.28	AA11	YES	6.29171	9.47123	7.34526
MalCi_724.6	AA11	YES	734.206	1051.87	876.197		All expressed CAzymes (excluding CE10 and GTs) in at least one condition
MalCi_769.3	AA11	YES	623.554	171.804	123.5			number	families
MalCi_519.21	AA11	YES	4.37761	8.36384	3.23483		AA	40	10
MalCi_435.9	AA11		0.236487	0.741476	2.79078		GH	129	47
MalCi_762.12	AA11		61.3051	8.8824	1.90194		CE	24	6
MalCi_665.46	AA2	YES	4.46087	5.94526	25.1237		PL	4	3
MalCi_433.6	AA2		51.6482	48.3976	52.3687		total	197
MalCi_804.1	AA2		3036.74	2028.16	3958.93
MalCi_591.5	AA3	YES	24.4827	34.0953	190.968
MalCi_779.11	AA3	YES	30.0029	13.7655	35.2787
MalCi_414.1	AA3		87.0796	224.805	57.7326
MalCi_615.33	AA3		17.2963	12.4689	134.891
MalCi_756.13	AA3		16.8075	53.8081	23.6927
MalCi_528.49	AA4		718.805	54.6592	44.2796
MalCi_688.36	AA4		65.4052	50.9419	111.101
MalCi_665.40	AA5	YES	36.4795	71.4191	228.338
MalCi_528.1	AA5		7.33464	4.25882	2.33448
MalCi_596.9	AA6	YES	134.454	81.5745	73.2151
MalCi_646.9	AA6	YES	4912.43	199.069	182.893
MalCi_241.3	AA7	YES	30.3402	27.1637	26.1501
MalCi_539.2	AA7	YES	41.9142	71.2124	46.0928
MalCi_765.11	AA7	YES	16.5596	32.908	18.8163
MalCi_787.11	AA7	YES	46.8412	85.6432	31.8355
MalCi_806.21	AA7	YES	1.86567	13.7875	3.28206
MalCi_809.26	AA7	YES	2.36414	6.27545	51.6014
MalCi_261.1	AA7		209.418	47.6725	147.666
MalCi_546.12	AA7		174.085	145.569	70.5453
MalCi_669.6	AA7		24.9481	41.3779	14.1707
MalCi_748.18	AA7		4.30312	6.81733	9.20329
MalCi_127.13	AA7-AA7		15.4699	10.9305	24.1239
MalCi_654.4	AA8		322.31	325.259	550.352
MalCi_739.16	AA9	YES	67.3146	171.996	8.35533
MalCi_780.38	AA9	YES	0.679369	3.25859	0.769551
MalCi_123.8	AA9	YES	46.0462	97.6338	46.3757
MalCi_639.3	AA9	YES	15.3263	31.3197	6.14407
MalCi_630.43	AA9		1.86003	2.99619	3.29008
MalCi_638.10	AA9		107.15	39.6683	0
MalCi_604.52	AA9-AA9	YES	2.38575	12.3043	1.27848
MalCi_664.9	CBM10	YES	10.8312	15.5207	19.9701
MalCi_427.10	CBM16		0.245727	0	0.663974
MalCi_326.2	CBM18		3.54432	1.84831	7.29697
MalCi_808.40	CBM21		10.1083	19.4719	27.1202
MalCi_589.58	CBM48		1244.12	4141.77	894.793
MalCi_332.1	CBM50		13.6021	21.5812	19.8917
MalCi_557.32	CBM50		37.763	18.5594	18.7052
MalCi_799.34	CBM50-CBM50-CBM50-CBM50		118.746	161.723	64.8218
MalCi_780.22	CE1	YES	0.96557	7.41711	0.918892
MalCi_231.5	CE1		5.81776	293.135	42.7381
MalCi_283.6	CE1		28.4578	36.8821	39.0597
MalCi_486.8	CE1		152.897	128.48	231.402
MalCi_585.2	CE1		29.7675	23.1782	34.038
MalCi_589.65	CE1		104.982	48.316	23.6392
MalCi_678.8	CE1		1693.45	1172.6	1322.46
MalCi_712.18	CE1		38.1994	40.1879	52.1716
MalCi_712.33	CE1		16.9353	13.9007	7.98883
MalCi_210.25	CE12		45.9168	43.6445	28.4246
MalCi_534.20	CE15	YES	22.5809	3.46077	0.705172
MalCi_599.21	CE4	YES	24.4001	11.0538	1.57514
MalCi_627.8	CE4	YES	0.35038	0.52495	0.952562
MalCi_520.4	CE4		658.516	998.653	280.791
MalCi_627.9	CE4		1	1	1
MalCi_634.13	CE4		431.663	45.9537	13.8686
MalCi_803.85	CE4		120.621	58.6593	71.597
MalCi_127.25	CE4-CBM18		27.0648	16.0041	36.4009
MalCi_376.6	CE5	YES	2.65803	4.48208	2.59591
MalCi_664.5	CE5	YES	55.0341	2101.76	96.7457
MalCi_675.5	CE5	YES	6.55717	77.0852	7.33428
MalCi_695.4	CE5	YES	67.8122	158.901	62.2073
MalCi_808.35	CE5	YES	128.369	712.128	254.268
MalCi_414.2	CE9		404.589	314.803	166.372
MalCi_790.16	GH1	YES	673.138	1226.25	241.456
MalCi_619.23	GH1		206.521	33.6805	23.8757
MalCi_210.5	GH10	YES	187	17	1
MalCi_551.2	GH10		135	0	0
MalCi_551.3	GH10		33.3978	8.42788	1.14659
MalCi_588.8	GH10-CBM1	YES	174.474	62.7349	69.1816
MalCi_075.8	GH105		9.9795	22.837	10.6058
MalCi_061.8	GH109		40.4286	52.4029	51.0924
MalCi_223.39	GH109		4.99111	3.10324	6.41963
MalCi_236.10	GH109		33.4875	30.437	57.873
MalCi_488.6	GH109		741.377	494.795	1379.73
MalCi_547.4	GH109		7.53613	1.00417	3.21154
MalCi_691.51	GH109		1.2785	1.65678	0.707441
MalCi_800.35	GH109		45.6554	37.4102	23.1373
MalCi_617.15	GH11	YES	3058.74	227.417	9.83365
MalCi_809.19	GH12	YES	0.93497	4.28791	1.48614
MalCi_670.16	GH125		67.0307	77.8881	38.2371
MalCi_696.21	GH127		27.9725	28.9171	33.5601
MalCi_614.8	GH128	YES	1.73514	1.55096	1.03063
MalCi_655.13	GH13	YES	12.4607	259.221	17.1818
MalCi_197.14	GH13		4702.02	3279.78	6088.91
MalCi_262.1	GH13		128.258	1289.92	87.5473
MalCi_625.2	GH13		3.07208	5.42816	7.86746
MalCi_392.4	GH13-GT5	YES	1.77042	1.64922	4.42761
MalCi_179.14	GH132	YES	1367.74	1310.23	1878.44
MalCi_652.31	GH132	YES	223.355	588.779	183.474
MalCi_119.3	GH133		14.5252	22.4856	9.36906
MalCi_700.25	GH15		4.17091	3.18775	9.51901
MalCi_557.23	GH15-CBM20		637.276	390.939	723.525
MalCi_417.26	GH16	YES	19.8916	2.90947	1.64932
MalCi_792.20	GH16	YES	17.3814	24.1064	21.3426
MalCi_624.16	GH16	YES	52.5632	191.243	74.4114
MalCi_757.11	GH16	YES	418.776	392.971	614.657
MalCi_147.10	GH16		133.464	100.778	174.244
MalCi_344.5	GH16		133.517	68.6033	101.909
MalCi_589.51	GH16		3.42207	9.0165	1.73361
MalCi_665.41	GH16		6.06122	3.93913	44.4184
MalCi_762.44	GH16		281.563	287.49	236.782
MalCi_695.20	GH16-CBM18	YES	662.899	1324.85	780.678
MalCi_266.5	GH17	YES	1848.52	1376.78	1572.81
MalCi_372.12	GH17	YES	1951.2	1816.13	2333.04
MalCi_712.38	GH17		368.328	242.309	394.767
MalCi_298.13	GH18	YES	132.617	32.438	9.4521
MalCi_528.12	GH18	YES	69.3937	102.508	216.6
MalCi_674.8	GH18	YES	10.4245	1.31108	0.559826
MalCi_596.13	GH18	YES	16.7913	30.5406	8.11846
MalCi_617.17	GH18		1.62949	1.26484	0.63644
MalCi_674.9	GH18		17.4374	4.71795	3.48743
MalCi_759.26	GH18		17.8314	15.2218	17.23
MalCi_766.23	GH18		236.946	72.3702	45.0129
MalCi_783.4	GH18		13.3255	6.32861	6.27137
MalCi_557.31	GH18-CBM18-CBM18		243.567	54.6574	189.395
MalCi_488.5	GH18-CBM50		115.659	104.662	211.67
MalCi_772.3	GH18-CBM50-CBM50		6.64989	5.6703	21.9254
MalCi_428.1	GH18-CBM50-CBM50-CBM50	YES	32.6345	23.8878	18.7869
MalCi_435.17	GH18-CBM50-CBM50-CBM50	YES	425.293	122.427	90.7949
MalCi_655.10	GH2	YES	1666.74	2516.43	309.838
MalCi_682.37	GH2	YES	53.5303	49.2499	28.4451
MalCi_200.2	GH2		82.8748	321.188	90.9151
MalCi_612.11	GH2		17.076	40.1744	31.4893
MalCi_091.4	GH20	YES	73.1546	170.185	14.5477
MalCi_795.24	GH20	YES	80.9398	57.4146	25.5968
MalCi_222.2	GH23		30.1126	25.7232	32.6677
MalCi_666.7	GH24	YES	80.8833	36.8307	8.46109
MalCi_148.8	GH25		27.7457	24.055	6.35917
MalCi_165.1	GH3	YES	5.73255	2.89091	7.28515
MalCi_429.6	GH3	YES	13.7379	13.9436	13.7037
MalCi_665.20	GH3	YES	15.6595	11.3927	7.53892
MalCi_775.6	GH3	YES	14.0048	6.87122	6.23904
MalCi_630.11	GH3	YES	27.4224	21.398	41.1186
MalCi_007.3	GH3		93.7469	146.787	63.3145
MalCi_247.3	GH3		37.8905	62.065	30.9059
MalCi_494.63	GH3		29.6839	33.8259	24.5375
MalCi_682.33	GH3		32.0189	35.6812	29.9598
MalCi_817.36	GH3		92.2985	242.472	109.117
MalCi_257.1	GH31	YES	36.9028	38.984	23.9159
MalCi_235.17	GH31		345.556	424.886	154.16
MalCi_332.5	GH31		832.12	112.633	691.587
MalCi_417.23	GH31		56.3347	75.748	84.1709
MalCi_504.3	GH31		11.2544	63.2114	12.3593
MalCi_721.5	GH31		4.18442	4.78132	3.44639
MalCi_775.5	GH31		96.1491	40.075	26.5112
MalCi_652.13	GH35-CBM37		268.649	267.904	832.786
MalCi_465.1	GH37		92.6843	2517.37	3677.22
MalCi_817.18	GH38		84.8893	74.4886	40.7368
MalCi_700.37	GH43	YES	5.0003	2.18893	2.68402
MalCi_103.28	GH43		4.44641	4.08789	25.0832
MalCi_519.11	GH43		55.0288	10.7651	8.34947
MalCi_629.10	GH43		66.3498	34.2908	53.0346
MalCi_728.6	GH43		102.799	36.3402	18.5373
MalCi_817.31	GH43		44.2237	17.8369	50.3961
MalCi_704.7	GH45	YES	15.8515	0	0
MalCi_589.23	GH47	YES	26.9112	40.4518	43.7946
MalCi_422.7	GH47		19.5444	16.5745	23.6925
MalCi_491.24	GH47		76.0332	105.578	84.8129
MalCi_670.8	GH47		96.7866	146.117	101.201
MalCi_790.1	GH47		942.735	848.37	904.128
MalCi_489.39	GH5	YES	39.0268	510.926	1165.63
MalCi_504.4	GH5	YES	39.0548	176.095	55.2805
MalCi_646.16	GH5	YES	143.969	405.728	121.724
MalCi_748.9	GH5	YES	2.64941	6.39639	0.601738
MalCi_783.25	GH5		59.5723	35.0723	65.2529
MalCi_575.3	GH51		102.522	43.4333	59.5274
MalCi_632.19	GH51		976.805	822.736	829.273
MalCi_425.5	GH55		221.846	399.481	253.932
MalCi_398.1	GH55-GH55	YES	129.354	94.2264	55.873
MalCi_780.39	GH6	YES	62.478	197.298	127.701
MalCi_773.21	GH63		50.6876	81.2139	62.8368
MalCi_700.10	GH65	YES	149.335	110.412	75.6594
MalCi_603.16	GH67	YES	21.1287	5.22853	3.67924
MalCi_460.6	GH7	YES	111.015	408.661	311.16
MalCi_534.8	GH7	YES	20.3813	81.6488	39.9654
MalCi_670.57	GH71-GH71	YES	1092.38	657.53	80.4232
MalCi_235.14	GH72	YES	3648.37	3224.59	2112.72
MalCi_044.1	GH72		88.1627	155.267	50.1464
MalCi_491.15	GH72-CBM43		475.204	383.385	644.952
MalCi_667.7	GH74-GH74	YES	115.797	143.58	101.088
MalCi_695.2	GH76	YES	11.7919	16.2212	12.8649
MalCi_674.18	GH76		16.5055	21.3665	20.648
MalCi_630.20	GH76-GH76		84.9042	57.9226	77.2777
MalCi_177.4	GH78-CBM67		0.725981	0.572743	3.18728
MalCi_602.6	GH78-CBM67		2.43281	5.69552	2.67169
MalCi_584.10	GH81	YES	13.6971	8.58118	9.0587
MalCi_704.23	GH82		108.71	105.954	99.1628
MalCi_783.26	GH92	YES	15.0466	42.4512	14.4819
MalCi_663.14	GH92		6.81792	2.53378	1.89188
MalCi_663.15	GH92		8.14579	2.6664	2.19065
MalCi_779.8	GH93		18.2577	20.5719	11.5554
MalCi_619.22	GH95		4.10804	7.73057	7.63332
MalCi_103.34	GT1		78.7626	122.279	116.242
MalCi_113.3	GT15		49.9027	77.3359	65.2728
MalCi_123.1	GT15		56.7773	55.4335	73.4468
MalCi_750.11	GT15		89.0797	120.101	106.776
MalCi_807.32	GT15		52.4057	90.3699	64.5692
MalCi_372.3	GT2		32.6955	52.6198	45.6593
MalCi_380.28	GT2		30.9871	41.2808	34.7715
MalCi_500.14	GT2		107.793	194.296	196.884
MalCi_500.15	GT2		80.4317	145.903	175.698
MalCi_516.24	GT2		18.9713	18.5829	26.6463
MalCi_574.21	GT2		253.93	289.047	346.331
MalCi_589.1	GT2		17.7972	18.661	18.3895
MalCi_610.20	GT2		559.47	725.523	94.685
MalCi_717.16	GT2		178.751	155.216	226.972
MalCi_579.7	GT20		96.9271	86.6612	137.683
MalCi_645.32	GT20		216.415	187.525	920.645
MalCi_679.22	GT20		122.077	143.618	326.082
MalCi_759.11	GT21		36.135	24.9482	35.6905
MalCi_565.8	GT22	YES	11.7299	15.9847	13.3277
MalCi_585.13	GT22		6.33809	14.4298	10.1029
MalCi_652.40	GT22		15.9646	10.202	19.2549
MalCi_103.38	GT24		61.9936	75.8207	114.473
MalCi_673.59	GT28		470.124	896.03	599.512
MalCi_688.65	GT3		2210.99	79.1309	28.467
MalCi_381.4	GT31	YES	48.771	72.0415	92.6582
MalCi_697.2	GT32	YES	26.7994	18.5179	25.7011
MalCi_103.31	GT32		32.4265	41.6786	47.1673
MalCi_248.2	GT32		183.421	163.811	204.459
MalCi_489.21	GT32		39.0164	54.0335	41.0091
MalCi_565.13	GT32		11.7977	11.5009	4.27355
MalCi_739.4	GT32		38.48	11.0532	7.90662
MalCi_079.15	GT33		17.4938	11.9561	27.3829
MalCi_298.38	GT34		12.4366	13.813	20.237
MalCi_774.7	GT34		22.9008	26.3534	28.8537
MalCi_719.29	GT35		35.2524	23.5713	47.7418
MalCi_603.17	GT39		165.681	247.844	212.435
MalCi_656.25	GT39		51.7615	80.0936	83.5153
MalCi_797.2	GT39		237.12	418.688	316.719
MalCi_431.7	GT4	YES	19.3278	23.3825	20.0676
MalCi_138.2	GT4		35.5337	36.3442	81.7655
MalCi_410.1	GT4		235.006	69.6073	251.503
MalCi_799.21	GT4		18.2429	26.7186	20.8651
MalCi_491.17	GT48		264.599	380.103	457.81
MalCi_604.50	GT50		36.8868	30.7307	36.9315
MalCi_057.6	GT54		41.0093	41.6632	80.3775
MalCi_670.24	GT57		22.4747	30.4423	29.9841
MalCi_780.2	GT57		10.1947	11.4095	13.7732
MalCi_807.54	GT58		10.2129	14.7927	10.4941
MalCi_578.10	GT59		8.65504	9.13635	23.364
MalCi_534.33	GT62		620.283	836.543	924.745
MalCi_627.34	GT62		100.404	120.528	110.582
MalCi_806.36	GT62		24.4547	22.8992	28.8921
MalCi_603.10	GT66		32.7694	38.48	42.6422
MalCi_112.6	GT69		30.0629	46.8321	29.4834
MalCi_528.57	GT71		2.51682	4.90893	1.03263
MalCi_539.35	GT71		6.10612	7.03176	8.76699
MalCi_365.31	GT8	YES	24.705	26.3185	20.5205
MalCi_675.8	GT8		108.901	162.705	97.5869
MalCi_757.12	GT90	YES	22.4755	31.2244	43.3452
MalCi_619.17	GT90	YES	7.96453	6.4365	12.1582
MalCi_413.18	GT90		31.2144	41.4117	36.823
MalCi_219.18	PL1	YES	211.304	92.0211	548.205
MalCi_618.6	PL1	YES	188.233	146.948	90.7499
MalCi_652.77	PL3	YES	169.845	123.04	78.3308
MalCi_617.19	PL4	YES	0.433717	0.338851	0.268377

## Sheet: FPKM of secreted CAZymes
Additional File S10
All putative secreted CAZymes expressed during growth on wheat bran or beechwood xylan (with fpkm>1).
	Wheat bran				Beechwood xylan
	Gene ID	CAZy domain(s)	FPKM		Gene ID	CAZy domain(s)	FPKM
	MalCi_235.14	GH72	3224.59		MalCi_646.9	AA6	4912.43
	MalCi_655.10	GH2	2516.43		MalCi_235.14	GH72	3648.37
	MalCi_664.5	CE5	2101.76		MalCi_617.15	GH11	3058.74
	MalCi_372.12	GH17	1816.13		MalCi_372.12	GH17	1951.2
	MalCi_266.5	GH17	1376.78		MalCi_266.5	GH17	1848.52
	MalCi_695.20	GH16-CBM18	1324.85		MalCi_655.10	GH2	1666.74
	MalCi_179.14	GH132	1310.23		MalCi_179.14	GH132	1367.74
	MalCi_724.6	AA11	1051.87		MalCi_670.57	GH71-GH71	1092.38
	MalCi_790.1	GH47	848.37		MalCi_790.1	GH47	942.735
	MalCi_808.35	CE5	712.128		MalCi_724.6	AA11	734.206
	MalCi_670.57	GH71-GH71	657.53		MalCi_695.20	GH16-CBM18	662.899
	MalCi_652.31	GH132	588.779		MalCi_769.3	AA11	623.554
	MalCi_489.39	GH5	510.926		MalCi_435.17	GH18-CBM50-CBM50-CBM18	425.293
	MalCi_460.6	GH7	408.662		MalCi_757.11	GH16	418.776
	MalCi_646.16	GH5	405.728		MalCi_652.31	GH132	223.355
	MalCi_757.11	GH16	392.971		MalCi_219.18	PL1	211.304
	MalCi_655.13	GH13	259.221		MalCi_618.6	PL1	188.233
	MalCi_617.15	GH11	227.417		MalCi_588.8	GH10-CBM1	174.474
	MalCi_646.9	AA6	199.069		MalCi_652.77	PL3	169.846
	MalCi_780.39	GH6	197.298		MalCi_700.10	GH65	149.335
	MalCi_624.16	GH16	191.243		MalCi_646.16	GH5	143.969
	MalCi_504.4	GH5	176.095		MalCi_596.9	AA6	134.454
	MalCi_739.16	AA9	171.996		MalCi_298.13	GH18	132.617
	MalCi_769.3	AA11	171.804		MalCi_398.1	GH55-GH55	129.354
	MalCi_091.4	GH20	170.185		MalCi_808.35	CE5	128.369
	MalCi_695.4	CE5	158.901		MalCi_667.7	GH74-GH74	115.797
	MalCi_618.6	PL1	146.948		MalCi_460.6	GH7	111.015
	MalCi_667.7	GH74-GH74	143.58		MalCi_795.24	GH20	80.9398
	MalCi_652.77	PL3	123.04		MalCi_666.7	GH24	80.8833
	MalCi_435.17	GH18-CBM50-CBM50-CBM18	122.427		MalCi_091.4	GH20	73.1546
	MalCi_700.10	GH65	110.412		MalCi_528.12	GH18	69.3937
	MalCi_528.12	GH18	102.508		MalCi_695.4	CE5	67.8122
	MalCi_123.8	AA9	97.6338		MalCi_739.16	AA9	67.3146
	MalCi_398.1	GH55-GH55	94.2264		MalCi_780.39	GH6	62.478
	MalCi_219.18	PL1	92.0211		MalCi_664.5	CE5	55.0342
	MalCi_177.6	AA1	87.5037		MalCi_682.37	GH2	53.5303
	MalCi_787.11	AA7	85.6432		MalCi_177.6	AA1	53.3598
	MalCi_534.8	GH7	81.6488		MalCi_624.16	GH16	52.5632
	MalCi_596.9	AA6	81.5745		MalCi_381.4	GT31	48.771
	MalCi_675.5	CE5	77.0852		MalCi_787.11	AA7	46.8412
	MalCi_381.4	GT31	72.0415		MalCi_123.8	AA9	46.0462
	MalCi_665.40	AA5	71.4191		MalCi_539.2	AA7	41.9142
	MalCi_539.2	AA7	71.2124		MalCi_504.4	GH5	39.0548
	MalCi_588.8	GH10-CBM1	62.7349		MalCi_489.39	GH5	39.0268
	MalCi_795.24	GH20	57.4146		MalCi_257.1	GH31	36.9028
	MalCi_682.37	GH2	49.2499		MalCi_665.40	AA5	36.4795
	MalCi_783.26	GH92	42.4512		MalCi_428.1	GH18-CBM50-CBM50-CBM18	32.6345
	MalCi_589.23	GH47	40.4518		MalCi_241.3	AA7	30.3402
	MalCi_257.1	GH31	38.984		MalCi_779.11	AA3	30.0029
	MalCi_666.7	GH24	36.8307		MalCi_630.11	GH3	27.4224
	MalCi_591.5	AA3	34.0953		MalCi_589.23	GH47	26.9112
	MalCi_765.11	AA7	32.908		MalCi_697.2	GT32	26.7994
	MalCi_298.13	GH18	32.4381		MalCi_365.31	GT8	24.705
	MalCi_639.3	AA9	31.3197		MalCi_591.5	AA3	24.4828
	MalCi_757.12	GT90	31.2244		MalCi_599.21	CE4	24.4001
	MalCi_596.13	GH18	30.5406		MalCi_534.20	CE15	22.5808
	MalCi_241.3	AA7	27.1637		MalCi_757.12	GT90	22.4755
	MalCi_365.31	GT8	26.3185		MalCi_603.16	GH67	21.1287
	MalCi_792.20	GH16	24.1065		MalCi_534.8	GH7	20.3813
	MalCi_428.1	GH18-CBM50-CBM50-CBM18	23.8878		MalCi_417.26	GH16	19.8916
	MalCi_431.7	GT4	23.3825		MalCi_431.7	GT4	19.3278
	MalCi_630.11	GH3	21.398		MalCi_792.20	GH16	17.3814
	MalCi_697.2	GT32	18.5179		MalCi_596.13	GH18	16.7913
	MalCi_695.2	GH76	16.2212		MalCi_765.11	AA7	16.5596
	MalCi_565.8	GT22	15.9847		MalCi_704.7	GH45	15.8515
	MalCi_664.9	CBM10	15.5207		MalCi_665.20	GH3	15.6595
	MalCi_429.6	GH3	13.9436		MalCi_639.3	AA9	15.3263
	MalCi_806.21	AA7	13.7875		MalCi_783.26	GH92	15.0466
	MalCi_779.11	AA3	13.7656		MalCi_775.6	GH3	14.0048
	MalCi_604.52	AA9-AA9	12.3043		MalCi_429.6	GH3	13.7379
	MalCi_665.20	GH3	11.3927		MalCi_584.10	GH81	13.6971
	MalCi_599.21	CE4	11.0538		MalCi_655.13	GH13	12.4607
	MalCi_554.28	AA11	9.47123		MalCi_695.2	GH76	11.7919
	MalCi_584.10	GH81	8.58118		MalCi_565.8	GT22	11.7298
	MalCi_780.22	CE1	7.41711		MalCi_664.9	CBM10	10.8312
	MalCi_775.6	GH3	6.87122		MalCi_674.8	GH18	10.4245
	MalCi_619.17	GT90	6.4365		MalCi_619.17	GT90	7.96453
	MalCi_748.9	GH5	6.39639		MalCi_675.5	CE5	6.55717
	MalCi_809.26	AA7	6.27545		MalCi_554.28	AA11	6.29171
	MalCi_665.46	AA2	5.94526		MalCi_165.1	GH3	5.73255
	MalCi_603.16	GH67	5.22853		MalCi_700.37	GH43	5.0003
	MalCi_376.6	CE5	4.48208		MalCi_665.46	AA2	4.46087
	MalCi_809.19	GH12	4.28791		MalCi_376.6	CE5	2.65803
	MalCi_534.20	CE15	3.46077		MalCi_748.9	GH5	2.64942
	MalCi_780.38	AA9	3.25859		MalCi_604.52	AA9-AA9	2.38575
	MalCi_417.26	GH16	2.90947		MalCi_809.26	AA7	2.36414
	MalCi_165.1	GH3	2.89091		MalCi_806.21	AA7	1.86567
	MalCi_700.37	GH43	2.18893		MalCi_392.4	GH13-GT5	1.77042
	MalCi_392.4	GH13-GT5	1.64921		MalCi_614.8	GH128	1.73515
	MalCi_614.8	GH128	1.55096		MalCi_809.19	GH12	0.93497
	MalCi_674.8	GH18	1.31108
