# Supplementary material for: Combined genome and transcriptome sequencing to investigate the plant cell wall degrading enzyme system in the thermophilic fungus Malbranchea cinnamomea
Source: Biotechnol Biofuels. 2017 Nov 13;10:265. doi: 10.1186/s13068-017-0956-0 (PMC5683368; doi:10.1186/s13068-017-0956-0)
Supplement: Supplementary file 11 — Additional file 11. Differentially expressed genes of M. cinnamomea FCH 10.5 cultivated on wheat bran, beechwood xylan or glucose. [file 13068_2017_956_MOESM11_ESM.xlsx]

## Sheet: Diff exp on polymers
Additional File S11
Expression levels (fpkm) and differential expression of CAZymes involved in degradation of cellulose, hemicellulose, pectin, and chitin
sec = secreted protein (Y = yes, SignalP 4.0 prediction; Y = yes, WoLF PSORT prediction)
a, fpkm values of gene expression during cultivation on bran, xylan and glucose, colour gradients for each CAZy family from red (lowly expressed) to green (more highly expressed); b, differentially expressed genes during cultivation on bran and xylan, compared to glucose (upregulated on wheat bran or xylan = green; downregulated on wheat bran or xylan = red); c, upregulated genes during cultivati…
				a				b			c						a				b			c
	Gene ID	CAZy domains	sec		fpkm			diff exp			upregulated on			Gene ID	CAZy domains	sec		fpkm			diff exp			upregulated
				bran	xylan	glc		bran	xylan		bran	xylan					bran	xylan	glc		bran	xylan		bran	xylan
	Cellulose													Pectin
	MalCi_604.52	AA9-AA9	Y	12.3043	2.38575	1.27848		27.9002			12.94			MalCi_655.10	GH2	Y	2516.43	1666.74	309.838		7.57378	4.77678
	MalCi_739.16	AA9	Y	171.996	67.3146	8.35533		19.713	7.78143					MalCi_682.37	GH2	Y	49.2499	53.5303	28.4451
	MalCi_780.38	AA9	Y	3.25859	0.679369	0.769551					6.49			MalCi_200.2	GH2		321.188	82.8748	90.9151		3.70737			3.75
	MalCi_123.8	AA9	Y	97.6337	46.0462	46.3757					2.19			MalCi_612.11	GH2		40.1744	17.076	31.4893					2.33
	MalCi_630.43	AA9		2.99618	1.86003	3.29008								MalCi_652.13	GH35-CBM37		267.904	268.649	832.786
	MalCi_638.10	AA9		39.6683	107.15	0		15.206	31.259					MalCi_103.28	GH43		4.08789	4.44641	25.0832
	MalCi_639.3	AA9	Y	31.3197	15.3264	6.14407		4.39374			2.26			MalCi_519.11	GH43		10.765	55.0288	8.34947						4.98
	MalCi_619.23	GH1		33.6805	206.521	23.8757								MalCi_629.10	GH43		34.2908	66.3498	53.0346
	MalCi_790.16	GH1		1226.25	673.138	241.456		2.917			2.55			MalCi_700.37	GH43	Y	2.18893	5.0003	2.68402
	MalCi_165.1	GH3	Y	2.89091	5.73255	7.28515						2.14		MalCi_728.6	GH43		36.3402	102.799	18.5373						2.68
	MalCi_429.6	GH3	Y	13.9436	13.7379	13.7037								MalCi_817.31	GH43		17.8369	44.2237	50.3961
	MalCi_665.20	GH3	Y	11.3927	15.6595	7.53892								MalCi_575.3	GH51		43.4333	102.522	59.5274
	MalCi_775.6	GH3	Y	6.87122	14.0048	6.23904						2.01		MalCi_632.19	GH51		822.736	976.805	829.273
	MalCi_7.3	GH3		146.787	93.7469	63.3145		2.77147						MalCi_177.4	GH78-CBM67		0.572743	0.725981	3.18728		5.27318
	MalCi_247.3	GH3		62.065	37.8906	30.9059		2.37466			2.3			MalCi_602.6	GH78-CBM67		5.69552	2.43281	2.67169					2.42
	MalCi_494.63	GH3		33.8259	29.684	24.5375								MalCi_779.8	GH93		20.5719	18.2577	11.5554
	MalCi_630.11	GH3	Y	21.398	27.4224	41.1186								MalCi_75.8	GH105		22.837	9.9795	10.6058					2.33
	MalCi_682.33	GH3		35.6812	32.0189	29.9598								MalCi_210.25	CE12		43.6445	45.9168	28.4246
	MalCi_817.36	GH3		242.472	92.2985	109.117		2.4101			2.75			MalCi_219.18	PL1	Y	92.0211	211.304	548.205						7.05
	MalCi_489.39	GH5	Y	510.926	39.0268	1165.63			9.87868		3.54			MalCi_618.6	PL1	Y	146.948	188.233	90.7499
	MalCi_504.4	GH5	Y	176.095	39.0548	55.2805					3.17			MalCi_652.77	PL3	Y	123.04	169.846	78.3308
	MalCi_646.16	GH5	Y	405.728	143.969	121.724		3.15784			2.67			MalCi_617.19	PL4	Y	0.338851	0.433717	0.268377
	MalCi_748.9	GH5	Y	6.39639	2.64942	0.601738		12.7613	5.22707		2.46
	MalCi_783.25	GH5		35.0723	59.5723	65.2529								Chitin
	MalCi_780.39	GH6	Y	197.298	62.478	127.701					3.02			MalCi_435.9	AA11		0.741476	0.236487	2.79078
	MalCi_460.6	GH7	Y	408.662	111.015	311.16					3.64			MalCi_519.21	AA11	Y	8.36384	4.37761	3.23483					2.02
	MalCi_534.8	GH7	Y	81.6488	20.3813	39.9654					3.63			MalCi_554.28	AA11	Y	9.47123	6.29171	7.34526
	MalCi_809.19	GH12	Y	4.28791	0.93497	1.48614					8.48			MalCi_724.6	AA11	Y	1051.87	734.206	876.197
	MalCi_704.7	GH45	Y	0	15.8515	0								MalCi_762.12	AA11		8.88239	61.3051	1.90194		6.2201
														MalCi_769.3	AA11	Y	171.804	623.554	123.5
	Hemicelluloses													MalCi_298.13	GH18	Y	32.4381	132.617	9.4521
	MalCi_655.10	GH2	Y	2516.43	1666.74	309.838		7.57378	4.77678					MalCi_428.1	GH18-CBM50-CBM50-CBM18	Y	23.8878	32.6345	18.7869
	MalCi_682.37	GH2	Y	49.2499	53.5303	28.4451
	MalCi_200.2	GH2		321.188	82.8748	90.9151		3.70737			3.75			MalCi_435.17	GH18-CBM50-CBM50-CBM18	Y	122.427	425.293	90.7949			3.65761			2.75
	MalCi_612.11	GH2		40.1744	17.076	31.4893					2.33
	MalCi_165.1	GH3	Y	2.89091	5.73255	7.28515						2.14		MalCi_528.12	GH18	Y	102.508	69.3937	216.6
	MalCi_429.6	GH3	Y	13.9436	13.7379	13.7037								MalCi_674.8	GH18	Y	1.31108	10.4245	0.559826
	MalCi_665.20	GH3	Y	11.3927	15.6595	7.53892								MalCi_488.5	GH18-CBM50		104.662	115.659	211.67
	MalCi_775.6	GH3	Y	6.87122	14.0048	6.23904						2.01		MalCi_557.31	GH18-CBM18-CBM18		54.6574	243.567	189.395
	MalCi_7.3	GH3		146.787	93.7469	63.3145		2.77147
	MalCi_247.3	GH3		62.065	37.8906	30.9059		2.37466			2.3			MalCi_596.13	GH18	Y	30.5406	16.7913	8.11846		4.06313			2.01
	MalCi_494.63	GH3		33.8259	29.684	24.5375								MalCi_617.17	GH18		0.632422	1.62948	0.63644
	MalCi_630.11	GH3	Y	21.398	27.4224	41.1186								MalCi_674.9	GH18		4.71795	17.4374	3.48743
	MalCi_682.33	GH3		35.6812	32.0189	29.9598								MalCi_759.26	GH18		15.2218	17.8314	17.23
	MalCi_817.36	GH3		242.472	92.2985	109.117		2.4101			2.75			MalCi_766.23	GH18		72.3702	236.946	45.0129
	MalCi_489.39	GH5	Y	510.926	39.0268	1165.63			9.87868		3.54			MalCi_772.3	GH18-CBM50-CBM18		5.6703	6.64989	21.9254
	MalCi_504.4	GH5	Y	176.095	39.0548	55.2805					3.17
	MalCi_646.16	GH5	Y	405.728	143.969	121.724		3.15784			2.67			MalCi_783.4	GH18		6.32861	13.3255	6.27137
	MalCi_748.9	GH5	Y	6.39639	2.64942	0.601738		12.7613	5.22707		2.46			MalCi_91.4	GH20	Y	170.185	73.1546	14.5477		12.5127			2.37
	MalCi_783.25	GH5		35.0723	59.5723	65.2529								MalCi_795.24	GH20	Y	57.4146	80.9398	25.5968
	MalCi_588.8	GH10-CBM1	Y	62.7349	174.474	69.1816			2.84389			2.98		MalCi_414.2	CE9		314.803	404.59	166.372
	MalCi_551.3	GH10		8.42788	33.3978	1.14659		5.66663	24.6116			4.33
	MalCi_551.2	GH10		0	135	0			14.39			3.9
	MalCi_210.5	GH10	Y	17	187	1			35.18			10.49
	MalCi_617.15	GH11	Y	227.417	3058.74	9.83365		22.7886	301.799			13.25
	MalCi_809.19	GH12	Y	4.28791	0.93497	1.48614		4.25128			8.48
	MalCi_417.26	GH16	Y	2.90947	19.8916	1.64932
	MalCi_695.20	GH16-CBM18	Y	1324.85	662.899	780.678
	MalCi_792.20	GH16	Y	24.1065	17.3814	21.3426
	MalCi_147.10	GH16		100.778	133.464	174.244		2.19279
	MalCi_344.5	GH16		68.6033	133.517	101.909
	MalCi_589.51	GH16		9.01649	3.42207	1.73361		6.34541			2.25
	MalCi_624.16	GH16	Y	191.243	52.5632	74.4114		2.57663			3.32
	MalCi_665.41	GH16		3.93912	6.06122	44.4184
	MalCi_757.11	GH16	Y	392.971	418.775	614.657
	MalCi_762.44	GH16		287.49	281.563	236.782
	MalCi_257.1	GH31	Y	38.984	36.9028	23.9159
	MalCi_235.17	GH31		424.886	345.556	154.16
	MalCi_332.5	GH31		112.633	832.12	691.587			2.57827			4.36
	MalCi_417.23	GH31		75.748	56.3347	84.1709
	MalCi_504.3	GH31		63.2114	11.2544	12.3593					5.48
	MalCi_721.5	GH31		4.78132	4.18441	3.44639
	MalCi_775.5	GH31		40.075	96.1491	26.5112			3.82895			2.4
	MalCi_652.13	GH35-CBM37		267.904	268.649	832.786
	MalCi_103.28	GH43		4.08789	4.44641	25.0832
	MalCi_519.11	GH43		10.765	55.0288	8.34947			6.55556			4.98
	MalCi_629.10	GH43		34.2908	66.3498	53.0346
	MalCi_700.37	GH43	Y	2.18893	5.0003	2.68402
	MalCi_728.6	GH43		36.3402	102.799	18.5373			5.00162			2.68
	MalCi_817.31	GH43		17.8369	44.2237	50.3961
	MalCi_575.3	GH51		43.4333	102.522	59.5274
	MalCi_632.19	GH51		822.736	976.805	829.273
	MalCi_603.16	GH67	Y	5.22853	21.1287	3.67924			5.88693			4.05
	MalCi_667.7	GH74-GH74	Y	143.58	115.797	101.088
	MalCi_619.22	GH95		7.73057	4.10804	7.63332
	MalCi_780.22	CE1	Y	7.41711	0.965571	0.918892		7.61182			7.21
	MalCi_231.5	CE1		293.135	5.81776	42.7381		10.2348			8.15
	MalCi_283.6	CE1		36.8821	28.4578	39.0597
	MalCi_486.8	CE1		128.48	152.897	231.402
	MalCi_585.2	CE1		23.1782	29.7675	34.038
	MalCi_589.65	CE1		48.316	104.982	23.6392			4.56757			2.18
	MalCi_678.8	CE1		1172.6	1693.45	1322.46
	MalCi_712.18	CE1		40.1879	38.1994	52.1716
	MalCi_712.33	CE1		13.9007	16.9353	7.98883
	MalCi_599.21	CE4	Y	11.0538	24.4001	1.57514		5.84274
	MalCi_627.8	CE4	Y	0.52495	0.35038	0.952562
	MalCi_127.25	CE4-CBM18		16.0041	27.0648	36.4009
	MalCi_520.4	CE4		998.653	658.516	280.791		3.5352
	MalCi_634.13	CE4		45.9536	431.663	13.8686		3.32541	31.3621			9.41
	MalCi_803.85	CE4		58.6593	120.621	71.597						2.95
	MalCi_376.6	CE5	Y	4.48208	2.65803	2.59591
	MalCi_664.5	CE5	Y	2101.76	55.0342	96.7457		22.7094			31.91
	MalCi_675.5	CE5	Y	77.0852	6.55717	7.33428		10.1161			16.79
	MalCi_695.4	CE5	Y	158.901	67.8122	62.2073					2.57
	MalCi_808.35	CE5	Y	712.128	128.369	254.268					6.5
	MalCi_534.20	CE15	Y	3.46077	22.5808	0.705172		4.0748	27.6859			6.78

## Sheet: up 
Additional File S11
Upregulated genes during cultivation of Malbranchea cinnamomea FCH 10.5 on xylan and wheat bran, compared to glucose.
Cutoffs: p<0.05, log2 change ≥1
Presence of signal peptide for secretion was predicted with SignalP 4.1.
The putative function was deduced from the first hit when the predicted protein is used to search the UniprotKB/Swiss-prot database.
	Putative function						CAZy domain search with dbCAN & CDD		Signalp 4.1	Differential expression				Differential expression
Gene ID	first BLASTp hit	gi	E-value	Bitscore	Percent identity	Gaps	CAZy domain	E-value CAZy domain	Signap peptide present	Expression on xylan	Expression on glucose	log2 change	adj. p-value	Expression on wheat bran	Expression on glucose	log2 change	adj. p-value
MalCi_617.15	Endo-1,4-beta-xylanase; ShortXylanase; AltName: Full1,4-beta-D-xylan xylanohydrolase; Flags: Precursor	gi|3915307|sp|O43097.1|XYNA_THELA	4e-141	400	92	0	GH11	2.7e-71	YES	32779.8	108.615	-8.23744	1.55e-35	2452.66	107.627	-4.51024	7.31e-06
MalCi_748.8	SET domain-containing protein 5	gi|74626858|sp|O74467.1|SET5_SCHPO	1e-51	180	34.06	27	NA	NA	NA	2666.88	16.5404	-7.33301	9.57e-24	12659.6	16.4275	-9.5899	1.72e-55
MalCi_646.14	Conidial yellow pigment biosynthesis polyketide synthase; ShortPKS	gi|44888969|sp|Q03149.2|WA_EMENI	0	953	33.62	76	NA	NA	NA	6445.81	146.042	-5.46391	2.7e-29	NA	NA	NA	NA
MalCi_646.12	3-hydroxybenzoate 6-hydroxylase 1; AltName: FullConstitutive 3-hydroxybenzoate 6-hydroxylase	gi|75412686|sp|Q9F131.1|3HBH1_PSEAC	3e-21	95.9	28.62	29	NA	NA	NA	1591.83	36.2727	-5.45566	7.84e-26	NA	NA	NA	NA
MalCi_673.14	Serine/threonine-protein phosphatase 2A activator 1; AltName: FullPeptidyl-prolyl cis-trans isomerase PTPA-1; ShortPPIase PTPA-1; ShortRotamase PTPA-1; AltName: FullPhosphotyrosyl phosphatase activator 1	gi|90101563|sp|Q4I0M9.1|PTPA1_GIBZE	0.12	36.6	25	6	NA	NA	YES	3758.92	93.2617	-5.33289	2.64e-30	684.463	93.0022	-2.87964	0.00117674
MalCi_239.7	5-aminovalerate aminotransferase DavT; AltName: Full5-aminovalerate transaminase; AltName: FullDelta-aminovalerate aminotransferase	gi|81783877|sp|Q9I6M4.1|DAVT_PSEAE	5e-11	62.8	38.46	2	NA	NA	NA	67.082	1.88662	-5.15205	2.9e-05	45.4018	1.8838	-4.59103	0.000374544
MalCi_210.5	Endo-1,4-beta-xylanase; ShortXylanase; AltName: Full1,4-beta-D-xylan xylanohydrolase; AltName: FullTAXI; Flags: Precursor	gi|13432255|sp|P23360.4|XYNA_THEAU	3e-20	86.3	54.22	1	GH10	NA	YES	3118.35	88.6507	-5.13651	0.000107149	NA	NA	NA	NA
MalCi_529.26	6-hydroxytryprostatin B O-methyltransferase; AltName: FullFumitremorgin biosynthesis protein D	gi|550540750|sp|A1DA61.1|FTMD_NEOFI	6e-43	161	29.23	36	NA	NA	NA	3936.26	116.055	-5.08394	7.19e-28	8610.25	114.846	-6.22828	5.53e-35
MalCi_634.13	Glutathione S-transferase omega-like 2; AltName: FullGlutathione-dependent dehydroascorbate reductase	gi|74582914|sp|O94524.1|GTO2_SCHPO	3e-93	293	53.68	13	CE4	1.7e-31	NA	13069.7	416.735	-4.97095	2.82e-22	1375.1	413.514	-1.73353	0.0434797
MalCi_638.10	Probable endo-beta-1,4-glucanase D; ShortEndoglucanase D; AltName: FullCarboxymethylcellulase D; AltName: FullCellulase 61A; AltName: FullCellulase D; Flags: Precursor [Aspergillus kawachii IFO 4308]	gi|74623591|sp|Q96WQ9.1|EGLD_ASPKW	5e-07	50.4	36.84	15	AA9	3.1e-24	NA	674.387	21.5742	-4.9662	1.76e-07	327.194	21.5174	-3.92657	0.00128251
MalCi_802.2	Casein kinase I isoform delta-like; ShortCKI-delta	gi|27735206|sp|P42158.2|KC1D_ARATH	1e-22	101	28.7	44	NA	NA	NA	12619.9	410.4	-4.94252	2.86e-22	8290.58	407.242	-4.34751	1.7e-20
MalCi_713.1	Uncharacterized protein ORF5 [Beak and feather disease virus]	gi|81982256|sp|Q9YUD2.1|ORF5_BFDV	1.2	28.9	34.38	0	NA	NA	NA	28.2055	0.918913	-4.9399	0.00501085	NA	NA	NA	NA
MalCi_534.20	4-O-methyl-glucuronoyl methylesterase; AltName: FullGlucuronoyl esterase 2; ShortGE2; Flags: Precursor	gi|408407611|sp|G0RV93.1|CIP2_HYPJQ	3e-155	453	59.89	4	CE15	1.9e-94	YES	869.045	31.3894	-4.79108	3.79e-07	127.155	31.2053	-2.02673	0.0362144
MalCi_646.13	6-hydroxytryprostatin B O-methyltransferase; AltName: FullFumitremorgin biosynthesis protein D	gi|74666677|sp|Q4WAW6.1|FTMD_ASPFU	2e-17	85.5	25.17	25	NA	NA	NA	3377.19	126.269	-4.74125	2.12e-25	NA	NA	NA	NA
MalCi_660.9	PAB-dependent poly(A)-specific ribonuclease subunit PAN2; AltName: FullInactive ubiquitin carboxyl-terminal hydrolase 52; AltName: FullPAB1P-dependent poly(A)-nuclease; AltName: FullPAN deadenylation complex catalytic subunit 2	gi|82231230|sp|Q5F450.1|PAN2_CHICK	3.4	28.9	25	17	NA	NA	NA	3332.99	127.538	-4.70781	0.000754405	1934.91	127.859	-3.91964	3.18e-05
MalCi_646.9	Laccase-1; AltName: FullBenzenediol:oxygen oxidoreductase 1; AltName: FullConidial laccase; AltName: FullDiphenol oxidase 1; AltName: FullLaccase I; AltName: FullUrishiol oxidase 1; Flags: Precursor	gi|238054376|sp|P17489.3|LAC1_EMENI	6e-117	373	39.41	43	AA6	4.7e-71	NA	98215.6	3784.45	-4.6978	2.73e-08	NA	NA	NA	NA
MalCi_551.3	Endo-1,4-beta-xylanase D; ShortXylanase D; AltName: Full1,4-beta-D-xylan xylanohydrolase D; Flags: Precursor	gi|74631028|sp|Q5ZNB1.1|XYND_PENFN	1e-70	226	57.59	0	GH10	1.9e-52	NA	880.923	35.7929	-4.62127	6.47e-11	201.925	35.6341	-2.50249	0.00217287
MalCi_132.2	NA	NA	NA	NA	NA	NA	NA	NA	YES	39256	2594.13	-3.91959	5.87e-11	161541	2595.27	-5.95988	1.29e-09
MalCi_551.2	Endo-1,4-beta-xylanase A; ShortXylanase A; Flags: Precursor	gi|558063536|sp|B4XVN1.1|XYNA_STRSQ	2e-24	102	54.44	2	GH10	NA	NA	538.105	37.3868	-3.84729	0.000107149	NA	NA	NA	NA
MalCi_170.2	Vacuolar protein sorting-associated protein 54	gi|74581959|sp|O14093.1|VPS54_SCHPO	2.2	31.2	32.35	2	NA	NA	NA	906.865	63.5026	-3.836	2.66e-11	875.947	63.0893	-3.79538	7.08e-12
MalCi_529.29	2,4-dienoyl-CoA reductase, mitochondrial; AltName: Full2,4-dienoyl-CoA reductase [NADPH]; Short4-enoyl-CoA reductase [NADPH]; Flags: Precursor	gi|67460423|sp|Q9CQ62.1|DECR_MOUSE	2e-13	72.4	26.69	29	NA	NA	NA	3512.85	250.236	-3.81128	1.22e-17	6033.54	247.453	-4.60778	1.3e-23
MalCi_600.12	Lactose permease	gi|125935|sp|P07921.1|LACP_KLULA	2e-40	157	26.22	35	NA	NA	NA	7752.25	562.266	-3.78529	1.39e-05	24356.9	561.53	-5.43882	2.45e-11
MalCi_775.8	High-affinity glucose transporter	gi|1346290|sp|P49374.1|HGT1_KLULA	1e-53	194	29.11	57	NA	NA	NA	1799.08	138.154	-3.70291	4.25e-10	1231.82	137.845	-3.15968	6.21e-09
MalCi_529.28	Periostin; ShortPN; AltName: FullOsteoblast-specific factor 2; ShortOSF-2; Flags: Precursor	gi|93138709|sp|Q15063.2|POSTN_HUMAN	2e-13	75.9	28.01	58	NA	NA	NA	1202.77	96.5182	-3.63941	5.95e-12	2547.54	95.4875	-4.73765	2.84e-25
MalCi_695.17	Probable proline dehydrogenase, mitochondrial; AltName: FullProbable proline oxidase; Flags: Precursor	gi|6685786|sp|O74524.1|PROD_SCHPO	5e-42	161	28.75	75	NA	NA	NA	1861.92	150.328	-3.63061	3.5e-15	NA	NA	NA	NA
MalCi_231.18	Uncharacterized protein HI_0243	gi|1175199|sp|P43971.1|Y243_HAEIN	0.03	38.1	24.2	18	NA	NA	NA	3038.3	251.294	-3.59581	0.00215689	NA	NA	NA	NA
MalCi_317.22	RING finger protein 219	gi|73917813|sp|Q8K2Y0.2|RN219_MOUSE	0.56	32.3	29.27	0	NA	NA	NA	137.187	12.4744	-3.4591	0.000433524	783.825	12.3088	-5.99276	7.58e-13
MalCi_529.30	Dimethylaniline monooxygenase [N-oxide-forming] 3; AltName: FullDimethylaniline oxidase 3; AltName: FullHepatic flavin-containing monooxygenase 3; ShortFMO 3; AltName: FullTrimethylamine monooxygenase	gi|78099259|sp|Q9EQ76.1|FMO3_RAT	4e-30	125	26.8	56	NA	NA	NA	5706.08	523.613	-3.44593	6.3e-14	8678.76	518.395	-4.06536	6.67e-13
MalCi_646.11	Transcriptional regulatory protein pro1; AltName: FullArrested development protein 1	gi|14285695|sp|Q9P326.1|PRO1_NEUCR	1e-12	74.3	33.96	18	NA	NA	NA	9630.93	933.608	-3.36679	3.27e-08	NA	NA	NA	NA
MalCi_218.2	Translation initiation factor IF-2	gi|254803440|sp|B8HG54.1|IF2_ARTCA	2.8	34.3	37.31	4	NA	NA	NA	21286.8	2092.18	-3.34688	7.58e-10	13129.1	2071.33	-2.66413	1.31e-07
MalCi_652.62	UPF0317 protein C5H10.01	gi|1175350|sp|Q09674.1|YA01_SCHPO	7e-74	234	43.12	21	NA	NA	NA	524.993	54.6427	-3.2642	4.35e-06	NA	NA	NA	NA
MalCi_406.1	ATP-dependent helicase fft3; AltName: FullFun thirty-related protein 3	gi|46397090|sp|O42861.1|FFT3_SCHPO	0.26	32.7	25	0	NA	NA	NA	39.363	4.15951	-3.24236	0.0354811	NA	NA	NA	NA
MalCi_792.18	P3N-PIPO polyprotein; Contains: P1 proteinase; AltName: FullN-terminal protein; Contains: Helper component proteinase; ShortHC-pro; Contains: Movement protein P3N-PIPO; AltName: FullPretty interesting potyviridae ORF; ShortPIPO	gi|410516884|sp|P0CK01.2|MVP_PEMVC	2.2	29.3	40	2	NA	NA	NA	43.1287	5.12722	-3.0724	0.0403756	NA	NA	NA	NA
MalCi_560.18	Carcinoembryonic antigen-related cell adhesion molecule 1; AltName: FullATP-dependent taurocolate-carrier protein; AltName: FullCell-CAM 105; ShortC-CAM 105; AltName: FullEcto-ATPase; AltName: FullGP110; AltName: Fullpp120; AltName: CD_antigenCD66a; Flags: Precursor	gi|585080|sp|P16573.3|CEAM1_RAT	2e-06	52	75	0	NA	NA	NA	9277.5	1188.87	-2.96415	7.58e-10	19122.6	1183.83	-4.01374	1.81e-11
MalCi_739.16	Polysaccharide monooxygenase Cel61a; AltName: FullCellulase-61a; ShortCel61a; AltName: FullEndoglucanase-61a; AltName: FullGlycoside hydrolase-61; ShortGH-61; Flags: Precursor	gi|408407604|sp|G2Q9T3.1|CEL61_THIHA	1e-74	236	54.85	8	AA9	7.7e-71	YES	2068.29	265.799	-2.96004	0.00046897	5244.06	266.02	-4.30108	0.000215361
MalCi_529.32	Putative sterigmatocystin biosynthesis polyketide synthase; ShortPKS	gi|238054321|sp|Q12397.2|STCA_EMENI	0	1670	43.19	161	NA	NA	NA	10679	1386.73	-2.94501	3.91e-09	18299.2	1371.61	-3.73783	1.81e-12
MalCi_529.27	Laccase-1; AltName: FullBenzenediol:oxygen oxidoreductase 1; AltName: FullConidial laccase; AltName: FullDiphenol oxidase 1; AltName: FullLaccase I; AltName: FullUrishiol oxidase 1; Flags: Precursor	gi|238054376|sp|P17489.3|LAC1_EMENI	1e-139	426	38.49	38	NA	NA	NA	3477.58	453.076	-2.94026	4.55e-11	5580.67	448.954	-3.6358	2.65e-16
MalCi_757.19	High-affinity glucose transporter	gi|1346290|sp|P49374.1|HGT1_KLULA	1e-42	160	29.17	70	NA	NA	NA	14704	1940.25	-2.9219	0.000838574	NA	NA	NA	NA
MalCi_565.14	NA	NA	NA	NA	NA	NA	NA	NA	YES	808.917	106.826	-2.92073	2.89e-06	1128.13	106.997	-3.39829	1.12e-11
MalCi_432.3	Genome polyprotein; Contains: Protein p5.6; Contains: Protein p32; Contains: NTPase; AltName: Fullp39; Contains: Protein p30; Contains: Viral genome-linked protein; AltName: FullVPg; AltName: Fullp13; Contains: Protease-polymerase p76; ShortPro-Pol	gi|193806355|sp|P27408.2|POLG_FCVF4	3.5	29.3	40.48	2	NA	NA	NA	34871.4	4651.06	-2.90641	8.87e-07	96712.8	4660.02	-4.3753	6.14e-08
MalCi_494.59	UNC93-like protein C922.05c	gi|74625806|sp|Q9URX1.1|YLX5_SCHPO	7e-156	461	52.47	10	NA	NA	NA	27970	3754.97	-2.89701	2.58e-05	65135.5	3712.55	-4.13296	1.06e-08
MalCi_697.13	Dipeptidyl-peptidase 5; AltName: FullDipeptidyl-peptidase V; ShortDPP V; ShortDppV; Flags: Precursor	gi|259645319|sp|C5FH88.1|DPP5_ARTOC	0	963	65.51	18	CE10	5.8e-19	YES	18739.1	2524.82	-2.8918	0.000433524	9669.33	2516.32	-1.9421	0.00023098
MalCi_757.18	Glutamate-ammonia-ligase adenylyltransferase; AltName: FullGlutamine-synthetase adenylyltransferase; ShortATase; AltName: Full[Glutamate--ammonia-ligase] adenylyltransferase	gi|57012807|sp|Q7VKZ4.1|GLNE_HAEDU	4	28.9	36.84	0	NA	NA	NA	1922.06	259.593	-2.88833	1.79e-05	NA	NA	NA	NA
MalCi_673.5	SLIT and NTRK-like protein 1; AltName: FullLeucine-rich repeat-containing protein 12; Flags: Precursor	gi|46396997|sp|Q96PX8.2|SLIK1_HUMAN	1.9	29.3	66.67	0	NA	NA	YES	239.804	33.1338	-2.85548	0.000937811	126.4	33.0132	-1.93688	0.045305
MalCi_729.11	ABC transporter C family member 12; ShortABC transporter ABCC.12; ShortAtABCC12; AltName: FullATP-energized glutathione S-conjugate pump 13; AltName: FullGlutathione S-conjugate-transporting ATPase 13; AltName: FullMultidrug resistance-associated protein 13	gi|75333513|sp|Q9C8H0.1|AB12C_ARATH	2e-15	75.5	49.3	1	NA	NA	NA	422.929	60.1156	-2.81461	0.000127583	354.488	59.6902	-2.57017	0.000424448
MalCi_806.7	Isoflavone reductase; ShortIFR; AltName: Full2'-hydroxyisoflavone reductase; AltName: FullNADPH:isoflavone oxidoreductase	gi|1708427|sp|P52576.1|IFR_PEA	9e-07	52.8	24.25	52	NA	NA	NA	2214.66	322.342	-2.78042	0.000780058	NA	NA	NA	NA
MalCi_231.25	General alpha-glucoside permease; AltName: FullMaltose permease MAL11; AltName: FullMaltose transport protein MAL11	gi|1703215|sp|P53048.1|MAL11_YEAST	3e-72	241	39.17	15	NA	NA	NA	705.412	103.512	-2.76867	0.00261149	344.193	103.117	-1.73893	0.0202815
MalCi_757.20	Probable 4-deoxy-4-formamido-L-arabinose-phosphoundecaprenol deformylase ArnD	gi|81419181|sp|Q7N3Q8.1|ARND_PHOLL	0.85	30	33.33	12	NA	NA	NA	4193.93	628.537	-2.73823	7.58e-10	NA	NA	NA	NA
MalCi_809.9	Coagulation factor V; AltName: FullActivated protein C cofactor; Contains: Coagulation factor V heavy chain; Contains: Coagulation factor V light chain; Flags: Precursor	gi|2493324|sp|Q28107.1|FA5_BOVIN	1.8	32.3	33.33	12	NA	NA	NA	2486.63	374.454	-2.73133	6.32e-10	6090.6	373.506	-4.02738	1.41e-07
MalCi_670.70	WAT1-related protein At3g02690, chloroplastic; Flags: Precursor	gi|75163122|sp|Q93V85.1|WTR16_ARATH	0.2	35.4	26.92	23	NA	NA	NA	1039.36	157.557	-2.72175	5.51e-07	901.574	156.19	-2.52914	0.00144269
MalCi_373.13	Acetyl-coenzyme A carboxylase carboxyl transferase subunit beta; ShortACCase subunit beta; ShortAcetyl-CoA carboxylase carboxyltransferase subunit beta	gi|122381582|sp|Q1AU96.1|ACCD_RUBXD	1.7	30	57.89	0	NA	NA	NA	98.5048	14.9425	-2.72078	0.0183729	NA	NA	NA	NA
MalCi_429.20	Ketol-acid reductoisomerase; AltName: FullAcetohydroxy-acid isomeroreductase; AltName: FullAlpha-keto-beta-hydroxylacyl reductoisomerase	gi|259491729|sp|C4LJH6.1|ILVC_CORK4	1.1	33.1	29.59	15	NA	NA	NA	1976.83	300.807	-2.71628	1.27e-09	NA	NA	NA	NA
MalCi_519.11	Beta-xylosidase; AltName: Full1,4-beta-D-xylan xylohydrolase; AltName: FullXylan 1,4-beta-xylosidase	gi|465491|sp|P07129.2|XYNB_BACPU	7e-154	457	47.97	30	GH43	5.1e-65	NA	2735.45	417.272	-2.71272	1.08e-09	NA	NA	NA	NA
MalCi_281.17	Acetate permease A; AltName: FullMonocarboxylate transporter acpA	gi|74595303|sp|Q5B2K4.1|ACPA_EMENI	1e-30	116	62.14	9	NA	NA	NA	19404.9	3005.41	-2.69078	6.35e-07	7973.72	2992.5	-1.4139	0.0285493
MalCi_779.50	Probable metabolite transport protein C1271.09	gi|74654864|sp|O94342.1|YHM9_SCHPO	2e-67	224	45.21	11	NA	NA	NA	1630.47	256.698	-2.66715	1.86e-08	750.539	254.539	-1.56004	0.00917808
MalCi_429.19	Serine carboxypeptidase-like 39; Flags: Precursor	gi|75337701|sp|Q9SV02.1|SCP39_ARATH	0.23	34.3	39.34	8	NA	NA	NA	1150.61	185.914	-2.6297	3.47e-07	NA	NA	NA	NA
MalCi_266.12	Zonadhesin; Flags: Precursor	gi|13634073|sp|O88799.1|ZAN_MOUSE	0.017	38.5	31.43	12	NA	NA	YES	56110.2	9076.29	-2.62809	0.000139314	108377	9070.42	-3.57874	2.69e-05
MalCi_745.4	Lactose permease	gi|125935|sp|P07921.1|LACP_KLULA	3e-41	160	26.19	31	NA	NA	NA	1848.16	300.964	-2.61842	1.52e-08	NA	NA	NA	NA
MalCi_704.25	NAD(P)H-dependent D-xylose reductase xyl1; ShortXR	gi|54036614|sp|Q9P8R5.1|XYL1_ASPNG	0	557	79.94	0	NA	NA	NA	8951.71	1467.36	-2.60894	1.08e-07	NA	NA	NA	NA
MalCi_603.16	Alpha-glucuronidase A; AltName: FullAlpha-glucosiduronase A; Flags: Precursor	gi|74592215|sp|Q5AQZ4.1|AGUA_EMENI	0	1234	69.87	3	GH67	8.7e-276	YES	1781.71	302.655	-2.55752	1.6e-05	NA	NA	NA	NA
MalCi_548.9	Peroxisomal catalase; AltName: FullPXP-9	gi|115699|sp|P07820.4|CATA_CANTR	0	629	63.5	2	NA	NA	NA	69764.2	11887.5	-2.55304	0.000687158	73033.5	11849.8	-2.62369	0.00075031
MalCi_453.2	17 kDa lipoprotein; Flags: Precursor	gi|267066|sp|P29722.1|TA17_TREPA	1	31.2	48.15	0	NA	NA	NA	157.193	27.234	-2.52905	0.0112492	199.83	27.1688	-2.87875	0.000439439
MalCi_783.19	Excitatory amino acid transporter 3; AltName: FullExcitatory amino-acid carrier 1; AltName: FullSodium-dependent glutamate/aspartate transporter 3; AltName: FullSolute carrier family 1 member 1	gi|1706561|sp|P51907.1|EAA3_RAT	4e-55	197	30.67	71	NA	NA	NA	2427.47	424.977	-2.514	1.67e-08	4021.99	423.303	-3.24814	3.2e-07
MalCi_729.10	Multidrug resistance-associated protein 1; AltName: FullATP-binding cassette sub-family C member 1; AltName: FullLeukotriene C(4) transporter; ShortLTC4 transporter	gi|82231164|sp|Q5F364.1|MRP1_CHICK	5e-155	515	28.6	202	NA	NA	NA	2889.19	534.811	-2.43356	3.12e-07	3608.92	530.12	-2.76718	2.47e-09
MalCi_218.1	Probable GPI-anchored cupredoxin ARB_05732-1; Flags: Precursor	gi|952543426|sp|P0DN32.1|CUPR1_ARTBC	1e-09	60.1	28.71	8	NA	NA	YES	7417.7	1382.76	-2.42342	4.84e-07	6929.62	1375.36	-2.33296	3.04e-07
MalCi_528.31	Uncharacterized 21.2 kDa protein	gi|6686097|sp|P56739.1|Y212_BOTFU	1e-30	112	55.06	5	NA	NA	NA	2562.47	488.52	-2.39104	1.08e-07	NA	NA	NA	NA
MalCi_748.9	Endoglucanase E1; AltName: FullCellulase E1; AltName: FullEndo-1,4-beta-glucanase E1; AltName: FullEndocellulase E1; Flags: Precursor	gi|1708075|sp|P54583.1|GUN1_ACIC1	3e-17	87	26.13	62	GH5	2.1e-43	YES	112.77	21.5742	-2.386	0.0390445	274.59	21.5174	-3.67371	1.51e-06
MalCi_717.12	Leucine aminopeptidase 1; AltName: FullLeucyl aminopeptidase 1; ShortLAP1; Flags: Precursor	gi|347602436|sp|E4V655.1|LAP1_ARTGP	5e-146	425	56.57	6	NA	NA	YES	7073.54	1365.88	-2.3726	5.26e-07	4918.75	1364.11	-1.85033	0.0107492
MalCi_683.7	Putative secreted metallopeptidase; Flags: Precursor	gi|952543403|sp|D4AQ27.1|A6334_ARTBC	0	956	67.25	15	NA	NA	YES	2975.24	575.052	-2.37124	1.54e-06	1895.55	571.278	-1.73035	0.0203963
MalCi_646.15	Lovastatin diketide synthase LovF; ShortLDKS	gi|74626276|sp|Q9Y7D5.1|LOVF_ASPTE	0	1135	32.32	249	NA	NA	NA	4311.04	838.097	-2.36285	3.12e-07	NA	NA	NA	NA
MalCi_664.13	Apoptosis-inducing factor 1; AltName: FullCercosporin and photosensitizer-detoxification protein 1	gi|1730701|sp|P52923.1|AIF1_YEAST	4e-16	83.6	25	40	NA	NA	NA	1793.85	349.35	-2.36031	9.59e-05	NA	NA	NA	NA
MalCi_748.11	Zinc-type alcohol dehydrogenase-like protein C1773.06c	gi|74582933|sp|O94564.1|YGD6_SCHPO	4e-80	254	44.54	15	NA	NA	NA	2553.56	506.448	-2.33402	0.0493833	NA	NA	NA	NA
MalCi_728.6	Xylosidase/arabinosidase; Includes: Beta-xylosidase; AltName: Full1,4-beta-D-xylan xylohydrolase; AltName: FullXylan 1,4-beta-xylosidase; Includes: Alpha-L-arabinofuranosidase; ShortArabinosidase	gi|1722894|sp|P49943.1|XYLB_BACOV	3e-123	363	57.1	5	GH43	3.7e-47	NA	3565.51	712.872	-2.3224	4.22e-07	NA	NA	NA	NA
MalCi_049.6	Peptidoglycan endopeptidase RipA; AltName: FullResuscitation-promoting factor interaction partner A; ShortRpf-interacting protein A; Flags: Precursor	gi|449061877|sp|A0QX22.1|RIPA_MYCS2	0.0002	43.5	42.22	1	NA	NA	NA	525.627	106.793	-2.29922	0.00114286	413.451	106.2	-1.96093	0.0049729
MalCi_599.27	Lipase A; Flags: Precursor	gi|939204598|sp|D4AX63.1|LIPA_ARTBC	2e-141	420	50.12	8	NA	NA	YES	1466.37	304.473	-2.26786	3.14e-06	2954.7	302.933	-3.28594	6.39e-14
MalCi_352.9	Cell surface Cu-only superoxide dismutase ARB_03674; Flags: Precursor	gi|952543483|sp|D4B5D4.1|SOD5_ARTBC	3e-48	168	39.02	50	NA	NA	YES	16845	3517.49	-2.2597	6.47e-05	37147.1	3480.77	-3.41577	3.67e-08
MalCi_655.10	Beta-galactosidase; ShortBeta-gal; AltName: FullLactase	gi|189047125|sp|P77989.2|BGAL_THEP3	1e-22	104	26.69	33	GH2	5e-97	YES	14231.1	2979.22	-2.25604	4.39e-05	22275.3	2941.11	-2.92101	8.55e-05
MalCi_654.5	Protein transport protein SEC24	gi|74701927|sp|Q4P9K4.1|SEC24_USTMA	0.002	42.7	48.72	0	NA	NA	NA	10558.2	2271.75	-2.21649	1.95e-05	12916.4	2256.28	-2.51718	5.98e-07
MalCi_277.21	Extracellular serine-rich protein ARB_03024; Flags: Precursor	gi|939319556|sp|D4B3I5.1|A3024_ARTBC	5e-07	53.9	26.23	34	NA	NA	YES	2424.26	521.934	-2.21561	1.31e-06	3118.83	517.045	-2.59264	1.97e-07
MalCi_432.4	Acetyl-CoA carboxylase 2; Includes: Biotin carboxylase	gi|347662503|sp|B9FK36.2|ACC2_ORYSJ	0.8	32.3	28.38	3	NA	NA	NA	26735.1	5769.34	-2.21226	0.00024169	52086.6	5767.53	-3.17489	2.33e-06
MalCi_589.65	Dipeptidyl peptidase 4; AltName: FullDipeptidyl peptidase IV; ShortDPP IV; ShortDppIV; Flags: Precursor	gi|259645688|sp|C5FJE3.2|DPP4_ARTOC	0	1110	68.15	10	CE1	1.2e-07	NA	8091.14	1771.43	-2.19143	0.0005258	NA	NA	NA	NA
MalCi_332.4	High-affinity glucose transporter	gi|1346290|sp|P49374.1|HGT1_KLULA	3e-45	168	31.67	21	NA	NA	NA	830.99	184.121	-2.17418	0.000232231	NA	NA	NA	NA
MalCi_650.5	Methylesterase 1; ShortAtMES1	gi|75330960|sp|Q8S8S9.1|MES1_ARATH	0.009	37	24.56	1	NA	NA	NA	229.779	50.9265	-2.17376	0.0288837	NA	NA	NA	NA
MalCi_148.8	N,O-diacetylmuramidase; AltName: FullLysozyme CH; Flags: Precursor	gi|939204636|sp|D4ANU4.1|LYS_ARTBC	8e-83	251	65.73	1	GH25	9.5e-42	NA	500.391	111.176	-2.17021	0.00537994	431.468	110.131	-1.97004	0.0178762
MalCi_332.10	Putative polyketide hydroxylase	gi|729786|sp|Q05355.1|HYDL_STRHA	1e-43	167	30.57	84	NA	NA	NA	720.6	160.184	-2.16947	0.000780058	NA	NA	NA	NA
MalCi_139.4	Protein arginine N-methyltransferase 7; AltName: FullHistone-arginine N-methyltransferase PRMT7; AltName: Full[Myelin basic protein]-arginine N-methyltransferase PRMT7	gi|82233719|sp|Q5ZIB9.1|ANM7_CHICK	0.14	37	29.46	11	NA	NA	NA	28591.5	6406.91	-2.15789	0.0243869	75002.3	6373.55	-3.55677	2.34e-06
MalCi_603.35	Retrotransposable element SLACS 132 kDa protein; AltName: FullORF2; Includes: Reverse transcriptase [Trypanosoma brucei gambiense]	gi|134087|sp|P15594.1|RTP2_TRYBG	0.41	37	33.75	6	NA	NA	NA	1546.84	357.2	-2.11452	2.06e-05	1200.38	353.29	-1.76457	0.00505628
MalCi_589.52	Indoleamine 2,3-dioxygenase 2; ShortIDO-2; AltName: FullIndoleamine 2,3-dioxygenase-like protein 1; AltName: FullIndoleamine-pyrrole 2,3-dioxygenase-like protein 1	gi|939204654|sp|F1LV46.4|I23O2_RAT	3e-10	65.5	25	66	NA	NA	NA	6404.79	1489.01	-2.10479	1.14e-05	6448.4	1488.68	-2.11491	7.71e-05
MalCi_281.16	Importin subunit alpha-9; ShortIMPa-9	gi|745998017|sp|F4KF65.1|IMPA9_ARATH	1.5	30.4	32.2	0	NA	NA	NA	1898.62	444.6	-2.09437	6.74e-06	1032.25	442.48	-1.22211	0.0302996
MalCi_432.6	tRNA-2-methylthio-N(6)-dimethylallyladenosine synthase 2; AltName: Full(Dimethylallyl)adenosine tRNA methylthiotransferase MiaB 2; AltName: FulltRNA-i(6)A37 methylthiotransferase 2	gi|229890404|sp|B2HL08.1|MIAB2_MYCMM	1.1	33.1	32.26	3	NA	NA	NA	13875.3	3262.15	-2.08862	0.000116237	32219.6	3257.02	-3.30631	1.87e-08
MalCi_615.14	Nucleolar complex protein 2 homolog; ShortProtein NOC2 homolog	gi|75157256|sp|Q8LNU5.1|NOC2L_ORYSJ	1.1	30	46.43	0	NA	NA	NA	225.225	53.3904	-2.07671	0.0460051	NA	NA	NA	NA
MalCi_605.2	Uncharacterized transporter C1039.04	gi|74638858|sp|Q9US37.1|YFZ4_SCHPO	1e-171	501	52.69	1	NA	NA	NA	1394.5	344.763	-2.01607	0.00199072	1561.01	343.013	-2.18614	2.4e-06
MalCi_562.1	Copper amine oxidase 1	gi|14916952|sp|Q12556.2|AMO1_ASPNG	2e-163	492	45.12	26	NA	NA	NA	3894.64	964.971	-2.01293	1.27e-05	5039.1	963.235	-2.38721	0.000141852
MalCi_566.9	F-box protein At4g05010	gi|75265491|sp|Q9S9T6.1|FB220_ARATH	0.025	38.9	44.64	3	NA	NA	NA	765.357	190.821	-2.00391	0.00147294	2559.14	190.117	-3.7507	1.2e-09
MalCi_592.2	Bifunctional protein gal10; Includes: UDP-glucose 4-epimerase; AltName: FullGalactowaldenase; Includes: Aldose 1-epimerase; AltName: FullGalactose mutarotase	gi|21759137|sp|Q9HDU3.1|GAL10_SCHPO	4e-47	173	33.43	28	NA	NA	NA	8165.68	2052.15	-1.99243	0.000104035	NA	NA	NA	NA
MalCi_775.5	Alpha-xylosidase	gi|2851420|sp|P31434.2|XYLS_ECOLI	0	674	46.83	45	GH31	2.5e-116	NA	4227.57	1104.11	-1.93695	0.000232231	NA	NA	NA	NA
MalCi_245.27	Serine/threonine-protein kinase ISR1; AltName: FullInhibition of staurosporine resistance protein 1	gi|74676378|sp|Q06098.1|ISR1_YEAST	2e-07	56.6	25.39	58	NA	NA	NA	545.929	144.233	-1.92031	0.00871601	NA	NA	NA	NA
MalCi_612.32	High-affinity glucose transporter	gi|1346290|sp|P49374.1|HGT1_KLULA	3e-103	329	41.56	5	NA	NA	NA	1412.02	374.641	-1.91418	0.000154511	NA	NA	NA	NA
MalCi_596.10	DNA damage-binding protein CMR1; AltName: FullChanged mutation rate protein 1	gi|74676615|sp|Q12510.1|CMR1_YEAST	2.5	33.1	30.77	15	NA	NA	NA	929.975	248.359	-1.90476	0.00110737	1472.13	248.041	-2.56925	2.89e-08
MalCi_593.2	Probable peptide transporter ptr2; AltName: FullPeptide permease ptr2	gi|32363420|sp|Q9P380.1|PTR2_SCHPO	3e-130	402	42.14	36	NA	NA	NA	28053.1	7577.33	-1.8884	0.00561523	41361	7511.6	-2.46108	0.000228013
MalCi_741.65	RutC family protein PYRAB12510	gi|18203525|sp|Q9UZA3.1|Y1251_PYRAB	3e-23	92.8	41.59	12	NA	NA	NA	4206.68	1141.65	-1.88157	0.00100716	4534.78	1139.89	-1.99214	0.00109946
MalCi_435.17	Killer toxin subunits alpha/beta; AltName: FullRF2 protein; Contains: Killer toxin subunit alpha; Contains: Killer toxin subunit beta; AltName: FullEndochitinase; Flags: Precursor	gi|125727|sp|P09805.1|KTXA_KLULA	4e-103	361	38.93	47	GH18-CBM50-CBM50-CBM18	3.1e-51	YES	8312.54	2272.67	-1.8709	0.00127988	NA	NA	NA	NA
MalCi_662.2	Gag-Pro-Pol polyprotein; Contains: Matrix protein p19; Contains: p2A; Contains: p2B; Contains: p10; Contains: p3; Contains: Capsid protein p27; Contains: Nucleocapsid protein p12; Contains: Protease p15; Contains: Reverse transcriptase beta-subunit; ShortRT-beta; Contains: Reverse transcriptase alpha-subunit; ShortRT-alpha; Contains: Integrase; ShortIN; AltName: Fullpp32; Contains: p4	gi|302393735|sp|Q04095.2|POL_RSVSA	0.003	43.5	28.8	28	NA	NA	NA	4305.58	1184.16	-1.86234	0.000109542	4353.03	1179.99	-1.88324	2.57e-05
MalCi_432.1	Ferric/cupric reductase transmembrane component 2; AltName: FullFerric-chelate reductase 2; Flags: Precursor	gi|549758|sp|P36033.1|FRE2_YEAST	1e-06	54.3	23.23	44	NA	NA	NA	8918.08	2482.07	-1.84519	0.000537201	13116.8	2474.89	-2.40598	1.5e-06
MalCi_809.33	Mitochondrial distribution and morphology protein 32; Flags: Precursor	gi|189047097|sp|Q12171.2|MDM32_YEAST	0.23	35.8	32.26	0	NA	NA	YES	2798.45	822.001	-1.76741	0.000203324	5158.86	818.859	-2.65537	8.55e-10
MalCi_283.20	Mismatch repair endonuclease PMS2; AltName: FullDNA mismatch repair protein PMS2; AltName: FullPMS1 protein homolog 2	gi|317373266|sp|P54278.2|PMS2_HUMAN	1.9	32	34.21	2	NA	NA	NA	2223.6	663.22	-1.74534	0.0171388	7617.15	661.107	-3.5263	5.6e-15
MalCi_157.3	Acyl-coenzyme A synthetase ACSM5, mitochondrial; Flags: Precursor	gi|81891374|sp|Q6AYT9.1|ACSM5_RAT	4e-138	419	44.14	50	NA	NA	NA	1443.37	431.007	-1.74366	0.000834941	1129.69	428.925	-1.39713	0.00843652
MalCi_557.5	Uncharacterized carboxypeptidase C24C9.08	gi|74626618|sp|O13968.1|YE48_SCHPO	1e-100	323	35.32	39	NA	NA	NA	646.834	195.22	-1.72829	0.021361	NA	NA	NA	NA
MalCi_392.33	Hypoxia up-regulated protein 1; Flags: Precursor	gi|82197865|sp|Q5ZLK7.1|HYOU1_CHICK	0.6	33.5	40.74	4	NA	NA	YES	2146.34	652.249	-1.71838	0.000446565	2984.48	648.14	-2.2031	1.64e-06
MalCi_245.35	Eukaryotic translation initiation factor 2-alpha kinase; AltName: FullPRKR-like endoplasmic reticulum kinase; ShortDmPEK; ShortPEK; ShortPERK; Flags: Precursor	gi|33860156|sp|Q9NIV1.2|E2AK3_DROME	8e-05	49.3	29.63	14	NA	NA	NA	1503.25	458.77	-1.71224	0.000961394	1545.83	456.538	-1.75958	0.000179763
MalCi_610.8	NA	NA	NA	NA	NA	NA	NA	NA	YES	11667.5	3565.43	-1.71035	0.0032817	31245.8	3546.79	-3.13908	8.85e-08
MalCi_652.63	Uncharacterized protein C11D3.15	gi|1351711|sp|Q10094.1|YAOF_SCHPO	0	699	62.16	10	NA	NA	NA	1235.98	383.939	-1.68671	0.00283935	NA	NA	NA	NA
MalCi_737.14	RNA polymerase I-specific transcription initiation factor rrn11	gi|26399208|sp|O94332.1|RRN11_SCHPO	8e-09	58.5	31.25	40	NA	NA	NA	751.307	237.449	-1.66178	0.0187699	NA	NA	NA	NA
MalCi_779.53	NA	NA	NA	NA	NA	NA	NA	NA	NA	1799.37	580.428	-1.6323	0.00138415	1250.48	576.778	-1.1164	0.0464842
MalCi_627.3	Uncharacterized aminotransferase C1771.03c	gi|74654875|sp|O94562.1|YGD3_SCHPO	2e-98	309	39.13	21	NA	NA	NA	2300.56	754.655	-1.6081	0.00117605	4382.29	750.309	-2.54613	0.00244913
MalCi_210.1	Leptomycin B resistance protein pmd1	gi|12644235|sp|P36619.2|PMD1_SCHPO	0	954	40.41	62	NA	NA	NA	4312.68	1418.54	-1.60418	0.00204873	6679.51	1408.33	-2.24576	9.7e-07
MalCi_664.19	NA	NA	NA	NA	NA	NA	NA	NA	NA	1543.73	508.387	-1.60242	0.00229965	NA	NA	NA	NA
MalCi_685.11	1-phosphatidylinositol 4,5-bisphosphate phosphodiesterase beta-4; AltName: FullPCL-C1; AltName: FullPhosphoinositide phospholipase C-beta-4; AltName: FullPhospholipase C-beta-4; ShortPLC-beta-4	gi|12643711|sp|Q07722.1|PLCB4_BOVIN	0.8	33.1	23.73	17	NA	NA	NA	22940.5	7559.65	-1.60151	0.0246434	45857	7524.76	-2.60743	0.00010884
MalCi_476.14	Metal homeostasis factor ATX1	gi|584821|sp|P38636.1|ATX1_YEAST	6e-16	70.5	53.73	3	NA	NA	NA	2414.53	797.459	-1.59826	0.00114286	2297.25	795.108	-1.53069	0.000663333
MalCi_557.6	Uncharacterized hydrolase/peptidase y4tL	gi|2497951|sp|P55666.1|Y4TL_RHISN	2e-24	107	26.49	33	NA	NA	NA	5842.71	1931.37	-1.59702	0.00261196	6295.69	1925.06	-1.70946	0.000277159
MalCi_392.32	tRNA pseudouridine synthase B; AltName: FulltRNA pseudouridine(55) synthase; ShortPsi55 synthase; AltName: FulltRNA pseudouridylate synthase; AltName: FulltRNA-uridine isomerase	gi|91208092|sp|Q48E79.1|TRUB_PSE14	0.47	32.3	30	1	NA	NA	NA	2160.67	720.822	-1.58377	0.00176974	NA	NA	NA	NA
MalCi_516.18	Uncharacterized transporter C1002.16c	gi|74638860|sp|Q9US44.1|YIZG_SCHPO	2e-77	256	32.24	16	NA	NA	NA	3274.36	1092.82	-1.58315	0.00158683	NA	NA	NA	NA
MalCi_674.28	Aflatoxin B1 aldehyde reductase member 3; ShortAFB1-AR; AltName: FullAflatoxin B1 aldehyde reductase member 1; ShortrAFAR1	gi|39932720|sp|P38918.2|ARK73_RAT	1e-51	178	37.77	33	NA	NA	NA	10466.1	3507.04	-1.5774	0.00838674	NA	NA	NA	NA
MalCi_790.25	Protein TOXD	gi|1729996|sp|P54006.1|TOXD_COCCA	9e-134	390	64.31	0	NA	NA	NA	5152.03	1733.24	-1.57167	0.00283935	4279.95	1726.46	-1.30978	0.00753089
MalCi_749.1	Cutinase transcription factor 1 beta	gi|1706177|sp|P52959.1|CTF1B_FUSSO	4e-32	137	23.63	49	NA	NA	NA	1117.56	380.272	-1.55524	0.00898115	1407.89	378.496	-1.89518	7.19e-05
MalCi_540.4	Probable rhamnogalacturonase E; ShortRGase E; ShortRHG E; Flags: Precursor	gi|298351817|sp|B8NKB9.2|RHGE_ASPFN	1.6	33.1	25.27	13	NA	NA	NA	2145.57	730.308	-1.55478	0.00247475	NA	NA	NA	NA
MalCi_741.52	Putative mitochondrial carnitine O-acetyltransferase	gi|83300864|sp|P80235.2|CACM_YEAST	9e-177	531	43.53	91	NA	NA	NA	15866.7	5429.99	-1.54698	0.0228124	NA	NA	NA	NA
MalCi_422.4	3-hydroxyisobutyrate dehydrogenase, mitochondrial; ShortHIBADH; Flags: Precursor	gi|12585554|sp|P29266.3|3HIDH_RAT	5e-66	216	44.18	18	NA	NA	NA	4005.73	1372.9	-1.54484	0.00326139	NA	NA	NA	NA
MalCi_652.64	Uncharacterized protein C11D3.15	gi|1351711|sp|Q10094.1|YAOF_SCHPO	0	735	59.27	23	NA	NA	NA	1620.37	557.666	-1.53885	0.00426488	NA	NA	NA	NA
MalCi_703.5	Putative 4-hydroxy-2-oxoglutarate aldolase, mitochondrial; AltName: FullDihydrodipicolinate synthase-like; ShortDHDPS-like protein	gi|325530057|sp|P0CL20.1|HOGA1_COCIM	0	521	83.44	1	NA	NA	NA	1461.72	503.431	-1.5378	0.00437273	1794.55	501.387	-1.83962	4.45e-05
MalCi_588.8	Endo-1,4-beta-xylanase D; ShortXylanase D; AltName: Full1,4-beta-D-xylan xylanohydrolase D; Flags: Precursor	gi|74631028|sp|Q5ZNB1.1|XYND_PENFN	4e-147	430	57.11	14	GH10-CBM1	1e-101	YES	2253.71	792.475	-1.50786	0.00501085	NA	NA	NA	NA
MalCi_454.2	Uncharacterized transporter C36.03c	gi|74626739|sp|O59700.1|YN43_SCHPO	2e-17	84.7	48.05	0	NA	NA	NA	771.07	271.474	-1.50605	0.0423182	NA	NA	NA	NA
MalCi_592.7	Probable cytochrome c oxidase subunit 3; AltName: FullCytochrome aa3 subunit 3; AltName: FullCytochrome c oxidase polypeptide III	gi|54036893|sp|P63857.1|COX3_MYCBO	0.08	38.5	27.86	21	NA	NA	YES	4888.92	1735.37	-1.49428	0.018274	17399.5	1715.1	-3.34269	6.4e-10
MalCi_669.18	Probable voltage-gated potassium channel subunit beta; AltName: FullK(+) channel subunit beta; AltName: FullPotassium voltage beta 1; ShortKV-beta1	gi|75277353|sp|O23016.1|KCAB_ARATH	7e-95	289	54.41	13	NA	NA	NA	2198.38	782.477	-1.49032	0.00501085	NA	NA	NA	NA
MalCi_594.12	Developmental regulator flbA	gi|585141|sp|P38093.1|FLBA_EMENI	0	642	65.74	26	NA	NA	NA	1786.36	646.943	-1.46531	0.0064073	3191.41	643.196	-2.31086	0.000364329
MalCi_601.13	Probable LRR receptor-like serine/threonine-protein kinase PAM74; AltName: FullProtein PHOTOSYNTHESIS AFFECTED MUTANT 74; Flags: Precursor	gi|263505543|sp|C0LGW2.1|PAM74_ARATH	0.082	39.3	35.94	5	NA	NA	NA	5154.71	1867.3	-1.46493	0.00838674	4095.71	1856.28	-1.1417	0.0475618
MalCi_413.24	CENP-B homolog protein 2; ShortCBHP-2	gi|26391975|sp|O60108.1|CBH2_SCHPO	0.0006	45.8	24.47	26	NA	NA	NA	2918.84	1068.22	-1.45018	0.00838674	2468.94	1056.67	-1.22437	0.0174494
MalCi_200.3	Probable D-xylulose reductase A; AltName: FullXylitol dehydrogenase A	gi|121741510|sp|Q0CWQ2.1|XYL2_ASPTN	0	574	79.02	1	NA	NA	NA	4937.79	1807.9	-1.44955	0.0104159	NA	NA	NA	NA
MalCi_695.16	Probable peptide methionine sulfoxide reductase; ShortProtein-methionine-S-oxide reductase; AltName: FullPeptide-methionine (S)-S-oxide reductase; ShortPeptide Met(O) reductase	gi|19862898|sp|Q09859.2|MSRA_SCHPO	9e-41	141	42.59	28	NA	NA	NA	3912.22	1435.73	-1.4462	0.00682232	NA	NA	NA	NA
MalCi_494.4	Neutrophil cytosol factor 2; ShortNCF-2; AltName: Full67 kDa neutrophil oxidase factor; AltName: FullNADPH oxidase activator 2; AltName: FullNeutrophil NADPH oxidase factor 2; AltName: Fullp67-phox	gi|1346669|sp|P19878.2|NCF2_HUMAN	7e-23	107	36.42	2	NA	NA	NA	10506.3	3938.1	-1.41569	0.0321928	14557.2	3916.36	-1.89415	0.000473069
MalCi_756.24	Agglutinin-like protein ARB_02240; AltName: FullAdhesin ARB_02240; Flags: Precursor	gi|952543415|sp|D4B1B1.1|ALS1_ARTBC	6e-75	267	45.1	47	NA	NA	NA	4844.51	1820.63	-1.41191	0.0311386	11801.3	1809.87	-2.70499	2.89e-08
MalCi_010.5	Delta-1-pyrroline-5-carboxylate dehydrogenase, mitochondrial; ShortP5C dehydrogenase; AltName: FullL-glutamate gamma-semialdehyde dehydrogenase; Flags: Precursor	gi|146345498|sp|Q9P8I0.2|PUT2_EMENI	0	715	72.61	0	NA	NA	NA	7891.08	3037.7	-1.37724	0.027867	NA	NA	NA	NA
MalCi_332.5	Alpha-xylosidase	gi|74593564|sp|Q5AW25.1|AGDD_EMENI	0	738	48.76	29	GH31	2.4e-130	NA	3760.4	1458.5	-1.36641	0.0243869	NA	NA	NA	NA
MalCi_737.22	Uricase; AltName: FullUrate oxidase	gi|14286179|sp|P16163.2|URIC_DROME	0.09	33.9	61.9	0	NA	NA	NA	7490.14	2913.47	-1.36225	0.032464	NA	NA	NA	NA
MalCi_803.89	UPF0641 membrane protein PJ4664.05	gi|259016434|sp|Q96WV4.2|YHU5_SCHPO	9e-23	96.3	30.94	23	NA	NA	NA	1459.5	569.989	-1.35647	0.0281544	NA	NA	NA	NA
MalCi_353.10	Bifunctional transcriptional activator/DNA repair enzyme Ada; AltName: FullRegulatory protein of adaptive response; Includes: Methylphosphotriester-DNA--protein-cysteine S-methyltransferase; AltName: FullMethylphosphotriester-DNA methyltransferase; Includes: Methylated-DNA--protein-cysteine methyltransferase; AltName: FullO6-methylguanine-DNA alkyltransferase	gi|461468|sp|P06134.2|ADA_ECOLI	3e-24	105	37.24	27	NA	NA	NA	1808.14	707.051	-1.35462	0.0169712	2382.29	702.688	-1.76139	8.92e-05
MalCi_294.7	Poly [ADP-ribose] polymerase 2; ShortPARP-2; AltName: FullNAD(+) ADP-ribosyltransferase 2; ShortADPRT-2; AltName: FullPoly[ADP-ribose] synthase 2	gi|75219736|sp|O50017.1|PARP2_MAIZE	8e-97	317	37.69	94	NA	NA	NA	2884.77	1152.47	-1.32372	0.0213995	NA	NA	NA	NA
MalCi_300.12	Histone-lysine N-methyltransferase, H3 lysine-36 specific; AltName: FullSET domain-containing protein 2	gi|121787978|sp|Q2H988.1|SET2_CHAGB	2e-05	48.1	31.19	27	NA	NA	NA	1400.71	572.154	-1.29168	0.0354811	NA	NA	NA	NA
MalCi_803.77	Amino-acid permease inda1 [Trichoderma atroviride]	gi|462414|sp|P34054.1|INDA1_HYPAT	9e-19	85.5	53.75	1	NA	NA	NA	3332.9	1386.21	-1.26563	0.0407812	NA	NA	NA	NA
MalCi_804.27	Uncharacterized protein C736.07c	gi|74582603|sp|O74953.1|YJC7_SCHPO	8e-05	49.7	30.7	15	NA	NA	NA	2986.73	1259.32	-1.24592	0.0412752	NA	NA	NA	NA
MalCi_061.13	Uncharacterized aminotransferase C660.12c	gi|74627013|sp|O94431.1|YHKC_SCHPO	3e-34	136	27.49	62	NA	NA	NA	449.246	1194.25	1.41053	0.0240205	5678.53	1186.12	-2.25926	5.52e-07
MalCi_594.10	DmX-like protein 2; AltName: FullRabconnectin-3	gi|152031595|sp|Q8BPN8.3|DMXL2_MOUSE	5	31.6	23.91	7	NA	NA	YES	NA	NA	NA	NA	3855.83	60.3513	-5.99751	0.000563794
MalCi_117.8	Extracellular protein ARB_03106; Flags: Precursor	gi|939319557|sp|D4B3R7.1|A3106_ARTBC	1e-96	288	58.22	3	CBM9	1.8e-07	YES	NA	NA	NA	NA	8345.21	292.769	-4.83311	5.3e-24
MalCi_604.52	Endoglucanase-4; AltName: FullCellulase IV; AltName: FullCellulase-61A; ShortCel61A; AltName: FullEndo-1,4-beta-glucanase IV; ShortEGIV; AltName: FullEndoglucanase IV; AltName: FullEndoglucanase-61A; Flags: Precursor	gi|21263647|sp|O14405.1|GUN4_HYPJE	7e-17	81.3	29.25	48	AA9-AA9	4.9e-15	YES	NA	NA	NA	NA	588.425	21.0903	-4.80221	2.92e-07
MalCi_664.5	Probable cutinase 1; AltName: FullCutin hydrolase 1; Flags: Precursor	gi|300680911|sp|A1DGN0.1|CUTI1_NEOFI	1e-91	274	64.62	1	CE5	8.4e-43	YES	NA	NA	NA	NA	10102.2	444.845	-4.50522	1.6e-05
MalCi_682.40	Capsid protein; AltName: FullCoat protein; Flags: Precursor	gi|3913279|sp|Q88894.1|CAPSD_TRSV	1.1	33.1	41.67	1	NA	NA	NA	NA	NA	NA	NA	18.7242	0.912641	-4.35871	0.0195218
MalCi_145.5	DNA-directed RNA polymerase subunit alpha; ShortRNAP subunit alpha; AltName: FullRNA polymerase subunit alpha; AltName: FullTranscriptase subunit alpha	gi|172045649|sp|A8ETK6.1|RPOA_ARCB4	0.22	35.8	25.6	19	NA	NA	YES	NA	NA	NA	NA	12489.5	659.125	-4.24402	1.45e-05
MalCi_599.2	Pisatin demethylase; AltName: FullCytochrome P450 57A1	gi|3929362|sp|Q12645.1|PID9_FUSSO	3e-51	180	46.34	14	NA	NA	NA	NA	NA	NA	NA	3972.11	211.769	-4.22934	9.52e-08
MalCi_145.4	Conidiation-specific protein 13	gi|116913|sp|P19463.1|CON13_NEUCR	5e-16	79.3	30.46	21	NA	NA	NA	NA	NA	NA	NA	11914.7	667.005	-4.1589	2.28e-10
MalCi_633.13	NA	NA	NA	NA	NA	NA	NA	NA	NA	NA	NA	NA	NA	2931.23	176.998	-4.0497	3.49e-20
MalCi_521.23	NA	NA	NA	NA	NA	NA	NA	NA	YES	NA	NA	NA	NA	64.1067	3.90208	-4.03816	0.000475759
MalCi_519.19	Putative elongation of fatty acids protein 1; AltName: Full3-keto acyl-CoA synthase SPAC1B2.03c; AltName: FullVery-long-chain 3-oxoacyl-CoA synthase 1	gi|74625951|sp|Q9UTF7.1|ELOH1_SCHPO	4	32.7	32.2	3	NA	NA	NA	NA	NA	NA	NA	32446.3	1981.77	-4.03319	9.68e-12
MalCi_134.2	Putative ABC transporter ATP-binding protein MG304	gi|1723146|sp|P47546.1|Y304_MYCGE	1.3	30	35.85	2	NA	NA	NA	NA	NA	NA	NA	172.484	11.8058	-3.86889	1.42e-05
MalCi_075.1	Uncharacterized transporter C1683.12	gi|74638719|sp|Q9P6J0.1|YHDC_SCHPO	2e-58	204	29.23	14	NA	NA	NA	NA	NA	NA	NA	1767.16	123.663	-3.83694	5.97e-17
MalCi_174.5	Ammonium transporter Rh type B; AltName: FullRhesus blood group family type B glycoprotein; ShortRh family type B glycoprotein; ShortRh type B glycoprotein	gi|81875331|sp|Q8BUX5.1|RHBG_MOUSE	0.45	33.9	44.12	0	NA	NA	NA	NA	NA	NA	NA	212.804	15.2049	-3.80692	3.59e-06
MalCi_729.28	NA	NA	NA	NA	NA	NA	NA	NA	NA	NA	NA	NA	NA	49.2619	3.7676	-3.70875	0.00213009
MalCi_091.4	Beta-hexosaminidase 1; AltName: FullBeta-GlcNAcase 1; AltName: FullBeta-N-acetylhexosaminidase 1; AltName: FullN-acetyl-beta-glucosaminidase 1; Flags: Precursor	gi|817033860|sp|E9DFH0.1|HEX1_COCPS	0	813	65.04	11	GH20	2.2e-96	YES	NA	NA	NA	NA	10685	853.932	-3.64532	4.95e-14
MalCi_419.4	Long-chain fatty acid transport protein 4; ShortFATP-4; ShortFatty acid transport protein 4; AltName: FullSolute carrier family 27 member 4	gi|81902280|sp|Q91VE0.1|S27A4_MOUSE	4e-98	321	35.89	68	NA	NA	NA	NA	NA	NA	NA	443.546	35.5519	-3.64108	8.85e-08
MalCi_717.14	NA	NA	NA	NA	NA	NA	NA	NA	NA	NA	NA	NA	NA	448.643	36.7633	-3.60923	5.88e-08
MalCi_712.44	ATP-dependent protease ATPase subunit HslU; AltName: FullUnfoldase HslU	gi|31340157|sp|Q87T21.1|HSLU_VIBPA	3.7	28.5	34.09	0	NA	NA	NA	NA	NA	NA	NA	37.273	3.16499	-3.55786	0.00896936
MalCi_750.44	D-(-)-3-hydroxybutyrate oligomer hydrolase; Short3HB-oligomer hydrolase; Short3HBOH; Flags: Precursor	gi|166217260|sp|A1TWS1.1|HBOH_MARHV	9.6	30.8	27.45	6	NA	NA	NA	NA	NA	NA	NA	2160.87	188.718	-3.51731	1.45e-15
MalCi_775.18	Protease HtpX homolog	gi|238689833|sp|B4U4T2.1|HTPX_STREM	2.1	30.8	31.34	4	NA	NA	NA	NA	NA	NA	NA	24.9817	2.19383	-3.50935	0.0302996
MalCi_499.5	Dynein beta chain, ciliary	gi|729377|sp|P39057.1|DYHC_HELCR	2.9	31.2	25.35	1	NA	NA	NA	NA	NA	NA	NA	1039.46	91.8195	-3.50089	2.89e-11
MalCi_231.5	Alpha/beta hydrolase domain-containing protein 13; ShortAbhydrolase domain-containing protein 13	gi|74749881|sp|Q7L211.1|ABHDD_HUMAN	0.32	35.8	41.03	0	CE1	1.9e-06	NA	NA	NA	NA	NA	1100.94	107.568	-3.35541	0.00979499
MalCi_601.17	NA	NA	NA	NA	NA	NA	NA	NA	NA	NA	NA	NA	NA	3988.14	390.679	-3.35166	8.95e-15
MalCi_675.5	Probable cutinase 2; AltName: FullCutin hydrolase 2; Flags: Precursor	gi|300680914|sp|A1CVT3.1|CUTI2_NEOFI	4e-11	64.3	27.32	38	CE5	1.5e-18	YES	NA	NA	NA	NA	1281.41	126.67	-3.33858	0.0158352
MalCi_572.12	Ferric reduction oxidase 2; ShortAtFRO2; AltName: FullFerric-chelate reductase 2; AltName: FullProtein FERRIC CHELATE REDUCTASE DEFECTIVE 1	gi|75101005|sp|P92949.2|FRO2_ARATH	1	30	32.43	0	NA	NA	NA	NA	NA	NA	NA	27.7548	2.98944	-3.21479	0.0384504
MalCi_413.15	ATP-binding cassette sub-family A member 8-B	gi|115503761|sp|Q8K440.2|ABC8B_MOUSE	4.3	34.3	24.43	39	NA	NA	NA	NA	NA	NA	NA	55102.7	6014.95	-3.1955	3.54e-06
MalCi_660.6	Lipase 4; Flags: Precursor	gi|417252|sp|P32948.1|LIP4_CANRU	5e-150	449	45.59	15	CE10	4.9e-31	YES	NA	NA	NA	NA	4279.85	467.381	-3.19489	0.000870894
MalCi_803.12	NA	NA	NA	NA	NA	NA	NA	NA	NA	NA	NA	NA	NA	13521.2	1500.8	-3.17142	1.76e-10
MalCi_762.39	Cytochrome P450 52A12; AltName: FullAlkane hydroxylase 1; AltName: FullAlkane-inducible p450alk 1; AltName: FullDH-ALK2 [Debaryomyces hansenii]	gi|223590183|sp|Q9Y757.2|CP52L_DEBHN	7e-97	310	38.03	46	NA	NA	NA	NA	NA	NA	NA	1260.59	139.962	-3.17099	1.1e-10
MalCi_775.17	Chaperone protein DnaK; AltName: FullHSP70; AltName: FullHeat shock 70 kDa protein; AltName: FullHeat shock protein 70	gi|39931098|sp|Q83MH5.1|DNAK_SHIFL	0.58	31.2	40.91	1	NA	NA	NA	NA	NA	NA	NA	32.7307	3.7676	-3.11893	0.0244218
MalCi_525.4	Dystonin; AltName: FullBullous pemphigoid antigen 1; ShortBPA; AltName: FullDystonia musculorum protein; AltName: FullHemidesmosomal plaque protein; AltName: FullMicrotubule actin cross-linking factor 2	gi|677286726|sp|Q91ZU6.2|DYST_MOUSE	1.4	33.5	28.89	8	NA	NA	NA	NA	NA	NA	NA	101.779	12.7359	-2.99846	0.017857
MalCi_744.2	Meiotically up-regulated gene 14 protein	gi|74625166|sp|Q9P5M9.1|MUG14_SCHPO	2e-71	225	47.23	3	NA	NA	NA	NA	NA	NA	NA	2509.43	316.897	-2.98527	4.23e-12
MalCi_384.14	Uncharacterized transporter C1039.04	gi|74638858|sp|Q9US37.1|YFZ4_SCHPO	2e-28	118	26.91	16	NA	NA	NA	NA	NA	NA	NA	570.194	73.5379	-2.95489	1.61e-06
MalCi_666.7	Lysozyme; AltName: FullEndolysin; AltName: FullLysis protein; AltName: FullMorphogenesis protein 2; AltName: FullMuramidase [Bacillus phage B103]	gi|6016519|sp|Q37896.1|LYS_BPB03	7e-22	94.4	40.13	11	GH24	1.5e-42	YES	NA	NA	NA	NA	430.669	55.6537	-2.95203	0.017593
MalCi_472.9	50S ribosomal protein L10	gi|122381568|sp|Q1AU20.1|RL10_RUBXD	0.6	33.9	35.14	8	NA	NA	YES	NA	NA	NA	NA	31553.1	4120.92	-2.93675	8.78e-07
MalCi_806.18	Uncharacterized oxidoreductase MT2820	gi|614094917|sp|P9WGS4.1|Y2750_MYCTO	1e-10	63.9	30.57	30	NA	NA	NA	NA	NA	NA	NA	7009.28	920.619	-2.92859	0.00282089
MalCi_780.22	Feruloyl esterase B; AltName: FullCinnamoyl esterase; AltName: FullFerulic acid esterase B; ShortFAEB; Flags: Precursor	gi|25090320|sp|Q9HE18.1|FAEB_PENFN	1e-93	288	47.45	0	CE1	1e-21	YES	NA	NA	NA	NA	259.925	34.1475	-2.92824	0.0144446
MalCi_557.22	NA	NA	NA	NA	NA	NA	NA	NA	NA	NA	NA	NA	NA	17804.3	2448.93	-2.86201	4.46e-08
MalCi_256.2	CENP-B homolog protein 1; ShortCBHP-1	gi|12643496|sp|O14423.2|CBH1_SCHPO	0.008	37.7	45.83	0	NA	NA	NA	NA	NA	NA	NA	124.748	17.3227	-2.84828	0.00190645
MalCi_666.6	NA	NA	NA	NA	NA	NA	NA	NA	YES	NA	NA	NA	NA	3210.83	458.132	-2.80911	5.12e-11
MalCi_670.67	Thioredoxin-like reductase Rv2466c	gi|81669275|sp|O53193.1|TRLR_MYCTU	8.3	31.2	27.27	0	NA	NA	YES	NA	NA	NA	NA	507.739	73.4147	-2.78995	0.000241862
MalCi_621.4	Probable galactinol--sucrose galactosyltransferase 6; AltName: FullProtein DARK INDUCIBLE 10; AltName: FullRaffinose synthase 6	gi|269969643|sp|Q8RX87.2|RFS6_ARATH	1e-43	173	27.74	79	NA	NA	NA	NA	NA	NA	NA	8448.53	1222.04	-2.78941	1.29e-09
MalCi_432.7	NA	NA	NA	NA	NA	NA	NA	NA	NA	NA	NA	NA	NA	56.348	8.15525	-2.78856	0.017842
MalCi_494.28	Myosin-1; AltName: FullClass I unconventional myosin; AltName: FullType I myosin	gi|190360006|sp|A8PWF6.2|MYO1_MALGO	0.002	42.7	27.35	10	NA	NA	YES	NA	NA	NA	NA	94763.3	13845.9	-2.77487	0.00127818
MalCi_564.3	Minor capsid protein L2 [Human papillomavirus type 31]	gi|138670|sp|P17389.1|VL2_HPV31	4.1	30	40.91	1	NA	NA	NA	NA	NA	NA	NA	68.015	9.98054	-2.76866	0.0108088
MalCi_067.10	NA	NA	NA	NA	NA	NA	NA	NA	NA	NA	NA	NA	NA	4643.42	695.668	-2.73872	2.05e-10
MalCi_317.3	Fatty acid hydroxylase domain-containing protein 2	gi|74751947|sp|Q96IV6.1|FXDC2_HUMAN	2e-29	118	31.91	9	NA	NA	NA	NA	NA	NA	NA	333.18	50.4057	-2.72464	0.000201161
MalCi_737.9	NA	NA	NA	NA	NA	NA	NA	NA	NA	NA	NA	NA	NA	106.458	16.252	-2.71159	0.00549269
MalCi_256.3	Protein pob1; AltName: FullBOI protein homolog	gi|26398216|sp|O74653.1|POB1_SCHPO	7e-08	59.7	41.18	1	NA	NA	NA	NA	NA	NA	NA	37887.9	5826.9	-2.70094	1.68e-05
MalCi_803.11	Serine protease/ABC transporter B family protein tagC; AltName: FullPrestalk-specific protein tagC; Flags: Precursor	gi|161784272|sp|Q23868.2|TAGC_DICDI	1.3	31.2	33.33	0	NA	NA	NA	NA	NA	NA	NA	149.433	23.1846	-2.68826	0.00294609
MalCi_589.51	Beta-glucanase; AltName: Full1,3-1,4-beta-D-glucan 4-glucanohydrolase; AltName: FullEndo-beta-1,3-1,4 glucanase; AltName: FullLichenase; Flags: Precursor	gi|1170128|sp|P04957.2|GUB_BACSU	0.0002	45.4	26.47	19	GH16	1.2e-23	NA	NA	NA	NA	NA	216.98	34.1948	-2.66571	0.00105799
MalCi_762.12	Phosphoribosylformylglycinamidine synthase; ShortFGAM synthase; ShortFGAMS; AltName: FullFormylglycinamide ribonucleotide amidotransferase; ShortFGAR amidotransferase; ShortFGAR-AT	gi|119391046|sp|Q1H2I8.2|PUR4_METFK	6.8	30.8	35.14	0	AA11	NA	NA	NA	NA	NA	NA	199.158	32.0184	-2.63694	0.00169933
MalCi_482.1	Putative band 7 family protein R614 [Acanthamoeba polyphaga mimivirus]	gi|81999808|sp|Q5UP73.1|YR614_MIMIV	1e-56	192	36.33	3	NA	NA	NA	NA	NA	NA	NA	6901.86	1133.65	-2.60601	6.01e-09
MalCi_419.1	3-ketoacyl-CoA thiolase A, peroxisomal; AltName: FullAcetyl-CoA acyltransferase A; AltName: FullBeta-ketothiolase A; AltName: FullPeroxisomal 3-oxoacyl-CoA thiolase A; Flags: Precursor	gi|73920959|sp|P21775.2|THIKA_RAT	1e-75	240	58.49	4	NA	NA	NA	NA	NA	NA	NA	472.372	79.4583	-2.57165	0.000136886
MalCi_599.21	Chitin deacetylase ARB_04768; Flags: Precursor	gi|939319586|sp|D4AM78.1|CDA_ARTBC	1e-38	144	39.71	4	CE4	4.5e-29	YES	NA	NA	NA	NA	289.757	49.5927	-2.54664	0.000870894
MalCi_615.21	NA	NA	NA	NA	NA	NA	NA	NA	NA	NA	NA	NA	NA	4811.78	825.98	-2.54239	6.24e-09
MalCi_749.2	Uncharacterized transporter C1002.16c	gi|74638860|sp|Q9US44.1|YIZG_SCHPO	3e-37	143	29.39	20	NA	NA	NA	NA	NA	NA	NA	466.862	80.1718	-2.54183	0.000170187
MalCi_632.35	Uncharacterized transporter C11D3.18C	gi|1351714|sp|Q10097.1|YAOI_SCHPO	2e-73	246	31.03	35	NA	NA	NA	NA	NA	NA	NA	4790.39	832.368	-2.52485	1.12e-07
MalCi_589.59	Isoleucine--tRNA ligase; AltName: FullIsoleucyl-tRNA synthetase; ShortIleRS	gi|123728930|sp|Q39DM8.1|SYI_BURL3	0.31	32	34.78	3	NA	NA	NA	NA	NA	NA	NA	906.999	160.385	-2.49957	2.06e-05
MalCi_744.3	DnaJ-related protein SCJ1; ShortJ protein SCJ1; Flags: Precursor	gi|114152872|sp|P25303.2|SCJ1_YEAST	2.8	31.6	36.17	2	NA	NA	NA	NA	NA	NA	NA	728.747	129.349	-2.49415	1.95e-05
MalCi_729.27	Component of gems protein 5; AltName: FullGemin-5	gi|74996696|sp|Q54IY5.1|GEMI5_DICDI	5e-05	52	27.64	3	NA	NA	NA	NA	NA	NA	NA	50647.2	9162	-2.46675	0.000424448
MalCi_655.2	Probable 2-oxoglutarate-dependent dioxygenase At3g49630	gi|75297895|sp|Q84MB6.1|DIOX2_ARATH	3e-12	69.3	24.06	74	NA	NA	NA	NA	NA	NA	NA	234.471	42.4609	-2.4652	0.00251273
MalCi_344.17	Palmitoleoyl-protein carboxylesterase notum1'; Flags: Precursor	gi|857215770|sp|A0A0D3QS98.1|NOT1P_XENLA	1.3	32.3	24.63	24	NA	NA	NA	NA	NA	NA	NA	138.838	25.1854	-2.46274	0.00753089
MalCi_655.11	Uncharacterized protein YqxK; AltName: FullORF2	gi|238054353|sp|P38423.3|YQXK_BACSU	1.8	30.8	34.67	15	NA	NA	NA	NA	NA	NA	NA	361.104	67.8157	-2.41272	0.0252599
MalCi_688.15	Probable glucose transporter rco-3	gi|67477413|sp|Q92253.2|RCO3_NEUCR	2e-121	376	40.2	29	NA	NA	NA	NA	NA	NA	NA	24283.6	4612.34	-2.39641	0.00221641
MalCi_067.1	Transcriptional regulatory protein pro1; AltName: FullArrested development protein 1	gi|14285695|sp|Q9P326.1|PRO1_NEUCR	5e-167	501	43.7	41	NA	NA	NA	NA	NA	NA	NA	32653.9	6205.87	-2.39555	0.000136886
MalCi_803.88	Hexokinase-7; AltName: FullHexokinase-6	gi|110808554|sp|Q1WM16.2|HXK7_ORYSJ	2.6	29.6	44	0	NA	NA	NA	NA	NA	NA	NA	407.647	78.4522	-2.37743	0.000503581
MalCi_494.62	Glucosamine-6-phosphate isomerase; AltName: FullGlucosamine-6-phosphate deaminase; ShortGNPDA; ShortGlcN6P deaminase	gi|182649417|sp|Q5TNH5.3|GNPI_ANOGA	1e-95	290	66.83	0	NA	NA	NA	NA	NA	NA	NA	3967.78	767.101	-2.37084	2.96e-08
MalCi_806.6	Retinol dehydrogenase 10-B	gi|251831595|sp|Q7T2D1.2|RD10B_DANRE	3e-36	140	31.85	27	NA	NA	NA	NA	NA	NA	NA	2232.86	436.263	-2.35562	0.00709975
MalCi_600.7	DEAD-box ATP-dependent RNA helicase 48	gi|75324058|sp|Q6K7R9.1|RH48_ORYSJ	3.3	33.1	43.86	11	NA	NA	NA	NA	NA	NA	NA	741.002	145.274	-2.3507	2.89e-05
MalCi_792.24	Phenol 2-monooxygenase; AltName: FullPhenol hydroxylase	gi|464369|sp|P15245.3|PH2M_TRICU	3e-80	273	31.38	127	NA	NA	NA	NA	NA	NA	NA	4859.85	959.708	-2.34024	4.85e-05
MalCi_110.1	Flavonoid 3'-monooxygenase; AltName: FullCytochrome P450 75B2; AltName: FullFlavonoid 3'-hydroxylase [Petunia x hybrida]	gi|27151498|sp|Q9SBQ9.1|F3PH_PETHY	4e-33	133	27.84	26	NA	NA	NA	NA	NA	NA	NA	2388.12	473.877	-2.33329	1.49e-05
MalCi_756.1	Mediator of RNA polymerase II transcription subunit 14; AltName: FullMediator complex subunit 14	gi|158564126|sp|Q16U49.2|MED14_AEDAE	5.3	30	33.96	2	NA	NA	NA	NA	NA	NA	NA	57.2153	11.3613	-2.33227	0.0423046
MalCi_419.3	3-ketoacyl-CoA thiolase B, peroxisomal; AltName: FullAcetyl-CoA acyltransferase B; AltName: FullBeta-ketothiolase B; AltName: FullPeroxisomal 3-oxoacyl-CoA thiolase B; AltName: FullThiolase IB; Flags: Precursor	gi|464882|sp|P33291.1|THIKB_CANTR	0.39	31.2	48.15	1	NA	NA	NA	NA	NA	NA	NA	188.269	37.4357	-2.33031	0.00909491
MalCi_808.43	Chromosomal replication initiator protein DnaA	gi|189083280|sp|A8FP46.1|DNAA_SHESH	0.084	35.8	36.96	0	NA	NA	NA	NA	NA	NA	NA	3447.5	689.714	-2.32148	5.94e-08
MalCi_099.7	General alpha-glucoside permease	gi|26400158|sp|O14091.1|SUT1_SCHPO	2e-11	69.3	24.92	77	NA	NA	NA	NA	NA	NA	NA	5181.02	1043.6	-2.31167	1.91e-07
MalCi_246.3	Cytadherence high molecular weight protein 1; AltName: FullCytadherence accessory protein 1	gi|2498456|sp|Q49413.1|HMW1_MYCGE	3.7	30	44.44	5	NA	NA	YES	NA	NA	NA	NA	901.982	184.021	-2.29323	1.85e-05
MalCi_517.5	Metallocarboxypeptidase A-like protein MCYG_01475; Flags: Precursor	gi|284433487|sp|C5FH26.1|MCPAL_ARTOC	2e-167	483	55.3	45	NA	NA	YES	NA	NA	NA	NA	1700.41	352.893	-2.26858	0.00878272
MalCi_589.58	NA	NA	NA	NA	NA	NA	CBM48	0.00022	NA	NA	NA	NA	NA	54256.5	11278	-2.26629	0.00223817
MalCi_600.10	3-oxoadipate enol-lactonase 1; AltName: Full3-oxoadipate enol-lactonase I; AltName: FullBeta-ketoadipate enol-lactone hydrolase I; AltName: FullEnol-lactone hydrolase I	gi|6015088|sp|Q59093.2|ELH1_ACIAD	3e-17	85.9	26.64	33	NA	NA	NA	NA	NA	NA	NA	281.116	59.0465	-2.25124	0.0039076
MalCi_235.8	Uncharacterized oxidoreductase YxbG	gi|34395995|sp|P46331.2|YXBG_BACSU	6e-23	99	31.03	53	NA	NA	NA	NA	NA	NA	NA	372.636	79.7632	-2.22397	0.00146991
MalCi_500.22	Chaperone protein DnaK; AltName: FullHSP70; AltName: FullHeat shock 70 kDa protein; AltName: FullHeat shock protein 70	gi|115298693|sp|Q6YPM1.2|DNAK_ONYPE	2.2	33.9	23.3	28	NA	NA	NA	NA	NA	NA	NA	2221.26	479.301	-2.21238	3.06e-07
MalCi_624.1	Probable ubiquitin carboxyl-terminal hydrolase 5; AltName: FullDeubiquitinating enzyme 5; AltName: FullUbiquitin thioesterase 5; AltName: FullUbiquitin-specific-processing protease 5	gi|13124828|sp|Q09879.3|UBP5_SCHPO	1e-18	95.9	24.1	84	NA	NA	NA	NA	NA	NA	NA	14752.7	3227.65	-2.19242	2.73e-05
MalCi_308.19	Serine/threonine-protein kinase B	gi|15214308|sp|P74297.1|SPKB_SYNY3	0.28	35.8	40.48	14	NA	NA	NA	NA	NA	NA	NA	17851.8	4030.61	-2.147	0.000117402
MalCi_432.5	tRNA-splicing ligase RtcB; Contains: Mja hyp2 intein	gi|2501617|sp|Q58095.1|RTCB_METJA	0.005	38.1	29.59	18	NA	NA	NA	NA	NA	NA	NA	55607.2	12559.3	-2.14651	0.00419188
MalCi_639.3	Probable endo-beta-1,4-glucanase D; ShortEndoglucanase D; AltName: FullCarboxymethylcellulase D; AltName: FullCellulase D; Flags: Precursor	gi|296439559|sp|A1DBS6.1|EGLD_NEOFI	2e-29	115	40.26	14	AA9	3.6e-52	NA	NA	NA	NA	NA	655.321	149.149	-2.13545	0.0081008
MalCi_524.3	Isopenicillin N synthase; ShortIPNS	gi|124829|sp|P08703.1|IPNS_PENCH	0	589	83.38	0	NA	NA	NA	NA	NA	NA	NA	13088.1	2981.02	-2.13437	3.48e-05
MalCi_571.2	Uncharacterized serine-rich protein C1E8.05; Flags: Precursor	gi|48474258|sp|O42970.1|YB95_SCHPO	0.005	41.6	27.27	7	NA	NA	NA	NA	NA	NA	NA	33605.1	7770.73	-2.11256	0.00153053
MalCi_277.32	Cytochrome b-245 heavy chain; AltName: FullCGD91-phox; AltName: FullCytochrome b(558) subunit beta; ShortCytochrome b558 subunit beta; AltName: FullHeme-binding membrane glycoprotein gp91phox; AltName: FullNeutrophil cytochrome b 91 kDa polypeptide; AltName: Fullgp91-1; AltName: Fullgp91-phox; AltName: Fullp22 phagocyte B-cytochrome	gi|6686264|sp|P52649.2|CY24B_PIG	2e-73	241	36.34	106	NA	NA	NA	NA	NA	NA	NA	6066	1404.73	-2.11045	5e-06
MalCi_594.11	Neogenin; AltName: FullImmunoglobulin superfamily DCC subclass member 2; Flags: Precursor	gi|116242676|sp|Q92859.2|NEO1_HUMAN	1.8	30.8	39.13	5	NA	NA	YES	NA	NA	NA	NA	100.829	23.3601	-2.10979	0.0392079
MalCi_398.7	NA	NA	NA	NA	NA	NA	NA	NA	YES	NA	NA	NA	NA	6678.22	1555.28	-2.10229	0.000429309
MalCi_656.19	Lysine--tRNA ligase; AltName: FullLysyl-tRNA synthetase; ShortLysRS	gi|39932150|sp|Q82SH1.1|SYK_NITEU	1.1	33.1	30.19	5	NA	NA	NA	NA	NA	NA	NA	169.809	39.9283	-2.08843	0.0178762
MalCi_809.19	Probable xyloglucan-specific endo-beta-1,4-glucanase A; AltName: FullXyloglucanase A; AltName: FullXyloglucanendohydrolase A; Flags: Precursor	gi|296439816|sp|Q0CRC9.2|XGEA_ASPTN	9e-72	226	61.45	5	GH12	5.2e-42	NA	NA	NA	NA	NA	349.915	82.3082	-2.0879	0.0052341
MalCi_564.4	Voltage-dependent L-type calcium channel subunit alpha-1S; AltName: FullCalcium channel, L type, alpha-1 polypeptide, isoform 3, skeletal muscle; AltName: FullVoltage-gated calcium channel subunit alpha Cav1.1	gi|116408|sp|P07293.1|CAC1S_RABIT	0.052	37.7	38.89	6	NA	NA	NA	NA	NA	NA	NA	1100.37	259.091	-2.08647	5.55e-05
MalCi_528.57	Putative alpha-1,3-mannosyltransferase MNN1	gi|74591474|sp|Q5AGA0.1|MNN1_CANAL	2e-18	91.3	26.92	81	GT71	4.2e-51	NA	NA	NA	NA	NA	176.398	41.654	-2.08231	0.0181986
MalCi_747.12	U6 snRNA-associated Sm-like protein LSm2; AltName: FullSmall nuclear ribonucleoprotein D homolog SNP3	gi|586410|sp|P38203.1|LSM2_YEAST	2e-28	115	62.35	0	NA	NA	NA	NA	NA	NA	NA	35065.7	8409.71	-2.05993	0.00190645
MalCi_382.1	Sterol uptake control protein 2	gi|74656127|sp|Q59QC7.1|UPC2_CANAL	4e-16	83.6	24.04	54	NA	NA	NA	NA	NA	NA	NA	5640.29	1355.32	-2.05714	4.97e-06
MalCi_760.11	NA	NA	NA	NA	NA	NA	NA	NA	NA	NA	NA	NA	NA	31213.6	7510.04	-2.05528	0.00116062
MalCi_427.13	Tic20 family protein Ycf60	gi|122194660|sp|Q1XDC7.1|YCF60_PYRYE	5.8	31.6	25.68	1	NA	NA	NA	NA	NA	NA	NA	542.144	130.742	-2.05196	0.00158848
MalCi_749.12	High-affinity glucose transporter	gi|1346290|sp|P49374.1|HGT1_KLULA	1e-18	84.7	49.46	7	NA	NA	NA	NA	NA	NA	NA	4487.22	1088.17	-2.04392	3.4e-06
MalCi_431.9	SRSF protein kinase 3; AltName: FullMuscle-specific serine kinase 1; ShortMSSK-1; AltName: FullSerine/arginine-rich protein-specific kinase 3; ShortSR-protein-specific kinase 3; AltName: FullSerine/threonine-protein kinase 23	gi|327488457|sp|B8Y466.1|SRPK3_PIG	5e-05	44.3	42.86	0	NA	NA	NA	NA	NA	NA	NA	1268.75	308.66	-2.03932	3.75e-05
MalCi_632.21	Hippurate hydrolase; AltName: FullBenzoylglycine amidohydrolase; AltName: FullHippuricase	gi|9297101|sp|P45493.2|HIPO_CAMJE	1e-15	76.3	41.01	20	NA	NA	NA	NA	NA	NA	NA	167.231	40.7065	-2.03851	0.0193959
MalCi_216.54	Peroxisomal acyl-coenzyme A oxidase 1; ShortAOX; AltName: FullPalmitoyl-CoA oxidase	gi|380865362|sp|Q8HYL8.2|ACOX1_PHACI	4e-127	396	37.46	16	NA	NA	NA	NA	NA	NA	NA	2599.39	634.101	-2.03539	0.0109453
MalCi_099.12	L-arabonate dehydratase; AltName: FullL-arabinonate dehydratase	gi|123080453|sp|Q1JUQ1.1|ARADA_AZOBR	7e-45	163	46.88	9	NA	NA	NA	NA	NA	NA	NA	108.68	26.7007	-2.02514	0.0438412
MalCi_596.13	Endochitinase B; AltName: FullChitinase B	gi|121939568|sp|Q92222.3|CHIB_EMEND	1e-36	138	33.62	19	GH18	1.4e-47	NA	NA	NA	NA	NA	970.576	238.874	-2.02259	9.93e-05
MalCi_245.42	Uncharacterized protein M6_Spy0233	gi|81372419|sp|Q5XDZ5.1|Y233_STRP6	4e-19	88.2	30.62	16	NA	NA	NA	NA	NA	NA	NA	13376.8	3306.65	-2.01629	0.000195212
MalCi_806.21	Bifunctional solanapyrone synthase; AltName: FullProsolanapyrone-II oxidase; AltName: FullProsolanapyrone-III cycloisomerase; Flags: Precursor	gi|380877147|sp|D7UQ40.1|SOL5_ALTSO	9e-40	154	31.25	30	AA7	4.8e-57	YES	NA	NA	NA	NA	433.249	107.516	-2.01064	0.00401019
MalCi_622.1	Myb-related protein A; ShortA-Myb; AltName: FullMyb-like protein 1	gi|2506883|sp|P51960.2|MYBA_MOUSE	0.0005	42.7	40.38	1	NA	NA	NA	NA	NA	NA	NA	1387.76	348.293	-1.99438	0.000761941
MalCi_427.15	NADPH-dependent 1-acyldihydroxyacetone phosphate reductase; ShortADR; AltName: Full1-acyl DHAP reductase; AltName: FullAcyl/alkyl DHAP reductase; AltName: FullAcylglycerone-phosphate reductase	gi|6226739|sp|Q09851.2|AYR1_SCHPO	2e-31	120	45	3	NA	NA	NA	NA	NA	NA	NA	580.714	146.948	-1.98253	0.0164082
MalCi_040.1	Uncharacterized transporter C1002.16c	gi|74638860|sp|Q9US44.1|YIZG_SCHPO	1e-81	269	33.03	11	NA	NA	NA	NA	NA	NA	NA	1214.39	309.17	-1.97376	7.51e-05
MalCi_673.40	Zeaxanthin epoxidase, chloroplastic; ShortOsZEP1; AltName: FullProtein ABA DEFICIENT 1; ShortOsABA1; Flags: Precursor	gi|122240921|sp|Q0JCU7.1|ZEP_ORYSJ	3e-14	78.2	26.84	62	NA	NA	NA	NA	NA	NA	NA	5174.37	1317.34	-1.97376	1.09e-05
MalCi_117.1	NA	NA	NA	NA	NA	NA	NA	NA	NA	NA	NA	NA	NA	1593.72	409.792	-1.95944	3.18e-05
MalCi_749.11	High-affinity glucose transporter	gi|1346290|sp|P49374.1|HGT1_KLULA	4e-120	367	47.89	14	NA	NA	NA	NA	NA	NA	NA	19282.1	4967.06	-1.9568	0.000622834
MalCi_790.44	Repressible high-affinity phosphate permease	gi|728048667|sp|Q7RVX9.2|PHO5_NEUCR	2.1	33.1	27.69	1	NA	NA	NA	NA	NA	NA	NA	162.245	41.8645	-1.95438	0.0355249
MalCi_712.34	Cell division protein FtsZ	gi|81170475|sp|Q74JY1.1|FTSZ_LACJO	0.43	31.6	32.81	5	NA	NA	NA	NA	NA	NA	NA	132.297	34.5633	-1.93647	0.0485827
MalCi_668.4	PHO85 cyclin-1; AltName: FullCyclin HCS26; AltName: FullG1/S-specific cyclin PCL1	gi|116149|sp|P24867.1|PCL1_YEAST	1e-37	142	45.27	26	NA	NA	NA	NA	NA	NA	NA	3569.43	932.576	-1.9364	0.000182168
MalCi_665.12	2,3-dihydroxybenzoate decarboxylase; Short2,3-DHBA decarboxylase; ShortDHBD; AltName: Fullo-pyrocatechuate decarboxylase	gi|94730373|sp|P80402.2|DBD23_ASPOR	1e-170	485	67.06	4	NA	NA	NA	NA	NA	NA	NA	2838.54	743.276	-1.93318	0.000892033
MalCi_664.18	Alkylglycerol monooxygenase; AltName: FullTransmembrane protein 195	gi|82179444|sp|Q5M8F9.1|ALKMO_XENTR	8e-10	63.5	29.38	29	NA	NA	NA	NA	NA	NA	NA	4719.56	1238.62	-1.92992	2.03e-05
MalCi_678.22	Chromate transport protein [Pseudomonas aeruginosa]	gi|116370|sp|P14285.1|CHRA_PSEAI	0.0001	47.4	29.03	6	NA	NA	NA	NA	NA	NA	NA	901.011	236.531	-1.92952	0.000503581
MalCi_711.4	MAT+ sexual cell fertilization-promoting factor	gi|2506519|sp|P35693.2|FPR1_PODAS	2e-20	94	48.89	0	NA	NA	NA	NA	NA	NA	NA	613.291	161.263	-1.92715	0.00139714
MalCi_605.1	AB hydrolase superfamily protein C1039.03	gi|74625831|sp|Q9US38.1|YFZ3_SCHPO	2e-95	295	49.23	15	CE10	1e-65	NA	NA	NA	NA	NA	1333.02	351.83	-1.92175	0.000509303
MalCi_803.30	NA	NA	NA	NA	NA	NA	NA	NA	NA	NA	NA	NA	NA	1013.72	268.992	-1.91403	0.0307837
MalCi_324.3	Maltose permease MAL61; AltName: FullMaltose transport protein MAL61	gi|126694|sp|P15685.1|MAL61_YEASX	5e-157	469	44.06	11	NA	NA	NA	NA	NA	NA	NA	5113.01	1360.59	-1.90994	0.0395171
MalCi_099.11	NA	NA	NA	NA	NA	NA	NA	NA	NA	NA	NA	NA	NA	8661.08	2306.08	-1.9091	0.000133946
MalCi_799.33	50S ribosomal protein L23	gi|7674244|sp|Q9Z7Q9.1|RL23_CHLPN	2.8	28.9	33.33	0	NA	NA	NA	NA	NA	NA	NA	167.167	44.5788	-1.90686	0.0418594
MalCi_555.1	NA	NA	NA	NA	NA	NA	NA	NA	NA	NA	NA	NA	NA	9177.06	2460.74	-1.89894	0.00544869
MalCi_584.4	Probable extracellular serine carboxypeptidase; Flags: Precursor	gi|939319553|sp|D4AYS6.1|A1345_ARTBC	0	591	55.88	63	NA	NA	NA	NA	NA	NA	NA	8475.05	2273.15	-1.89853	0.000179763
MalCi_740.11	SUR7 family protein pun1	gi|3183276|sp|O13729.1|PUN1_SCHPO	4e-13	71.6	24.74	14	NA	NA	NA	NA	NA	NA	NA	17667.4	4744.7	-1.8967	0.000819177
MalCi_200.2	Beta-mannosidase B; AltName: FullMannanase B; ShortMannase B	gi|597501007|sp|I2C092.1|MANBB_THIHE	0	1179	65.16	10	GH2	1e-99	NA	NA	NA	NA	NA	9225.18	2488.34	-1.89039	0.000180278
MalCi_115.1	Apolipophorins; Contains: Apolipophorin-2; AltName: FullApolipophorin II; AltName: FullapoLp-2; Contains: Apolipophorin-1; AltName: FullApolipophorin I; AltName: FullapoLp-1; Flags: Precursor	gi|152031559|sp|Q9U943.2|APLP_LOCMI	7.7	30.4	26.47	8	NA	NA	NA	NA	NA	NA	NA	13198.2	3560.24	-1.89029	0.000352014
MalCi_592.10	Uncharacterized amino-acid permease C777.04	gi|15214365|sp|O74543.1|YCV4_SCHPO	4e-63	223	28.42	65	NA	NA	NA	NA	NA	NA	NA	8409.67	2289.77	-1.87685	0.000175251
MalCi_308.7	Zinc finger FYVE domain-containing protein 9; AltName: FullMothers against decapentaplegic homolog-interacting protein; ShortMadh-interacting protein; AltName: FullNovel serine protease; ShortNSP; AltName: FullReceptor activation anchor; ShorthSARA; AltName: FullSmad anchor for receptor activation	gi|15214067|sp|O95405.2|ZFYV9_HUMAN	0.003	43.9	21.62	23	NA	NA	NA	NA	NA	NA	NA	4388.39	1198.73	-1.87218	2.89e-05
MalCi_517.2	Uncharacterized HAD-hydrolase MJ1437	gi|38258704|sp|Q58832.1|Y1437_METJA	3e-07	53.5	26.88	26	NA	NA	NA	NA	NA	NA	NA	4093.82	1119.55	-1.87053	3.29e-05
MalCi_133.1	Biofilm regulator 1	gi|74584201|sp|Q59LY1.1|BRG1_CANAL	1e-13	76.6	65.91	0	NA	NA	NA	NA	NA	NA	NA	4471.41	1226.35	-1.86635	0.000180419
MalCi_808.34	Acetylcholinesterase; ShortAChE; Flags: Precursor	gi|543755|sp|P07692.2|ACES_TORMA	9e-48	179	30.16	79	CE10	8.2e-32	YES	NA	NA	NA	NA	1063.96	293.637	-1.85734	0.03901
MalCi_615.12	Cutinase transcription factor 1 beta	gi|1706177|sp|P52959.1|CTF1B_FUSSO	5e-48	187	24.78	88	NA	NA	NA	NA	NA	NA	NA	13956.4	3872.74	-1.8495	0.000623103
MalCi_385.11	Uncharacterized transporter C1683.12	gi|74638719|sp|Q9P6J0.1|YHDC_SCHPO	0.0001	42.7	30.88	5	NA	NA	NA	NA	NA	NA	NA	2859.6	798.512	-1.84043	0.0104093
MalCi_098.1	Transposon Tf2-1 polyprotein; AltName: FullRetrotransposable element Tf2 155 kDa protein	gi|558446106|sp|P0CT34.1|TF21_SCHPO	6e-41	155	43.96	5	NA	NA	NA	NA	NA	NA	NA	1121.71	313.961	-1.83704	0.000352014
MalCi_665.13	tRNA uridine 5-carboxymethylaminomethyl modification enzyme MnmG; AltName: FullGlucose-inhibited division protein A	gi|254811516|sp|B6JAJ1.1|MNMG_OLICO	0.18	37	28.57	10	NA	NA	NA	NA	NA	NA	NA	723.278	203.197	-1.83167	0.00201719
MalCi_712.29	NA	NA	NA	NA	NA	NA	NA	NA	NA	NA	NA	NA	NA	2427.87	686.02	-1.82337	3.93e-05
MalCi_520.4	Peptidoglycan deacetylase; ShortPG deacetylase; AltName: FullAcetylxylan esterase	gi|558445942|sp|B5ZA76.1|PGDAE_HELPG	2e-143	413	66.9	0	CE4	3.3e-21	NA	NA	NA	NA	NA	1455.45	411.702	-1.82179	0.00102191
MalCi_385.12	High-affinity nicotinic acid transporter; AltName: FullNicotinic acid permease	gi|1723769|sp|P53322.1|TNA1_YEAST	1e-15	78.2	28.4	3	NA	NA	NA	NA	NA	NA	NA	5023.35	1438.76	-1.80383	0.000103297
MalCi_624.28	Protein ERD1	gi|1169545|sp|P41771.1|ERD1_KLULA	7e-13	68.9	33.58	22	NA	NA	NA	NA	NA	NA	NA	699.267	201.506	-1.79502	0.00325892
MalCi_803.78	Amino-acid permease inda1 [Trichoderma atroviride]	gi|462414|sp|P34054.1|INDA1_HYPAT	0	624	65.95	2	NA	NA	NA	NA	NA	NA	NA	28679.9	8298.95	-1.78904	0.0112069
MalCi_563.9	Photosystem I P700 chlorophyll a apoprotein A2; AltName: FullPSI-B; AltName: FullPsaB	gi|17369874|sp|Q9XQV2.1|PSAB_HETTR	0.72	31.6	31.65	5	NA	NA	NA	NA	NA	NA	NA	433.91	126.366	-1.77978	0.0489063
MalCi_617.2	Nucleoside diphosphate kinase; ShortNDK; ShortNDP kinase; AltName: FullNucleoside-2-P kinase	gi|109892794|sp|Q2JPL4.1|NDK_SYNJB	0.87	33.5	32.31	2	NA	NA	NA	NA	NA	NA	NA	1672.66	491.25	-1.76761	0.000108817
MalCi_783.29	Selenoprotein K; ShortSelK	gi|189034061|sp|Q9JLJ1.3|SELK_MOUSE	6.7	28.9	26.23	13	NA	NA	YES	NA	NA	NA	NA	7501.96	2214.12	-1.76053	0.000352014
MalCi_656.22	DEP domain-containing protein 5	gi|510120821|sp|P61460.2|DEPD5_MOUSE	5.3	31.6	47.62	2	NA	NA	NA	NA	NA	NA	NA	1853.73	548.852	-1.75594	0.000141852
MalCi_133.13	Vegetative incompatibility protein HET-E-1	gi|3023956|sp|Q00808.1|HETE1_PODAS	0	796	42.99	57	NA	NA	NA	NA	NA	NA	NA	5983.03	1774.17	-1.75373	0.000195212
MalCi_592.16	Dimethylaniline monooxygenase [N-oxide-forming] 5; AltName: FullDimethylaniline oxidase 5; AltName: FullFMO 1C1; AltName: FullFMO form 3; AltName: FullHepatic flavin-containing monooxygenase 5; ShortFMO 5	gi|544327|sp|Q04799.2|FMO5_RABIT	3e-34	137	26.73	51	NA	NA	NA	NA	NA	NA	NA	788.14	234.746	-1.74735	0.00328832
MalCi_632.2	Biogenesis of lysosome-related organelles complex 1 subunit KXD1; ShortBLOC-1 subunit KXD1; AltName: FullKxDL homolog	gi|338810377|sp|E7Q3U6.1|KXD1_YEASB	1.6	31.6	24.05	0	NA	NA	NA	NA	NA	NA	NA	511.258	152.575	-1.74453	0.00777125
MalCi_712.35	Uncharacterized protein AFUA_6G02800; Flags: Precursor	gi|74667389|sp|Q4WCX9.1|YA280_ASPFU	3e-07	51.6	30.83	14	NA	NA	NA	NA	NA	NA	NA	7899.25	2357.5	-1.74446	0.000516639
MalCi_414.1	Choline oxidase	gi|75523947|sp|Q7X2H8.1|CHOX_ARTGO	2e-111	349	41.31	40	AA3	2.8e-90	NA	NA	NA	NA	NA	2944.78	881.058	-1.74085	0.0339887
MalCi_712.27	Cadherin EGF LAG seven-pass G-type receptor 2; AltName: FullFlamingo homolog; Flags: Precursor	gi|22095553|sp|Q9R0M0.2|CELR2_MOUSE	1.3	33.9	34.55	3	NA	NA	NA	NA	NA	NA	NA	1709.49	512.043	-1.73923	0.000210403
MalCi_603.34	Pentatricopeptide repeat-containing protein 1, mitochondrial; Flags: Precursor	gi|74676187|sp|O94368.1|PPR1_SCHPO	6.8	32.7	31.4	10	NA	NA	YES	NA	NA	NA	NA	3601.84	1081.31	-1.73596	0.000132936
MalCi_756.2	Lactose permease	gi|125935|sp|P07921.1|LACP_KLULA	2e-83	277	32.25	33	NA	NA	NA	NA	NA	NA	NA	16433.7	4950.74	-1.73094	0.00501803
MalCi_399.1	Serine-rich 25 kDa antigen protein; ShortSREHP; AltName: FullSHEHP	gi|134435|sp|P21138.1|SERA_ENTHI	0.49	37	25	0	NA	NA	NA	NA	NA	NA	NA	4425.46	1334.96	-1.72903	0.000164081
MalCi_807.30	Putative cellulose synthase 2; Includes: Cellulose synthase catalytic subunit [UDP-forming]; Includes: Cyclic di-GMP-binding domain; AltName: FullCellulose synthase 2 regulatory subunit	gi|22001543|sp|Q9RBJ2.1|BCSA4_KOMXY	2.1	35.4	46.15	0	NA	NA	NA	NA	NA	NA	NA	8877.77	2687.16	-1.72412	0.000737031
MalCi_614.17	Elongation factor 3; ShortEF-3	gi|442570140|sp|Q75EV6.2|EF3_ASHGO	1.3	35.4	32.79	0	NA	NA	YES	NA	NA	NA	NA	1441.88	437.477	-1.72067	0.000319927
MalCi_044.1	1,3-beta-glucanosyltransferase gel2; AltName: FullGlucan elongating glucanosyltransferase 2; Flags: Precursor [Aspergillus fumigatus A1163]	gi|229890268|sp|B0Y8H9.1|GEL2_ASPFC	6e-92	287	54.13	2	GH72	7.2e-56	NA	NA	NA	NA	NA	3170.59	963.595	-1.71825	0.000117096
MalCi_787.11	Bifunctional solanapyrone synthase; AltName: FullProsolanapyrone-II oxidase; AltName: FullProsolanapyrone-III cycloisomerase; Flags: Precursor	gi|380877147|sp|D7UQ40.1|SOL5_ALTSO	5e-51	188	30.95	18	AA7	2.8e-59	YES	NA	NA	NA	NA	1919.21	584.131	-1.71615	0.00840517
MalCi_365.32	Methylated-DNA--protein-cysteine methyltransferase; AltName: Full6-O-methylguanine-DNA methyltransferase; ShortMGMT; AltName: FullO-6-methylguanine-DNA-alkyltransferase	gi|259515425|sp|C6A382.1|OGT_THESM	2e-12	65.9	50.77	2	NA	NA	NA	NA	NA	NA	NA	1238.82	377.371	-1.7149	0.000653604
MalCi_806.27	Repressor of RNA polymerase III transcription maf1	gi|259016476|sp|O14109.5|MAF1_SCHPO	5e-52	181	40.68	51	NA	NA	NA	NA	NA	NA	NA	9524.27	2910.78	-1.71021	0.000877328
MalCi_611.3	Quinic acid utilization activator	gi|146345503|sp|P10563.2|QUTA_EMENI	1e-62	232	31.48	68	NA	NA	NA	NA	NA	NA	NA	7926.13	2428.38	-1.70662	0.00049926
MalCi_677.3	NA	NA	NA	NA	NA	NA	NA	NA	NA	NA	NA	NA	NA	5265.4	1624.75	-1.69632	0.000309413
MalCi_632.47	Structure-specific endonuclease subunit SLX4	gi|754285851|sp|C1H7M6.2|SLX4_PARBA	2	34.7	42.11	7	NA	NA	NA	NA	NA	NA	NA	3198.85	992.59	-1.68828	0.000266456
MalCi_621.12	Pyridoxal reductase; ShortPL reductase; ShortPL-red	gi|24638123|sp|O14295.1|PLR1_SCHPO	5e-94	289	47.83	14	NA	NA	NA	NA	NA	NA	NA	2778.02	862.899	-1.6868	0.000725798
MalCi_780.14	1-phosphatidylinositol 4,5-bisphosphate phosphodiesterase 1; AltName: FullPhosphoinositide phospholipase C; AltName: FullPhospholipase C-1; ShortPLC-1	gi|6093727|sp|O13433.1|PLC1_CANAX	2e-47	185	31.71	64	NA	NA	NA	NA	NA	NA	NA	6291.91	1957.43	-1.68453	0.000398511
MalCi_692.2	Replicase polyprotein 1a; Shortpp1a; AltName: FullORF1a polyprotein; Contains: Non-structural protein 1; Shortnsp1; AltName: FullLeader protein; Contains: Non-structural protein 2; Shortnsp2; AltName: Fullp65 homolog; Contains: Non-structural protein 3; Shortnsp3; AltName: FullPL2-PRO; AltName: FullPapain-like proteinase; ShortPL-PRO; Contains: Non-structural protein 4; Shortnsp4; Contains: 3C-li…	gi|190360128|sp|P0C6T5.1|R1A_BCHK5	0.24	33.5	27.27	9	NA	NA	NA	NA	NA	NA	NA	3541.9	1102.42	-1.68385	0.00024327
MalCi_314.5	Hexokinase-1; AltName: FullHexokinase I	gi|74665880|sp|Q4U3Y2.1|HXK1_ASPFU	0	596	56.51	23	NA	NA	NA	NA	NA	NA	NA	10139	3157.44	-1.68309	0.00160953
MalCi_304.1	NACHT, LRR and PYD domains-containing protein 1; AltName: FullCaspase recruitment domain-containing protein 7; AltName: FullDeath effector filament-forming ced-4-like apoptosis protein; AltName: FullNucleotide-binding domain and caspase recruitment domain	gi|17380146|sp|Q9C000.1|NALP1_HUMAN	3.9	31.6	39.68	7	NA	NA	NA	NA	NA	NA	NA	2526.95	788.052	-1.68103	0.00017181
MalCi_617.1	Dynein heavy chain-like protein PF11_0240	gi|74863291|sp|Q8IID4.1|DYHC2_PLAF7	0.013	37	31.75	4	NA	NA	NA	NA	NA	NA	NA	452.875	141.682	-1.67645	0.0178762
MalCi_403.6	Calcium-independent phospholipase A2-gamma; AltName: FullGroup VIB calcium-independent phospholipase A2; AltName: FullIntracellular membrane-associated calcium-independent phospholipase A2 gamma; ShortiPLA2-gamma; AltName: FullPatatin-like phospholipase domain-containing protein 8	gi|75042964|sp|Q5XTS1.1|PLPL8_RABIT	8e-13	75.5	28.39	28	NA	NA	NA	NA	NA	NA	NA	6532.9	2058.68	-1.66601	0.00158848
MalCi_801.8	Serine/threonine-protein kinase psk1	gi|59800153|sp|Q12706.1|PSK1_SCHPO	1e-131	400	54.79	21	NA	NA	NA	NA	NA	NA	NA	2980.08	940.26	-1.66422	0.000235234
MalCi_756.6	DNA-directed RNA polymerase subunit beta; ShortRNAP subunit beta; AltName: FullRNA polymerase subunit beta; AltName: FullTranscriptase subunit beta	gi|88909635|sp|Q3J5T0.1|RPOB_RHOS4	2.9	33.1	29.03	16	NA	NA	NA	NA	NA	NA	NA	11322.3	3575.36	-1.66301	0.00838621
MalCi_646.16	Probable mannan endo-1,4-beta-mannosidase C; AltName: FullEndo-beta-1,4-mannanase C; Flags: Precursor	gi|121733403|sp|Q0C8J3.1|MANC_ASPTN	0	675	79.32	8	GH5	2.6e-33	YES	NA	NA	NA	NA	2806.78	888.831	-1.65894	0.000241318
MalCi_656.23	High-affinity glucose transporter	gi|1346290|sp|P49374.1|HGT1_KLULA	2e-75	255	31.52	30	NA	NA	NA	NA	NA	NA	NA	8301.95	2637.27	-1.6544	0.00130463
MalCi_803.42	Glycerol-3-phosphate dehydrogenase, mitochondrial; ShortGPD-M; ShortGPDH-M; Flags: Precursor	gi|218526424|sp|A6QLU1.1|GPDM_BOVIN	0	605	50.08	37	NA	NA	NA	NA	NA	NA	NA	26829.2	8543.92	-1.65084	0.0406037
MalCi_632.11	NA	NA	NA	NA	NA	NA	NA	NA	NA	NA	NA	NA	NA	2483.95	805.947	-1.62388	0.000404553
MalCi_808.16	Probable galactose dehydrogenase GalD	gi|81774634|sp|Q92RN6.1|GALD_RHIME	2e-53	180	38.85	14	NA	NA	NA	NA	NA	NA	NA	1840.58	597.81	-1.6224	0.000484247
MalCi_630.47	Zinc finger protein C25B8.19c	gi|31077068|sp|Q9UTA1.2|YL8J_SCHPO	5e-18	88.2	67.31	0	NA	NA	NA	NA	NA	NA	NA	1478.52	480.328	-1.62206	0.00631179
MalCi_680.6	Gamma-glutamyltransferase 6; ShortGGT 6; AltName: FullGamma-glutamyltranspeptidase 6; AltName: FullGlutathione hydrolase 6; Contains: Gamma-glutamyltransferase 6 heavy chain; Contains: Gamma-glutamyltransferase 6 light chain; Flags: Precursor	gi|81892495|sp|Q6PDE7.1|GGT6_MOUSE	6.6	29.6	42.5	0	NA	NA	NA	NA	NA	NA	NA	867.3	283.042	-1.61551	0.00384548
MalCi_294.5	UPF0187 protein alr2987	gi|20140994|sp|Q8YSU5.1|Y2987_NOSS1	2e-06	52	27.57	38	NA	NA	NA	NA	NA	NA	NA	6005.44	1962.32	-1.61371	0.000870894
MalCi_765.12	3-hydroxybenzoate 6-hydroxylase 1; AltName: FullConstitutive 3-hydroxybenzoate 6-hydroxylase	gi|75412686|sp|Q9F131.1|3HBH1_PSEAC	2e-28	119	29.19	23	NA	NA	NA	NA	NA	NA	NA	1865.61	609.935	-1.61292	0.00437341
MalCi_566.4	Zinc finger protein CONSTANS-LIKE 3	gi|17433082|sp|Q9SK53.1|COL3_ARATH	0.74	35.8	22.45	13	NA	NA	NA	NA	NA	NA	NA	10510.8	3445.35	-1.60916	0.00272594
MalCi_632.46	NA	NA	NA	NA	NA	NA	NA	NA	NA	NA	NA	NA	NA	2009.4	660.373	-1.60541	0.0227203
MalCi_632.12	Protein argonaute 3; ShortOsAGO3	gi|75144522|sp|Q7XTS3.2|AGO3_ORYSJ	4.9	31.6	28.57	0	NA	NA	NA	NA	NA	NA	NA	1379.34	455.056	-1.59986	0.00130403
MalCi_702.4	Homoserine O-acetyltransferase; AltName: FullHomoserine O-trans-acetylase; ShortHTA; ShortHomoserine transacetylase	gi|81335371|sp|Q4QJY8.1|METX_HAEI8	8e-09	59.3	34.26	18	NA	NA	NA	NA	NA	NA	NA	418.847	138.5	-1.59654	0.0291153
MalCi_741.64	D-serine dehydratase; AltName: FullD-serine deaminase; ShortDSD	gi|74625830|sp|Q9US35.1|DSD1_SCHPO	8e-52	185	33.33	62	NA	NA	NA	NA	NA	NA	NA	2344.31	780.56	-1.58658	0.000479272
MalCi_500.36	Biogenesis of lysosome-related organelles complex 1 subunit 1; ShortBLOC-1 subunit 1	gi|3025257|sp|Q22616.1|BL1S1_CAEEL	0.0002	41.2	30.43	1	NA	NA	NA	NA	NA	NA	NA	824.32	274.482	-1.58649	0.00634576
MalCi_663.29	3-hydroxypropionyl-coenzyme A dehydratase; Short3-hydroxypropionyl-CoA dehydratase	gi|322518307|sp|A4YI89.1|HPCD_METS5	3e-25	105	31.78	28	NA	NA	NA	NA	NA	NA	NA	317.599	105.756	-1.58647	0.0471525
MalCi_403.1	Exocyst complex component exo84	gi|74670581|sp|Q4WM32.1|EXO84_ASPFU	1e-173	517	56.33	34	NA	NA	NA	NA	NA	NA	NA	1057.36	352.309	-1.58556	0.00294774
MalCi_611.4	Transcription elongation factor S-II; AltName: FullTFIIS	gi|1351227|sp|P49373.1|TFS2_SCHPO	6e-66	214	36.03	6	NA	NA	NA	NA	NA	NA	NA	2548.59	854.523	-1.57651	0.000653604
MalCi_612.49	Cytochrome b-245 heavy chain; AltName: FullCGD91-phox; AltName: FullCytochrome b(558) subunit beta; ShortCytochrome b558 subunit beta; AltName: FullHeme-binding membrane glycoprotein gp91phox; AltName: FullNeutrophil cytochrome b 91 kDa polypeptide; AltName: Fullgp91-1; AltName: Fullgp91-phox; AltName: Fullp22 phagocyte B-cytochrome	gi|6685252|sp|Q61093.1|CY24B_MOUSE	3e-85	279	32.08	89	NA	NA	NA	NA	NA	NA	NA	1866.35	626.081	-1.5758	0.000988137
MalCi_210.11	Urease accessory protein UreE	gi|123050202|sp|Q0VKY2.1|UREE_ALCBS	1.3	32.7	25.22	13	NA	NA	NA	NA	NA	NA	NA	544.004	182.868	-1.57281	0.0176495
MalCi_783.26	Uncharacterized glycosidase Rv0584; Flags: Precursor	gi|81345387|sp|O86365.1|Y584_MYCTU	7e-53	201	30.55	54	GH92	9.3e-161	YES	NA	NA	NA	NA	3543.46	1196.26	-1.56662	0.000632675
MalCi_558.19	Cell surface antigen I/II; Contains: Cell surface antigen II; Flags: Precursor	gi|1351100|sp|P21979.2|SPAA_STRDO	0.022	38.9	27.1	16	NA	NA	NA	NA	NA	NA	NA	871.221	295.034	-1.56216	0.00840517
MalCi_162.3	Zinc finger protein PLAGL2; AltName: FullPleiomorphic adenoma-like protein 2	gi|14548188|sp|Q9UPG8.1|PLAL2_HUMAN	0.006	41.6	28.89	18	NA	NA	NA	NA	NA	NA	NA	7004.54	2373.84	-1.56107	0.00215746
MalCi_352.3	Polyribonucleotide nucleotidyltransferase; AltName: FullPolynucleotide phosphorylase; ShortPNPase	gi|81391079|sp|Q6AFQ2.1|PNP_LEIXX	0.044	39.3	24.35	16	NA	NA	NA	NA	NA	NA	NA	2519.47	854.895	-1.5593	0.000592586
MalCi_359.5	Polymerase I and transcript release factor; AltName: FullCav-p60; AltName: FullCavin-1	gi|56749456|sp|O54724.1|PTRF_MOUSE	0.84	35	33.82	4	NA	NA	NA	NA	NA	NA	NA	5005.3	1698.47	-1.55922	0.000959834
MalCi_637.9	Two-pore potassium channel 3; ShortAtTPK3; AltName: FullCalcium-activated outward-rectifying potassium channel 6; ShortAtKCO6	gi|38605078|sp|Q9SVV6.1|KCO6_ARATH	0.058	38.1	31.37	0	NA	NA	NA	NA	NA	NA	NA	436.7	148.421	-1.55695	0.0438412
MalCi_555.3	NAD(P) transhydrogenase subunit beta; AltName: FullNicotinamide nucleotide transhydrogenase subunit beta; AltName: FullPyridine nucleotide transhydrogenase subunit beta	gi|1172548|sp|P43010.1|PNTB_HAEIN	4e-22	92	72.13	1	NA	NA	NA	NA	NA	NA	NA	1378.75	468.753	-1.55646	0.00171644
MalCi_338.1	Retrovirus-related Pol polyprotein from transposon 17.6; Includes: Protease; Includes: Reverse transcriptase; Includes: Endonuclease	gi|130405|sp|P04323.1|POL3_DROME	1e-34	132	40.65	0	NA	NA	NA	NA	NA	NA	NA	363.596	123.85	-1.55374	0.0489063
MalCi_154.13	Phenylalanine--tRNA ligase beta subunit; AltName: FullPhenylalanyl-tRNA synthetase beta subunit; ShortPheRS	gi|121731866|sp|Q2NGX9.1|SYFB_METST	0.73	35.8	22.02	70	NA	NA	YES	NA	NA	NA	NA	446.423	152.639	-1.54829	0.0410817
MalCi_206.1	5-methyltetrahydropteroyltriglutamate--homocysteine methyltransferase; AltName: FullCobalamin-independent methionine synthase; AltName: FullMethionine synthase, vitamin-B12 independent isozyme	gi|123514484|sp|Q2KYF3.1|METE_BORA1	1.1	32	30.34	9	NA	NA	NA	NA	NA	NA	NA	3134.35	1072.95	-1.54658	0.000628172
MalCi_556.1	Envelope glycoprotein; ShortGP; AltName: FullM polyprotein; Contains: Mucin-like variable region; Contains: Glycoprotein G2; Contains: Glycoprotein G1; Flags: Precursor	gi|81950799|sp|Q8JSZ3.1|GP_CCHFI	0.041	38.1	27.78	27	NA	NA	YES	NA	NA	NA	NA	536.513	183.839	-1.54517	0.0202807
MalCi_790.16	Beta-glucosidase 1B; AltName: FullCellobiase 1B	gi|121774515|sp|Q25BW4.1|BGL1B_PHACH	5e-122	369	52.94	7	GH1	9.4e-96	NA	NA	NA	NA	NA	5271.55	1807.18	-1.54448	0.00119999
MalCi_772.9	NA	NA	NA	NA	NA	NA	NA	NA	NA	NA	NA	NA	NA	9493.31	3254.85	-1.54432	0.00278519
MalCi_652.31	Uncharacterized protein YMR244W	gi|2497201|sp|Q04018.1|YM79_YEAST	4e-108	330	56.38	19	GH132	7e-90	YES	NA	NA	NA	NA	7589.24	2610.86	-1.53943	0.00238407
MalCi_547.18	Metallothiol transferase FosB; AltName: FullFosfomycin resistance protein	gi|259647315|sp|C0ZJ12.1|FOSB_BREBN	0.0009	40.8	27.92	36	NA	NA	NA	NA	NA	NA	NA	8800.31	3027.59	-1.53938	0.00282949
MalCi_575.2	Phospholipase B1, membrane-associated; ShortPhospholipase B; AltName: FullPhospholipase B/lipase; ShortPLB/LIP; Includes: Phospholipase A2; Includes: Lysophospholipase; Flags: Precursor	gi|81861250|sp|O54728.1|PLB1_RAT	2.2	29.3	44.74	4	NA	NA	NA	NA	NA	NA	NA	2566.4	883.248	-1.53886	0.000870894
MalCi_519.20	Beta,beta-carotene 9',10'-oxygenase; AltName: FullB-diox-II; AltName: FullBeta-carotene dioxygenase 2	gi|48474943|sp|Q99NF1.1|BCDO2_MOUSE	7e-39	152	28.45	122	NA	NA	NA	NA	NA	NA	NA	1835.55	632.737	-1.53653	0.00117674
MalCi_804.52	D-arabinitol 2-dehydrogenase [ribulose-forming]; ShortARDH	gi|1168488|sp|P43066.1|ARDH_CANAW	8e-47	164	35.13	10	NA	NA	NA	NA	NA	NA	NA	6290.5	2171.43	-1.53453	0.00158848
MalCi_555.4	NAD(P) transhydrogenase, mitochondrial; AltName: FullNicotinamide nucleotide transhydrogenase; AltName: FullPyridine nucleotide transhydrogenase; Flags: Precursor	gi|51338801|sp|Q13423.3|NNTM_HUMAN	0	851	48.99	63	NA	NA	NA	NA	NA	NA	NA	11514.7	3997.57	-1.52628	0.00546506
MalCi_770.3	Uncharacterized solute carrier family 35 member C320.08	gi|74582239|sp|O59785.1|YCN8_SCHPO	6e-118	360	52.02	5	NA	NA	NA	NA	NA	NA	NA	5478.84	1904.32	-1.5246	0.00172322
MalCi_660.7	Putative glutamine amidotransferase-like protein C13C5.04	gi|1175364|sp|Q09686.1|YA14_SCHPO	2e-14	70.1	36.61	10	NA	NA	NA	NA	NA	NA	NA	409.572	142.723	-1.5209	0.0425988
MalCi_624.24	Forkhead protein sep1	gi|15214272|sp|O43058.1|SEP1_SCHPO	9e-40	160	49.71	25	NA	NA	NA	NA	NA	NA	NA	2735.88	954.995	-1.51844	0.00102637
MalCi_714.3	NA	NA	NA	NA	NA	NA	NA	NA	NA	NA	NA	NA	NA	2991.19	1046.66	-1.51492	0.00100172
MalCi_703.13	NAD(+) kinase; AltName: FullUnknown transcript 1 protein	gi|729534|sp|P21373.2|UTR1_YEAST	6e-67	234	49.4	13	NA	NA	NA	NA	NA	NA	NA	5433.75	1911.09	-1.50755	0.00201719
MalCi_741.66	L-threo-3-deoxy-hexylosonate aldolase; AltName: FullL-threo-3-deoxy-hexulosonate aldolase	gi|586908179|sp|A8DRH7.1|LGA1_ASPNG	2e-117	350	51.53	16	NA	NA	NA	NA	NA	NA	NA	727.005	258.249	-1.4932	0.0127222
MalCi_356.2	Zinc finger protein zas1	gi|74698452|sp|Q9UTS5.1|ZAS1_SCHPO	0.63	37	24.14	9	NA	NA	NA	NA	NA	NA	NA	2330.84	830.225	-1.48928	0.00153053
MalCi_747.11	Mediator of DNA damage checkpoint protein 1; AltName: FullNuclear factor with BRCT domains 1	gi|68565390|sp|Q14676.3|MDC1_HUMAN	9.3	33.1	32.2	0	NA	NA	NA	NA	NA	NA	NA	14766.2	5282.44	-1.48302	0.0110461
MalCi_452.20	Protein STB5	gi|731748|sp|P38699.1|STB5_YEAST	0.005	43.1	22.1	42	NA	NA	NA	NA	NA	NA	NA	1125.03	403.347	-1.47987	0.00491308
MalCi_809.40	Solute carrier family 2, facilitated glucose transporter member 10; AltName: FullGlucose transporter type 10; ShortGLUT-10	gi|82236455|sp|Q6GN01.1|GTR10_XENLA	2.4	33.1	25.62	14	NA	NA	NA	NA	NA	NA	NA	4040.34	1448.98	-1.47944	0.00160262
MalCi_007.3	Beta-glucosidase 1; AltName: FullBeta-D-glucoside glucohydrolase; AltName: FullCellobiase; AltName: FullGentiobiase; Flags: Precursor	gi|1352079|sp|P48825.1|BGL1_ASPAC	0	985	70.12	3	GH3	6.6e-55	NA	NA	NA	NA	NA	4708.67	1698.98	-1.47065	0.00224389
MalCi_678.25	Putative uncharacterized protein YAL004W	gi|158518402|sp|P39703.2|YAA4_YEAST	0.83	34.3	40.62	0	NA	NA	NA	NA	NA	NA	NA	8046	2904.19	-1.47014	0.00517028
MalCi_779.1	EH domain-containing and endocytosis protein 1; AltName: FullBud site selection protein 15	gi|586426|sp|P34216.2|EDE1_YEAST	1.5	35.8	32.43	9	NA	NA	NA	NA	NA	NA	NA	3563.62	1289	-1.46709	0.00166078
MalCi_606.12	Steryl acetyl hydrolase 1	gi|1723771|sp|P53324.1|SAY1_YEAST	6e-08	56.2	25.25	28	CE10	1.5e-25	NA	NA	NA	NA	NA	2140.5	778.061	-1.45999	0.00177378
MalCi_615.16	Sal-like protein 3; AltName: FullZinc finger protein 796; AltName: FullZinc finger protein SALL3; ShorthSALL3	gi|296452896|sp|Q9BXA9.2|SALL3_HUMAN	0.0001	47.8	44.44	4	NA	NA	NA	NA	NA	NA	NA	5331.98	1945.08	-1.45484	0.00300234
MalCi_133.2	von Willebrand factor A domain-containing protein 5A; AltName: FullBreast cancer suppressor candidate 1; ShortBCSC-1; AltName: FullLoss of heterozygosity 11 chromosomal region 2 gene A protein	gi|62512155|sp|O00534.2|VMA5A_HUMAN	6e-44	174	29.18	63	NA	NA	NA	NA	NA	NA	NA	4618.63	1686.85	-1.45313	0.00262395
MalCi_424.5	N-acyl homoserine lactonase; ShortAHL-lactonase	gi|75444698|sp|Q7X3T2.1|AHLL_ARTSP	2e-27	112	28.95	15	NA	NA	NA	NA	NA	NA	NA	3061.83	1130.68	-1.4372	0.00226101
MalCi_308.18	Oxidoreductase NAD-binding domain-containing protein 1; Flags: Precursor	gi|158563930|sp|Q8VE38.2|OXND1_MOUSE	1e-25	108	27.27	80	NA	NA	NA	NA	NA	NA	NA	3456.45	1277.36	-1.43613	0.00262395
MalCi_277.9	Protein NipSnap homolog 1; ShortNipSnap1	gi|17380130|sp|O55125.1|NIPS1_MOUSE	4e-48	170	38.6	5	NA	NA	NA	NA	NA	NA	NA	4683.61	1732.47	-1.43479	0.00397758
MalCi_308.1	Calcium-transporting ATPase 3	gi|114303|sp|P22189.1|ATC3_SCHPO	0	979	50.28	73	NA	NA	NA	NA	NA	NA	NA	5684.31	2119.74	-1.4231	0.00952619
MalCi_604.20	Alpha-1,3-galactosidase A; AltName: FullBtGal110A; AltName: FullExo-alpha-galactosidase A; Flags: Precursor	gi|81443632|sp|Q8A2Z5.1|GLAA_BACTN	0.16	37.7	23.44	33	NA	NA	NA	NA	NA	NA	NA	1414.47	527.483	-1.42306	0.00549976
MalCi_589.39	Coiled-coil domain-containing protein 150	gi|182705170|sp|Q8NCX0.2|CC150_HUMAN	0.32	38.1	28.68	9	NA	NA	NA	NA	NA	NA	NA	3686.04	1375.59	-1.42202	0.00300494
MalCi_528.33	Transmembrane protein 234 homolog	gi|74856936|sp|Q54ZG7.1|TM234_DICDI	0.11	35	30.16	1	NA	NA	NA	NA	NA	NA	NA	4750.71	1778.44	-1.41753	0.00375578
MalCi_726.1	Mitochondrial intermediate peptidase; ShortMIP; AltName: FullOctapeptidyl aminopeptidase; Flags: Precursor	gi|74656148|sp|Q59RK9.1|PMIP_CANAL	7.6	32	26.92	10	NA	NA	NA	NA	NA	NA	NA	855.908	320.975	-1.415	0.0183854
MalCi_150.6	Sorting nexin-12	gi|74625851|sp|Q9USN1.1|SNX12_SCHPO	4e-30	125	28.57	66	NA	NA	NA	NA	NA	NA	NA	2141.29	803.07	-1.41489	0.00296234
MalCi_096.10	F-box only protein 21	gi|51316047|sp|Q8VDH1.1|FBX21_MOUSE	5e-14	76.6	28.42	31	NA	NA	NA	NA	NA	NA	NA	855.301	320.818	-1.41468	0.014506
MalCi_566.6	Uncharacterized transporter C11D3.18C	gi|1351714|sp|Q10097.1|YAOI_SCHPO	2e-62	218	30.67	15	NA	NA	NA	NA	NA	NA	NA	1092.07	411.688	-1.40744	0.010576
MalCi_528.32	NA	NA	NA	NA	NA	NA	NA	NA	NA	NA	NA	NA	NA	2672.99	1008.48	-1.40627	0.00277699
MalCi_444.4	Uncharacterized protein YGR266W	gi|1723773|sp|P53326.1|YG5L_YEAST	4e-21	98.6	24.79	97	NA	NA	NA	NA	NA	NA	NA	5927.29	2246.57	-1.39965	0.00578506
MalCi_162.2	Histidinol-phosphate aminotransferase; AltName: FullImidazole acetol-phosphate transaminase	gi|39931345|sp|Q7NL03.1|HIS8_GLOVI	0.53	33.9	32.26	5	NA	NA	NA	NA	NA	NA	NA	1914.97	729.926	-1.3915	0.00328575
MalCi_277.31	Disrupted in schizophrenia 1 homolog	gi|108935976|sp|Q810H6.2|DISC1_RAT	4.2	32.7	25.77	7	NA	NA	YES	NA	NA	NA	NA	2198.77	839.335	-1.38938	0.00393879
MalCi_013.4	D-galactonate dehydratase; ShortGalD	gi|209572824|sp|A8G7R4.1|DGOD_SERP5	4e-126	375	49.74	14	NA	NA	NA	NA	NA	NA	NA	593.349	226.511	-1.3893	0.0398458
MalCi_617.3	Muscle M-line assembly protein unc-89; AltName: FullUncoordinated protein 89	gi|82583720|sp|O01761.3|UNC89_CAEEL	1.1	35.8	27.87	3	NA	NA	NA	NA	NA	NA	NA	899.198	343.681	-1.38757	0.0152625
MalCi_524.4	Acyl-coenzyme A:6-aminopenicillanic-acid-acyltransferase 40 kDa form; AltName: FullIsopenicillin-N N-acyltransferase; Contains: Acyl-coenzyme A:6-aminopenicillanic-acid-acyltransferase 11 kDa subunit; Contains: Acyl-coenzyme A:6-aminopenicillanic-acid-acyltransferase 29 kDa subunit	gi|112941|sp|P15802.1|AAAA_PENCH	4e-174	497	67.71	8	NA	NA	NA	NA	NA	NA	NA	5830.84	2246.92	-1.37576	0.00688455
MalCi_623.6	NA	NA	NA	NA	NA	NA	NA	NA	NA	NA	NA	NA	NA	3096.98	1196.73	-1.37177	0.00397758
MalCi_283.1	Uncharacterized esterase/lipase C417.12	gi|395398573|sp|O94493.2|YC7C_SCHPO	8e-103	327	37.04	30	CE10	7.5e-28	NA	NA	NA	NA	NA	879.606	340.527	-1.36909	0.0184059
MalCi_795.3	Uncharacterized protein C1F7.10	gi|1351671|sp|Q09921.1|YAKA_SCHPO	2e-19	88.2	29.52	61	NA	NA	NA	NA	NA	NA	NA	1549.11	600.43	-1.36737	0.00613855
MalCi_778.14	Cell surface antigen I/II; Contains: Cell surface antigen I; Contains: Cell surface antigen II; Flags: Precursor	gi|26007028|sp|P23504.2|SPAP_STRMU	4.9	32.7	29.11	6	NA	NA	NA	NA	NA	NA	NA	1280.85	496.974	-1.36585	0.00929316
MalCi_624.16	Probable glycosidase crf1; AltName: FullCrh-like protein 1; AltName: AllergenAsp f 9; Flags: Precursor	gi|85540942|sp|Q8J0P4.2|CRF1_ASPFU	2e-61	206	49.75	4	GH16	5.3e-23	NA	NA	NA	NA	NA	2391.12	928.002	-1.36549	0.00460744
MalCi_592.8	Uncharacterized WD repeat-containing protein alr3466	gi|20532311|sp|Q8YRI1.1|YY46_NOSS1	0.11	40	24.64	20	NA	NA	NA	NA	NA	NA	NA	2656.3	1032.54	-1.36323	0.00657546
MalCi_708.3	Uncharacterized transporter C1683.12	gi|74638719|sp|Q9P6J0.1|YHDC_SCHPO	3e-56	201	30.29	21	NA	NA	NA	NA	NA	NA	NA	770.171	300.041	-1.36002	0.032772
MalCi_117.6	tRNA (guanine-N(7)-)-methyltransferase; AltName: FulltRNA (guanine(46)-N(7))-methyltransferase; AltName: FulltRNA(m7G46)-methyltransferase	gi|123518871|sp|Q2NRB6.1|TRMB_SODGM	0.002	42.7	29.7	5	NA	NA	NA	NA	NA	NA	NA	846.178	329.908	-1.3589	0.0227203
MalCi_647.5	Uncharacterized protein C2orf50 homolog	gi|160017658|sp|Q1JPL0.2|CB050_BOVIN	0.41	32.3	31.34	8	NA	NA	NA	NA	NA	NA	NA	4616.98	1805.7	-1.35439	0.00726986
MalCi_722.2	GTP cyclohydrolase 1 type 2 homolog	gi|12230809|sp|Q9KD39.1|GCH1L_BACHD	1e-23	97.1	43.59	7	NA	NA	NA	NA	NA	NA	NA	2999.51	1190.16	-1.33357	0.00578506
MalCi_100.5	NAP1-binding protein 2	gi|74655035|sp|Q12163.1|NBP2_YEAST	6e-19	89.7	43.22	9	NA	NA	NA	NA	NA	NA	NA	2748.52	1091.54	-1.33228	0.00542183
MalCi_223.12	Putative fructose-bisphosphate aldolase; ShortFBP aldolase; ShortFBPA; AltName: FullPutative fructose-1,6-bisphosphate aldolase	gi|317374847|sp|P0CJ44.1|ALF_COCIM	4e-54	178	49.45	32	NA	NA	NA	NA	NA	NA	NA	1206.16	479.412	-1.33108	0.0131891
MalCi_804.22	Diacylglycerol pyrophosphate phosphatase 1; ShortDGPP phosphatase; AltName: FullPhosphatidate phosphatase	gi|54035751|sp|Q05521.1|DPP1_YEAST	3e-09	58.9	45.61	0	NA	NA	NA	NA	NA	NA	NA	3840.03	1533.02	-1.32474	0.00645722
MalCi_714.8	Short-chain-enoyl-CoA hydratase; AltName: Full3-hydroxybutyryl-CoA dehydratase; AltName: FullCrotonase	gi|1706153|sp|P52046.1|CRT_CLOAB	7e-51	174	41.91	3	NA	NA	NA	NA	NA	NA	NA	1104.07	442.788	-1.31814	0.0187168
MalCi_533.7	Aminomethyltransferase, mitochondrial; AltName: FullGlycine cleavage system T protein; ShortGCVT; AltName: FullGlycine decarboxylase complex subunit T; Flags: Precursor	gi|1707880|sp|P48015.2|GCST_YEAST	4e-104	323	43.78	25	NA	NA	NA	NA	NA	NA	NA	4634.81	1862.01	-1.31565	0.0081008
MalCi_615.11	Protein transport protein SEC9	gi|74589757|sp|Q59XP0.1|SEC9_CANAL	3e-48	178	40.93	25	NA	NA	NA	NA	NA	NA	NA	12983.2	5228.26	-1.31224	0.0308205
MalCi_427.25	Putative sulfate transporter YPR003C	gi|1711596|sp|P53394.1|SULX_YEAST	2e-129	409	38.1	30	NA	NA	NA	NA	NA	NA	NA	3810.61	1534.69	-1.31207	0.00840517
MalCi_744.4	Elongation factor G; ShortEF-G	gi|189027966|sp|A7NR66.1|EFG_ROSCS	0.017	40.8	28.57	22	NA	NA	NA	NA	NA	NA	NA	721.183	290.536	-1.31165	0.0414574
MalCi_724.29	Interferon-induced GTP-binding protein Mx; AltName: FullInterferon-inducible Mx protein, partial [Perca fluviatilis]	gi|127568|sp|P20593.1|MX_PERFL	3e-26	114	30.62	20	NA	NA	NA	NA	NA	NA	NA	3848.43	1553.74	-1.30852	0.00843652
MalCi_666.5	4-formylbenzenesulfonate dehydrogenase TsaC1/TsaC2; AltName: FullToluenesulfonate zinc-independent alcohol dehydrogenase TsaC	gi|75499537|sp|P94681.1|TSAC_COMTE	3e-67	217	39.39	53	NA	NA	NA	NA	NA	NA	NA	2798.03	1134.68	-1.30212	0.00613855
MalCi_551.9	MAP7 domain-containing protein 3	gi|158705867|sp|A2AEY4.1|MA7D3_MOUSE	0.018	41.6	34.12	7	NA	NA	NA	NA	NA	NA	NA	1177.37	478.107	-1.30017	0.0166489
MalCi_487.7	Retrovirus-related Pol polyprotein from transposon 17.6; Includes: Protease; Includes: Reverse transcriptase; Includes: Endonuclease	gi|130405|sp|P04323.1|POL3_DROME	4e-42	170	35.69	14	NA	NA	NA	NA	NA	NA	NA	6413.36	2608.24	-1.298	0.0146014
MalCi_803.15	Myosin-4; AltName: FullMyosin heavy chain B; ShortMHC B; AltName: FullUncoordinated protein 54	gi|586830498|sp|P02566.2|MYO4_CAEEL	3.5	31.6	25.42	0	NA	NA	NA	NA	NA	NA	NA	7001.78	2849.92	-1.2968	0.0438843
MalCi_634.5	Putative cytochrome b5 B11H24.095	gi|30580355|sp|Q8X0J4.1|CYB5L_NEUCR	4e-34	117	65.48	1	NA	NA	NA	NA	NA	NA	NA	3358.04	1368.78	-1.29473	0.0069273
MalCi_061.3	CST complex subunit STN1; AltName: FullOligonucleotide/oligosaccharide-binding fold-containing protein 1; AltName: FullSuppressor of cdc thirteen homolog	gi|122132203|sp|Q08DB2.1|STN1_BOVIN	8e-06	50.1	24.42	18	NA	NA	NA	NA	NA	NA	NA	838.537	341.802	-1.29471	0.0329028
MalCi_650.3	N-glycosidase R617; AltName: FullRiboflavin biosynthesis intermediates N-glycosidase	gi|82000396|sp|Q5UR67.1|RIBX_MIMIV	7e-29	112	38.6	12	NA	NA	NA	NA	NA	NA	NA	1550.85	632.267	-1.29445	0.0101869
MalCi_099.9	NA	NA	NA	NA	NA	NA	NA	NA	NA	NA	NA	NA	NA	7913.78	3228.44	-1.29353	0.0191093
MalCi_612.16	Pyroglutamyl-peptidase 1; AltName: Full5-oxoprolyl-peptidase; AltName: FullPyroglutamyl aminopeptidase I; ShortPAP-I; AltName: FullPyroglutamyl-peptidase I; ShortPGP-I; AltName: FullPyrrolidone-carboxylate peptidase	gi|81870932|sp|Q76IC5.1|PGPI_RAT	0.0003	43.5	57.89	5	NA	NA	NA	NA	NA	NA	NA	909.209	371.597	-1.29087	0.0329028
MalCi_245.48	Programmed cell death protein 6; AltName: FullApoptosis-linked gene 2 protein; AltName: FullProbable calcium-binding protein ALG-2	gi|12230420|sp|O75340.1|PDCD6_HUMAN	7e-37	135	38.04	10	NA	NA	NA	NA	NA	NA	NA	3107.76	1271.13	-1.28976	0.00856612
MalCi_347.2	Polyketide synthase PksJ; ShortPKS	gi|254763406|sp|P40806.3|PKSJ_BACSU	0.12	39.3	28.57	16	NA	NA	NA	NA	NA	NA	NA	1831.58	749.841	-1.28843	0.0081008
MalCi_540.1	NA	NA	NA	NA	NA	NA	NA	NA	NA	NA	NA	NA	NA	1845.29	755.643	-1.28807	0.00826921
MalCi_174.2	Ferric/cupric reductase transmembrane component 7; AltName: FullFerric-chelate reductase 7	gi|189047111|sp|Q12333.2|FRE7_YEAST	1e-59	218	32.2	29	NA	NA	NA	NA	NA	NA	NA	5074.08	2082.15	-1.28507	0.0160332
MalCi_444.3	Uncharacterized protein YGR266W	gi|1723773|sp|P53326.1|YG5L_YEAST	3e-09	64.3	27.41	35	NA	NA	NA	NA	NA	NA	NA	7876.95	3236.28	-1.2833	0.0178321
MalCi_385.6	3-ketoacyl-CoA thiolase, peroxisomal; AltName: FullAcetyl-CoA acyltransferase; AltName: FullBeta-ketothiolase; AltName: FullPeroxisomal 3-oxoacyl-CoA thiolase; Flags: Precursor	gi|549077|sp|Q05493.1|THIK_YARLI	9e-162	469	57.87	2	NA	NA	NA	NA	NA	NA	NA	6022.27	2493.61	-1.27207	0.017842
MalCi_704.21	NA	NA	NA	NA	NA	NA	NA	NA	NA	NA	NA	NA	NA	1362.48	565.052	-1.26978	0.0223881
MalCi_817.36	Beta-glucosidase B; AltName: FullBeta-D-glucoside glucohydrolase B; AltName: FullCellobiase B; AltName: FullGentiobiase B	gi|74598759|sp|Q5BFG8.1|BGLB_EMENI	0	688	45.74	42	GH3	5.6e-71	NA	NA	NA	NA	NA	9269.76	3846.22	-1.26909	0.0227203
MalCi_719.2	Geranylgeranyl pyrophosphate synthase; ShortGGPP synthase; ShortGGPPSase; AltName: Full(2E,6E)-farnesyl diphosphate synthase; AltName: FullDimethylallyltranstransferase; AltName: FullFarnesyl diphosphate synthase; AltName: FullFarnesyltranstransferase; AltName: FullGeranylgeranyl diphosphate synthase; AltName: FullGeranyltranstransferase [Fusarium fujikuroi]	gi|6831550|sp|Q92236.1|GGPPS_GIBFU	3e-135	399	54.01	46	NA	NA	NA	NA	NA	NA	NA	2769.57	1149.9	-1.26815	0.00973158
MalCi_494.7	Phytanoyl-CoA dioxygenase, peroxisomal; AltName: FullPhytanic acid oxidase; AltName: FullPhytanoyl-CoA alpha-hydroxylase; ShortPhyH; Flags: Precursor	gi|12643482|sp|P57093.2|PAHX_RAT	0.16	37.4	23.17	46	NA	NA	NA	NA	NA	NA	NA	9234.15	3837.86	-1.26668	0.0231501
MalCi_551.5	Acetamidase	gi|94730358|sp|Q12559.2|AMDS_ASPOR	2e-168	496	48.28	16	NA	NA	NA	NA	NA	NA	NA	3526.94	1467.57	-1.26499	0.00973158
MalCi_683.5	NA	NA	NA	NA	NA	NA	NA	NA	NA	NA	NA	NA	NA	1342.27	558.951	-1.26388	0.0169211
MalCi_569.1	Autophagy-related protein 18h; ShortAtATG18h	gi|75329127|sp|Q8H1Q5.1|AT18H_ARATH	0.003	45.4	23.86	56	NA	NA	NA	NA	NA	NA	NA	1237.35	515.493	-1.26323	0.0236011
MalCi_150.5	Sorting nexin-12	gi|74625851|sp|Q9USN1.1|SNX12_SCHPO	1e-38	159	26.43	42	NA	NA	NA	NA	NA	NA	NA	4844.32	2020.89	-1.2613	0.0137625
MalCi_704.22	Probable phosphatase PSR2; AltName: FullPlasma membrane sodium response protein 2	gi|55583862|sp|Q07949.1|PSR2_YEAST	1e-86	280	64.95	12	NA	NA	NA	NA	NA	NA	NA	7900.26	3297.27	-1.26063	0.0242609
MalCi_474.6	UDP-N-acetylglucosamine--N-acetylmuramyl-(pentapeptide) pyrophosphoryl-undecaprenol N-acetylglucosamine transferase; AltName: FullUndecaprenyl-PP-MurNAc-pentapeptide-UDPGlcNAc GlcNAc transferase	gi|229486095|sp|B4S6Q9.1|MURG_PROA2	0.002	44.3	25	26	NA	NA	NA	NA	NA	NA	NA	3261.6	1364.18	-1.25754	0.00993255
MalCi_673.63	NA	NA	NA	NA	NA	NA	NA	NA	NA	NA	NA	NA	NA	923.002	386.193	-1.25701	0.0404943
MalCi_099.10	NA	NA	NA	NA	NA	NA	NA	NA	NA	NA	NA	NA	NA	880.244	368.696	-1.25547	0.0365324
MalCi_645.9	Uncharacterized membrane protein C3B8.06	gi|74582213|sp|O59714.1|YBH6_SCHPO	8e-14	74.7	24.71	36	NA	NA	NA	NA	NA	NA	NA	6408.48	2688.33	-1.25327	0.0178762
MalCi_247.3	Probable beta-glucosidase I; AltName: FullBeta-D-glucoside glucohydrolase I; AltName: FullCellobiase I; AltName: FullGentiobiase I	gi|74673040|sp|Q4WU49.1|BGLI_ASPFU	0	947	54.78	8	GH3	1e-69	NA	NA	NA	NA	NA	3187.25	1342.2	-1.24772	0.00954424
MalCi_612.33	NA	NA	NA	NA	NA	NA	NA	NA	NA	NA	NA	NA	NA	2149.15	906.494	-1.2454	0.00997451
MalCi_288.7	Cytochrome P450 52E1; AltName: FullCYPLIIE1 [Candida apicola]	gi|1169076|sp|P43083.1|CP52V_CANAP	1e-99	316	42.82	34	NA	NA	NA	NA	NA	NA	NA	2628.45	1108.99	-1.24497	0.0417848
MalCi_545.4	Fatty acid-binding protein; AltName: FullSterol carrier protein 2; AltName: FullYLSCP2	gi|54042304|sp|P80547.4|SCP2_YARLI	1e-34	122	51.56	4	NA	NA	NA	NA	NA	NA	NA	7561.44	3206.6	-1.23761	0.0498432
MalCi_739.18	Methylthioribose-1-phosphate isomerase; ShortM1Pi; ShortMTR-1-P isomerase; AltName: FullS-methyl-5-thioribose-1-phosphate isomerase	gi|123125062|sp|Q028S4.1|MTNA_SOLUE	0.072	36.6	25.58	12	NA	NA	NA	NA	NA	NA	NA	1074.38	456.045	-1.23625	0.028647
MalCi_537.31	Protein SOK1	gi|1351087|sp|P40317.2|SOK1_YEAST	3e-31	133	25.17	84	NA	NA	NA	NA	NA	NA	NA	2650.01	1124.9	-1.2362	0.0107492
MalCi_571.1	Lysine acetyltransferase; ShortLAT; AltName: FullLysine N(6)-acetyltransferase	gi|54041239|sp|P41929.2|LYC1_YARLI	1e-07	57	21.04	78	NA	NA	NA	NA	NA	NA	NA	1768.04	755.542	-1.22657	0.0162695
MalCi_780.4	NA	NA	NA	NA	NA	NA	NA	NA	NA	NA	NA	NA	NA	4596.88	1964.61	-1.22641	0.0165551
MalCi_792.27	Gephyrin; Includes: Molybdopterin adenylyltransferase; ShortMPT adenylyltransferase; AltName: FullDomain G; Includes: Molybdopterin molybdenumtransferase; ShortMPT Mo-transferase; AltName: FullDomain E	gi|13431554|sp|Q9NQX3.1|GEPH_HUMAN	2e-81	276	40.34	60	NA	NA	NA	NA	NA	NA	NA	2865.45	1227.79	-1.22269	0.0137419
MalCi_356.5	Integrin beta-like protein B; Flags: Precursor	gi|74852745|sp|Q54JE1.1|SIBB_DICDI	7.4	31.2	44.83	0	NA	NA	NA	NA	NA	NA	NA	1284.17	553.164	-1.21506	0.0302996
MalCi_312.2	Homeobox protein HOY1	gi|54041573|sp|Q99160.2|HOY1_YARLI	4e-05	44.3	55.81	0	NA	NA	NA	NA	NA	NA	NA	1546.38	666.69	-1.21381	0.0176495
MalCi_450.2	NA	NA	NA	NA	NA	NA	NA	NA	NA	NA	NA	NA	NA	1098.22	473.884	-1.21256	0.0324841
MalCi_430.3	Putative ADP-ribosyl glycohydrolase L543 [Acanthamoeba polyphaga mimivirus]	gi|82000119|sp|Q5UQA6.1|ADPRM_MIMIV	0.0002	45.1	42.22	1	NA	NA	NA	NA	NA	NA	NA	2325.79	1004.69	-1.21097	0.0179979
MalCi_616.5	N-acetylated-alpha-linked acidic dipeptidase 2; AltName: FullGlutamate carboxypeptidase III; ShortGCPIII; AltName: FullN-acetylaspartylglutamate peptidase II; ShortNAAG-peptidase II; AltName: FullN-acetylated-alpha-linked acidic dipeptidase II; ShortNAALADase II	gi|66774221|sp|Q9CZR2.2|NALD2_MOUSE	2e-107	350	33.48	53	NA	NA	NA	NA	NA	NA	NA	2042.1	886.758	-1.20344	0.0429813
MalCi_612.35	ADP-ribosylation factor-like protein 8B	gi|75075796|sp|Q4R4S4.1|ARL8B_MACFA	2e-19	82	57.81	0	NA	NA	NA	NA	NA	NA	NA	1077.69	468.555	-1.20166	0.0358463
MalCi_722.17	Transcription activator of gluconeogenesis CPC735_053490	gi|327507617|sp|C5PHH6.1|ACUK_COCP7	0	734	63.23	74	NA	NA	NA	NA	NA	NA	NA	5208.05	2276.98	-1.19362	0.0241718
MalCi_573.1	NA	NA	NA	NA	NA	NA	NA	NA	NA	NA	NA	NA	NA	9490.71	4160.06	-1.18991	0.0438412
MalCi_137.2	Serine/threonine-protein kinase hal4; AltName: FullHalotolerance protein 4; AltName: FullSerine/threonine-protein kinase ppk10	gi|3183055|sp|O14019.1|HAL4_SCHPO	1e-174	513	66.39	20	NA	NA	NA	NA	NA	NA	NA	7045.37	3089.16	-1.18946	0.0324918
MalCi_756.13	Long-chain-alcohol oxidase FAO2; AltName: FullLong-chain fatty alcohol oxidase 2	gi|300680945|sp|B5WWZ9.1|FAO2_LOTJA	5e-74	260	34.1	63	AA3	4e-41	NA	NA	NA	NA	NA	2236.74	982.301	-1.18716	0.016592
MalCi_417.20	Carboxylesterase 4A; Flags: Precursor	gi|172044584|sp|P0C6R3.1|EST4A_BOVIN	6e-50	187	38.73	51	CE10	9.3e-40	YES	NA	NA	NA	NA	1236.63	543.253	-1.18671	0.0358463
MalCi_673.31	Acyl-CoA dehydrogenase	gi|251757487|sp|P45857.3|ACDB_BACSU	3e-53	187	32.73	23	NA	NA	NA	NA	NA	NA	NA	1660.31	729.582	-1.18631	0.0181986
MalCi_274.6	Homeobox protein 4; ShortDdHbx-4	gi|75014090|sp|Q86IH1.1|HBX4_DICDI	4e-13	76.6	51.79	0	NA	NA	NA	NA	NA	NA	NA	4830.06	2122.49	-1.18628	0.048178
MalCi_688.42	Probable sulfite oxidase, mitochondrial; Flags: Precursor	gi|25091335|sp|Q9VWP4.1|SUOX_DROME	3e-48	173	38.71	18	NA	NA	NA	NA	NA	NA	NA	2387.79	1051.32	-1.18347	0.0166489
MalCi_281.8	Protein png1	gi|74669116|sp|Q4WHW1.1|PNG1_ASPFU	2e-54	184	55.08	27	NA	NA	NA	NA	NA	NA	NA	1609.9	709.088	-1.18293	0.0193959
MalCi_705.8	Calcineurin subunit B; AltName: FullCalcineurin regulatory subunit; AltName: FullProtein phosphatase 2B regulatory subunit	gi|52001480|sp|P87072.2|CANB_NEUCR	3e-67	207	92.79	0	NA	NA	NA	NA	NA	NA	NA	2180.08	961.38	-1.1812	0.0185335
MalCi_079.5	CTP synthase; AltName: FullCTP synthetase; AltName: FullUTP--ammonia ligase	gi|81384318|sp|Q65DT7.1|PYRG_BACLD	0.012	37.4	27.87	23	NA	NA	NA	NA	NA	NA	NA	5191.82	2291.3	-1.18007	0.0236929
MalCi_277.30	Glucose starvation modulator protein 1	gi|327488249|sp|Q6BJW8.2|GSM1_DEBHA	8.4	32	29.51	0	NA	NA	NA	NA	NA	NA	NA	2044.67	903.712	-1.17793	0.0191211
MalCi_103.52	Probable O-acetyltransferase CAS1; AltName: FullCapsule synthesis protein 1	gi|74622990|sp|Q8X226.1|CAS1_CRYNH	2.1	29.3	34.04	0	NA	NA	NA	NA	NA	NA	NA	3803.56	1683.23	-1.17612	0.0191093
MalCi_281.7	Protein png1	gi|74669116|sp|Q4WHW1.1|PNG1_ASPFU	1e-114	342	66.53	20	NA	NA	NA	NA	NA	NA	NA	4071.74	1807.11	-1.17196	0.0232316
MalCi_029.2	Cysteine--tRNA ligase; AltName: FullCysteinyl-tRNA synthetase; ShortCysRS	gi|123160290|sp|Q10XJ9.1|SYC_TRIEI	0.11	38.9	43.55	1	NA	NA	NA	NA	NA	NA	NA	5745.04	2552.33	-1.1705	0.0312236
MalCi_779.62	50S ribosomal protein L24	gi|218547064|sp|B2UYC1.1|RL24_CLOBA	0.69	33.9	40.91	6	NA	NA	NA	NA	NA	NA	NA	2837.35	1261.08	-1.16988	0.0183198
MalCi_530.7	Fatty acid transporter protein	gi|41688529|sp|O42633.1|FAT1_COCHE	2e-138	424	38.56	38	NA	NA	NA	NA	NA	NA	NA	3386.39	1512.85	-1.16248	0.0273295
MalCi_382.4	NA	NA	NA	NA	NA	NA	NA	NA	NA	NA	NA	NA	NA	1773.57	795.355	-1.15698	0.0251313
MalCi_579.14	NA	NA	NA	NA	NA	NA	NA	NA	NA	NA	NA	NA	NA	3721.37	1680.76	-1.14672	0.0273055
MalCi_674.6	Alpha-1,3-mannosyl-glycoprotein 4-beta-N-acetylglucosaminyltransferase B; AltName: FullN-glycosyl-oligosaccharide-glycoprotein N-acetylglucosaminyltransferase IVb; ShortGlcNAc-T IVb; ShortGnT-IVb; ShortN-acetylglucosaminyltransferase IVb; AltName: FullUDP-N-acetylglucosamine: alpha-1,3-D-mannoside beta-1,4-N-acetylglucosaminyltransferase IVb	gi|82184079|sp|Q6GMK0.1|MGT4B_DANRE	4e-05	49.7	26.56	35	NA	NA	NA	NA	NA	NA	NA	2972.61	1347.01	-1.14197	0.0262984
MalCi_588.5	Glycine-rich domain-containing protein 1; ShortAtGRDP1	gi|75216162|sp|Q9ZQ47.1|GRDP1_ARATH	1e-10	64.7	27.86	12	NA	NA	NA	NA	NA	NA	NA	1358.12	615.46	-1.14188	0.0346503
MalCi_644.12	NA	NA	NA	NA	NA	NA	NA	NA	NA	NA	NA	NA	NA	1710.37	776.368	-1.1395	0.0262984
MalCi_308.23	Probable inactive purple acid phosphatase 29; Flags: Precursor	gi|75262722|sp|Q9FMK9.1|PPA29_ARATH	0.001	39.3	35.09	1	NA	NA	NA	NA	NA	NA	NA	1170.43	531.437	-1.13907	0.0497862
MalCi_425.8	Protein rds1	gi|19860702|sp|P53693.2|RDS1_SCHPO	5e-127	382	48.66	50	NA	NA	YES	NA	NA	NA	NA	2028.8	926.193	-1.13124	0.0327358
MalCi_591.4	Mitochondrial amidoxime-reducing component 1; ShortmARC1; AltName: FullMolybdenum cofactor sulfurase C-terminal domain-containing protein 1; ShortMOSC domain-containing protein 1; ShortMoco sulfurase C-terminal domain-containing protein 1	gi|74746896|sp|Q5VT66.1|MARC1_HUMAN	4e-15	79.3	33.51	26	NA	NA	NA	NA	NA	NA	NA	1523.58	698.847	-1.12441	0.0411444
MalCi_762.2	Putative membrane-bound O-acyltransferase C24H6.01c	gi|259016474|sp|Q09758.4|YA71_SCHPO	1e-26	112	30.04	61	NA	NA	NA	NA	NA	NA	NA	1521.83	701.036	-1.11825	0.039537
MalCi_500.39	Uncharacterized membrane protein YMR155W	gi|2497163|sp|Q03795.1|YM30_YEAST	1e-12	68.6	40.96	2	NA	NA	YES	NA	NA	NA	NA	2184.52	1018.52	-1.10084	0.0422447
MalCi_591.3	NA	NA	NA	NA	NA	NA	NA	NA	NA	NA	NA	NA	NA	4238.34	1976.26	-1.10072	0.0392079
MalCi_749.8	Sphingosine N-acyltransferase lac1; AltName: FullMeiotically up-regulated gene 83 protein	gi|18202092|sp|O59735.2|LAC1_SCHPO	4e-103	314	58.66	0	NA	NA	NA	NA	NA	NA	NA	2207.53	1031.63	-1.09751	0.0361187
MalCi_606.1	ATP-binding cassette sub-family D member 2; AltName: FullAdrenoleukodystrophy-related protein	gi|81917721|sp|Q9QY44.1|ABCD2_RAT	0	587	46.69	23	NA	NA	NA	NA	NA	NA	NA	2724.01	1274.23	-1.0961	0.0333307
MalCi_799.31	Protein krueppel	gi|27805496|sp|Q25515.1|KRUP_MANSE	0.003	38.1	37.88	9	NA	NA	NA	NA	NA	NA	NA	2880.87	1350.32	-1.09321	0.0419239
MalCi_673.49	Beta-apo-4'-carotenal oxygenase; AltName: FullBeta-apo-4'-carotenal dehydrogenase	gi|565683213|sp|F6IBC7.2|CARD_GIBF5	0	541	49.33	5	NA	NA	NA	NA	NA	NA	NA	4367.34	2062.35	-1.08247	0.0498432
MalCi_706.13	NA	NA	NA	NA	NA	NA	NA	NA	NA	NA	NA	NA	NA	1566.28	741.866	-1.07811	0.0447875
MalCi_691.45	NA	NA	NA	NA	NA	NA	NA	NA	NA	NA	NA	NA	NA	2630.66	1253.05	-1.06998	0.0424047
MalCi_645.10	Uncharacterized membrane protein YCR061W; Flags: Precursor	gi|32363496|sp|P25639.2|YCV1_YEAST	0.001	39.3	36.36	0	NA	NA	NA	NA	NA	NA	NA	1833.97	874.92	-1.06775	0.0410633
MalCi_600.15	Probable ribosylation factor GTPase-activating protein cnt6	gi|1723238|sp|Q10165.1|CNT6_SCHPO	3e-78	281	29.45	95	NA	NA	NA	NA	NA	NA	NA	3276.67	1563.46	-1.06749	0.0438412
MalCi_657.22	NCK-interacting protein with SH3 domain; AltName: Full54 kDa VacA-interacting protein; ShortVIP54; AltName: Full90 kDa N-WASP-interacting protein; AltName: Full90 kDa SH3 protein interacting with Nck; AltName: FullSH3 adapter protein SPIN90; AltName: FullWASP-interacting SH3-domain protein; ShortWISH; AltName: FullWiskott-Aldrich syndrome protein-binding protein; ShortN-WASP-binding protein	gi|57015413|sp|Q9ESJ4.2|SPN90_MOUSE	2.6	33.9	32.5	5	NA	NA	NA	NA	NA	NA	NA	1827.14	874.828	-1.06252	0.0457349
MalCi_686.2	Putative F-box/LRR-repeat protein 9	gi|75265494|sp|Q9S9V8.1|FBL9_ARATH	0.12	38.9	30.28	6	NA	NA	NA	NA	NA	NA	NA	2155.98	1035.47	-1.05806	0.0398174
MalCi_221.5	ARF guanine-nucleotide exchange factor 2	gi|731408|sp|P39993.1|GEA2_YEAST	9.3	32.3	30.19	0	NA	NA	NA	NA	NA	NA	NA	1876.39	914.039	-1.03763	0.0498432

## Sheet: down
Additional File S11
Downregulated genes during cultivation of Malbranchea cinnamomea FCH 10.5 on xylan and wheat bran, compared to glucose.
Cutoffs: p<0.05, log2 change ≥1
Presence of signal peptide for secretion was predicted with SignalP 4.1.
The putative function was deduced from the first hit when the predicted protein is used to search the UniprotKB/Swiss-prot database.
	Putative function						CAZy domain search with dbCAN & CDD		Signalp 4.0	Differential expression				Differential expression
Gene ID	BLASTp first hit	gi	E-value	Bitscore	Percent identity	Gaps	CAZy domain	E-value CAZy domain	Signap peptide present	Expression on xylan	Expression on glucose	log2 change	adj. p-value	Expression on wheat bran	Expression on glucose	log2 change	adj. p-value
MalCi_476.5	Signaling protein YkoW	gi|41019471|sp|O34311.2|YKOW_BACSU	9e-10	60.8	23.08	4	NA	NA	NA	884.575	2091.35	1.24138	0.0399939	758.916	2076.02	1.45181	0.00179916
MalCi_537.23	Glutaryl-CoA dehydrogenase; ShortGDH(Des)	gi|403399705|sp|C3UVB0.1|ACD_DESML	3e-10	60.1	31.63	2	NA	NA	NA	682.415	1639.54	1.26457	0.0436944	689.972	1629.72	1.24001	0.017842
MalCi_510.6	NA	NA	NA	NA	NA	NA	NA	NA	NA	2070.98	5016.8	1.27645	0.0493833	NA	NA	NA	NA
MalCi_646.23	NA	NA	NA	NA	NA	NA	NA	NA	NA	502.781	1260.05	1.32548	0.0460051	NA	NA	NA	NA
MalCi_808.40	Protein phosphatase 1 regulatory subunit 3C; AltName: FullProtein phosphatase 1 regulatory subunit 5; ShortPP1 subunit R5; AltName: FullProtein targeting to glycogen; ShortPTG	gi|81883485|sp|Q5U2R5.1|PPR3C_RAT	2e-10	65.9	35.14	10	CBM21	8.6e-33	NA	607.131	1569.58	1.3703	0.021361	NA	NA	NA	NA
MalCi_726.22	Trichothecene 3-O-acetyltransferase	gi|74583821|sp|Q12226.1|AYT1_YEAST	2e-06	53.9	22.94	51	NA	NA	NA	1570.99	4067.09	1.37232	0.04239	380.545	4029.96	3.40463	1.35e-12
MalCi_061.13	Uncharacterized aminotransferase C660.12c	gi|74627013|sp|O94431.1|YHKC_SCHPO	3e-34	136	27.49	62	NA	NA	NA	449.246	1194.25	1.41053	0.0240205	5678.53	1186.12	-2.25926	5.52e-07
MalCi_117.9	NA	NA	NA	NA	NA	NA	NA	NA	NA	3555.17	9856.19	1.47111	0.020222	NA	NA	NA	NA
MalCi_213.6	Integrin beta-like protein B; Flags: Precursor	gi|74852745|sp|Q54JE1.1|SIBB_DICDI	0.0005	47.4	44.19	0	NA	NA	NA	1051.31	2938.63	1.48295	0.00434017	NA	NA	NA	NA
MalCi_630.6	Choline transport protein	gi|117619|sp|P19807.1|HNM1_YEAST	1e-172	507	50.66	31	NA	NA	NA	832.966	2401.4	1.52755	0.00321683	186.209	2382.51	3.67749	4.16e-17
MalCi_684.49	Dihydroxyacetone phosphate acyltransferase; ShortDAP-AT; ShortDHAP-AT; AltName: FullAcyl-CoA:dihydroxyacetonephosphateacyltransferase; AltName: FullGlycerone-phosphate O-acyltransferase	gi|3913409|sp|O15228.1|GNPAT_HUMAN	6e-48	184	28.16	53	NA	NA	NA	1298.33	3847.06	1.5671	0.0028163	1349.23	3822.04	1.50221	0.0015996
MalCi_519.23	Elongation of fatty acids protein sre1; AltName: Full3-keto acyl-CoA synthase sre1; AltName: FullProtein SRE1 homolog; AltName: FullVery-long-chain 3-oxoacyl-CoA synthase sre1	gi|74855277|sp|Q54TC9.1|SRE1_DICDI	3e-12	70.9	35.19	5	NA	NA	NA	1313.57	3899.08	1.56963	0.00612074	797.001	3877.7	2.28255	0.000100604
MalCi_673.41	Hexokinase-1; AltName: FullHexokinase I	gi|74665880|sp|Q4U3Y2.1|HXK1_ASPFU	2e-35	143	26.59	72	NA	NA	NA	285.551	848.485	1.57114	0.0230025	283.806	841.342	1.56779	0.00741053
MalCi_078.3	Probable serine/threonine-protein kinase kinX	gi|182662414|sp|Q23915.2|KINX_DICDI	1.2	36.6	35.46	17	NA	NA	NA	5445.86	16291.5	1.58089	0.0205284	4852.73	16198	1.73894	0.00284325
MalCi_766.10	Glyoxalase 3; AltName: FullGlutathione-independent glyoxalase	gi|74591280|sp|Q5AF03.1|HSP31_CANAL	2e-65	209	45.06	2	NA	NA	NA	345.663	1070.21	1.63046	0.00716066	165.783	1062.18	2.67966	2.23e-07
MalCi_770.9	Probable squalene monooxygenase; AltName: FullSqualene epoxidase; ShortSE	gi|51701448|sp|Q9C1W3.1|ERG1_SCHPO	9e-103	318	45.63	11	NA	NA	NA	4170.92	13355.8	1.67903	0.0064073	2426.47	13260.4	2.4502	1.43e-06
MalCi_726.23	NA	NA	NA	NA	NA	NA	NA	NA	NA	304.337	1011.57	1.73285	0.00426488	214.714	1004.44	2.22591	2.88e-05
MalCi_677.5	High-affinity nicotinic acid transporter; AltName: FullNicotinic acid permease	gi|1723769|sp|P53322.1|TNA1_YEAST	4e-52	190	27.77	39	NA	NA	NA	230.719	817.963	1.8259	0.00461546	NA	NA	NA	NA
MalCi_726.21	Pisatin demethylase; AltName: FullCytochrome P450 57A2	gi|585695|sp|P38364.1|PID6_FUSSO	4e-46	173	26.63	38	NA	NA	NA	207.431	769.321	1.89095	0.00380779	162.469	764.015	2.23344	0.000136886
MalCi_804.41	High-affinity glucose transporter ght2; AltName: FullHexose transporter 2	gi|12643635|sp|O74969.1|GHT2_SCHPO	2e-74	243	47.83	1	NA	NA	NA	294.097	1116.96	1.92521	0.0320668	NA	NA	NA	NA
MalCi_380.38	Delta(12) fatty acid desaturase; AltName: FullDelta-12 fatty acid desaturase	gi|30315905|sp|P59668.1|FAD12_MORIS	7e-107	328	44.66	47	NA	NA	NA	1312.29	5058.11	1.94651	7.04e-05	794.566	5021.97	2.66001	9.42e-10
MalCi_804.39	Hexose transporter 2	gi|1730047|sp|P53387.1|KHT2_KLULC	3e-33	126	49.63	2	NA	NA	NA	128.738	502.007	1.96327	0.0153175	NA	NA	NA	NA
MalCi_766.24	Peptide transporter PTR2; AltName: FullPeptide permease PTR2	gi|548630|sp|P32901.2|PTR2_YEAST	2e-51	179	48.86	8	NA	NA	NA	209.731	862.668	2.04027	0.000812462	95.0587	856.836	3.17213	7.95e-09
MalCi_615.33	Oxygen-dependent choline dehydrogenase; ShortCDH; ShortCHD; AltName: FullBetaine aldehyde dehydrogenase; ShortBADH	gi|118574765|sp|Q2T6D0.1|BETA_BURTA	1e-50	186	37.12	26	AA3	7.2e-58	NA	325.092	1485.81	2.19234	0.000258704	277.539	1471.87	2.40689	3.52e-06
MalCi_766.25	Peptide transporter PTR2; AltName: FullPeptide permease PTR2	gi|548630|sp|P32901.2|PTR2_YEAST	3e-92	294	47.69	12	NA	NA	NA	276.274	1354.07	2.29313	5.66e-06	211.356	1345.5	2.6704	2.89e-08
MalCi_672.2	Diacylglycerol kinase eta; ShortDAG kinase eta; AltName: Full130 kDa diacylglycerol kinase; AltName: FullDiglyceride kinase eta; ShortDGK-eta	gi|2494033|sp|Q64398.1|DGKH_MESAU	4.2	32.7	26.44	10	NA	NA	NA	3545.96	18170.3	2.35734	2.34e-05	3261.47	18023.7	2.46631	5.11e-06
MalCi_670.78	Eburicol 14-alpha-demethylase; AltName: FullCYPLI; AltName: FullCytochrome P450 51; AltName: FullCytochrome P450-14DM; AltName: FullCytochrome P450-LIA1; AltName: FullSterol 14-alpha demethylase [Penicillium italicum]	gi|2493386|sp|Q12664.1|CP51_PENIT	1e-130	392	47.99	71	NA	NA	NA	1486.02	7839.03	2.39923	9.1e-07	994.703	7771.67	2.96589	6.84e-11
MalCi_562.10	Pyruvate decarboxylase	gi|74674363|sp|Q4WXX9.1|PDC_ASPFU	0	528	73.53	2	NA	NA	NA	862.605	5798.99	2.74903	0.0336346	534.825	5774.5	3.43256	0.00350245
MalCi_372.14	Acetyl-CoA hydrolase; AltName: FullAcetate utilization protein; AltName: FullAcetyl-CoA deacylase; ShortAcetyl-CoA acylase	gi|57015293|sp|P15937.2|ACH1_NEUCR	0	825	74.85	1	NA	NA	NA	3177.59	22804.6	2.84332	3.79e-07	894.719	22672.2	4.66334	8.45e-17
MalCi_632.28	Putative ankyrin repeat protein RF_0381	gi|75536771|sp|Q4UMH6.1|Y381_RICFE	9e-31	133	25.54	59	NA	NA	NA	35.1109	284.505	3.01847	0.0086682	35.6696	283.247	2.98929	0.0058373
MalCi_113.7	Uncharacterized MFS-type transporter C409.08	gi|74629310|sp|Q7Z9I0.1|YHA8_SCHPO	8e-109	340	37.79	61	NA	NA	NA	609.508	5004.82	3.0376	4.28e-10	402.609	4976.05	3.62755	2.84e-11
MalCi_562.11	Chromatin modification-related protein EAF3; AltName: FullESA1-associated factor 3	gi|6919996|sp|Q12432.1|EAF3_YEAST	1.6	29.3	34.55	3	NA	NA	NA	10.2397	92.6232	3.1772	0.00461546	NA	NA	NA	NA
MalCi_489.39	Probable endo-beta-1,4-glucanase B; ShortEndoglucanase B; AltName: FullCarboxymethylcellulase B; AltName: FullCellulase 5B; AltName: FullCellulase B; Flags: Precursor	gi|74630831|sp|Q96WQ8.1|EGLB_ASPKW	2e-148	428	69.55	9	GH5	6.3e-34	YES	607.947	6005.72	3.30432	0.0460051	NA	NA	NA	NA
MalCi_677.4	Fumarate reductase 1; ShortFRDS1; AltName: FullFAD-dependent oxidoreductase; AltName: FullNADH-dependent fumarate reductase; AltName: FullSoluble fumarate reductase, cytoplasmic isozyme	gi|418423|sp|P32614.1|FRDS_YEAST	7e-109	339	43.35	46	NA	NA	YES	388.509	8835.37	4.50727	1.42e-20	429.974	8780.19	4.35193	2.9e-20
MalCi_318.9	DNA polymerase alpha catalytic subunit; AltName: FullDNA polymerase I	gi|118833|sp|P28040.1|DPOA_SCHPO	0	893	47.78	74	NA	NA	NA	NA	NA	NA	NA	1029.27	2134.51	1.05228	0.0461731
MalCi_604.38	Isoleucine--tRNA ligase; AltName: FullIsoleucyl-tRNA synthetase; ShortIleRS	gi|84029572|sp|Q8DGI7.2|SYI_THEEB	0	700	40.28	80	NA	NA	NA	NA	NA	NA	NA	1739.62	3651.02	1.06953	0.0428526
MalCi_652.33	E3 ubiquitin-protein ligase listerin	gi|74626848|sp|O74349.1|LTN1_SCHPO	5e-11	71.2	22.87	33	NA	NA	NA	NA	NA	NA	NA	928.714	1964.46	1.08083	0.0404943
MalCi_673.8	Ubiquinone biosynthesis monooxygenase COQ6, mitochondrial; Flags: Precursor	gi|395398430|sp|Q9Y7Z9.2|COQ6_SCHPO	9e-95	302	38.01	41	NA	NA	NA	NA	NA	NA	NA	1234.19	2647.54	1.10108	0.0326208
MalCi_216.24	Uncharacterized RNA-binding protein C3H8.09c	gi|1723220|sp|Q10145.1|YAS9_SCHPO	2e-14	80.9	28.5	14	NA	NA	NA	NA	NA	NA	NA	2015.69	4344.75	1.108	0.038988
MalCi_705.6	37S ribosomal protein S9, mitochondrial; AltName: FullMitochondrial ribosomal protein 9; Flags: Precursor	gi|597439565|sp|Q7S7R6.2|RT09_NEUCR	2e-85	268	50.39	1	NA	NA	NA	NA	NA	NA	NA	1660.45	3588.77	1.11191	0.035172
MalCi_537.24	Cytochrome b5 isoform A; ShortAtCb5-A; AltName: FullCytochrome b5 isoform D; ShortAtCb5-D	gi|75308960|sp|Q9FDW8.1|CYB5A_ARATH	6e-16	76.3	42.11	10	NA	NA	NA	NA	NA	NA	NA	1713.51	3706.81	1.11323	0.0443875
MalCi_709.4	5'-AMP-activated protein kinase catalytic subunit alpha-1; ShortAMPK subunit alpha-1	gi|90103013|sp|P45894.2|AAPK1_CAEEL	6e-26	116	28.53	65	NA	NA	NA	NA	NA	NA	NA	1038.59	2247.52	1.11371	0.0339887
MalCi_077.4	Kynurenine 3-monooxygenase; AltName: FullBiosynthesis of nicotinic acid protein 4; AltName: FullKynurenine 3-hydroxylase	gi|223635224|sp|A1CT23.1|KMO_ASPCL	0	549	67.72	12	NA	NA	NA	NA	NA	NA	NA	1675.72	3635.57	1.1174	0.0355249
MalCi_652.12	Multisite-specific tRNA:(cytosine-C(5))-methyltransferase; AltName: FullMultisite-specific tRNA:m5C-methyltransferase; AltName: FulltRNA (cytosine-5-)-methyltransferase NCL1; AltName: FulltRNA methyltransferase 4	gi|586408|sp|P38205.1|NCL1_YEAST	8e-142	441	39.21	151	NA	NA	NA	NA	NA	NA	NA	2718.78	5936.29	1.1266	0.0465949
MalCi_610.22	Pentalenolactone D synthase; AltName: FullPentalenolactone biosynthesis protein E	gi|476007215|sp|E3VWK3.1|PENE_STREX	4e-147	446	41.68	55	NA	NA	NA	NA	NA	NA	NA	775.181	1696.85	1.13026	0.0368516
MalCi_147.10	Probable glycosidase crf1; AltName: FullCrh-like protein 1; AltName: AllergenAsp f 9; Flags: Precursor	gi|85540942|sp|Q8J0P4.2|CRF1_ASPFU	3e-74	239	53.52	1	GH16	3.7e-25	NA	NA	NA	NA	NA	1787.97	3920.64	1.13277	0.0361187
MalCi_359.3	Putative T-box protein 35	gi|114152890|sp|Q09376.2|TBX35_CAEEL	2.1	35	46.15	6	NA	NA	NA	NA	NA	NA	NA	501.129	1106.76	1.14308	0.0456188
MalCi_806.17	Cysteine desulfurase, mitochondrial; Flags: Precursor	gi|952543464|sp|P0DN31.1|NFS1_ARTBC	1e-72	231	89.26	0	NA	NA	NA	NA	NA	NA	NA	650.502	1445.58	1.15202	0.0346662
MalCi_216.31	Putative AC transposase; AltName: FullORFA	gi|136125|sp|P08770.2|TRA1_MAIZE	2e-17	89.4	25.42	73	NA	NA	NA	NA	NA	NA	NA	600.481	1335.77	1.15348	0.0346662
MalCi_260.21	Frataxin homolog, mitochondrial; Contains: Frataxin homolog intermediate form; Flags: Precursor	gi|6016048|sp|Q07540.1|FRDA_YEAST	1e-24	100	43.75	18	NA	NA	NA	NA	NA	NA	NA	1001.32	2229.93	1.1551	0.0227203
MalCi_669.1	Pleckstrin homology domain-containing family H member 1; ShortPH domain-containing family H member 1	gi|160418966|sp|Q80TI1.2|PKHH1_MOUSE	1.3	34.3	31.67	12	NA	NA	NA	NA	NA	NA	NA	620.955	1397.36	1.17014	0.0282059
MalCi_677.1	Prolyl 3,4-dihydroxylase ofd1; AltName: Full2-oxoglutarate and Fe(II) dioxygenase domain-containing protein 1; AltName: FullPKHD-type hydroxylase ofd1	gi|74627260|sp|Q11120.1|OFD1_SCHPO	2e-129	399	38.99	134	NA	NA	NA	NA	NA	NA	NA	2661.27	6001.51	1.17321	0.0339887
MalCi_110.4	Sodium transport ATPase 5	gi|3121791|sp|Q12691.1|ATN5_YEAST	2e-41	153	44.52	1	NA	NA	NA	NA	NA	NA	NA	520.183	1173.14	1.17329	0.0401687
MalCi_617.5	Sulfite reductase [NADPH] flavoprotein component	gi|59803088|sp|P39692.2|MET10_YEAST	0	641	37	110	NA	NA	NA	NA	NA	NA	NA	1994.8	4522.86	1.18099	0.0276803
MalCi_801.14	L-pipecolate oxidase; AltName: FullL-pipecolic acid oxidase; Flags: Precursor	gi|74626717|sp|O43029.1|FAP1_SCHPO	1e-48	174	36.1	17	NA	NA	NA	NA	NA	NA	NA	465.317	1063.06	1.19194	0.0465949
MalCi_563.26	Inositol hexakisphosphate and diphosphoinositol-pentakisphosphate kinase; AltName: FullCortical actin cytoskeleton protein asp1; AltName: FullInsP6 and PP-IP5 kinase	gi|74582445|sp|O74429.1|VIP1_SCHPO	9e-179	561	48.65	89	NA	NA	NA	NA	NA	NA	NA	989.033	2259.66	1.19201	0.0178762
MalCi_286.4	Flavin carrier protein 2; AltName: FullFAD transporter 2; AltName: FullTRP-like ion channel FLC2; Flags: Precursor	gi|341940701|sp|P39719.2|FLC2_YEAST	2e-44	174	25.2	41	NA	NA	YES	NA	NA	NA	NA	3088.32	7068.93	1.19467	0.0346662
MalCi_545.14	Vesicular glutamate transporter 1; ShortVGluT1; AltName: FullBrain-specific Na(+)-dependent inorganic phosphate cotransporter; AltName: FullSolute carrier family 17 member 7	gi|74725387|sp|Q9P2U7.1|VGLU1_HUMAN	4.3	32.3	23.53	13	NA	NA	NA	NA	NA	NA	NA	448.099	1026.76	1.19621	0.0435543
MalCi_686.17	Chorismate synthase; AltName: Full5-enolpyruvylshikimate-3-phosphate phospholyase	gi|30316376|sp|Q12640.2|AROC_NEUCR	3e-175	500	74.4	4	NA	NA	NA	NA	NA	NA	NA	923.988	2119.76	1.19796	0.0167251
MalCi_504.33	Nitrate reductase [NADH] 1; ShortNR1	gi|116256153|sp|P16081.3|NIA1_ORYSJ	2e-85	285	37.69	33	NA	NA	NA	NA	NA	NA	NA	825.488	1896.86	1.20029	0.0250696
MalCi_150.10	Versiconal hemiacetal acetate reductase; AltName: FullVHA reductase	gi|550600172|sp|B9WYE6.1|VRDA_ASPPA	6e-115	344	53.37	12	NA	NA	NA	NA	NA	NA	NA	1264.06	2905.77	1.20085	0.0178762
MalCi_529.14	Aspartate aminotransferase, cytoplasmic isozyme 1; AltName: FullTransaminase A	gi|21542386|sp|P46645.2|AAT2_ARATH	6e-124	374	45.98	15	NA	NA	NA	NA	NA	NA	NA	1021.82	2370.19	1.21387	0.0152314
MalCi_670.1	D-alanine--D-alanine ligase; AltName: FullD-Ala-D-Ala ligase; AltName: FullD-alanylalanine synthetase	gi|81831298|sp|Q73IQ8.1|DDL_WOLPM	0.071	37	28.4	1	NA	NA	NA	NA	NA	NA	NA	435.432	1013.71	1.21913	0.0372297
MalCi_494.49	Protein sip5	gi|189046714|sp|A1DB29.1|SIP5_NEOFI	1e-162	493	52.8	41	NA	NA	NA	NA	NA	NA	NA	911.314	2122.98	1.22007	0.0151444
MalCi_750.21	Glucose-induced degradation protein 8 homolog	gi|254763340|sp|Q54X16.2|GID8_DICDI	8e-40	144	38.89	39	NA	NA	NA	NA	NA	NA	NA	1174.96	2748.38	1.22597	0.0134208
MalCi_756.27	Cutinase transcription factor 1 beta	gi|1706177|sp|P52959.1|CTF1B_FUSSO	3e-13	76.6	30	12	NA	NA	NA	NA	NA	NA	NA	435.76	1025.75	1.23507	0.0437319
MalCi_298.10	Uncharacterized transporter C1002.16c	gi|74638860|sp|Q9US44.1|YIZG_SCHPO	2e-62	213	34.7	11	NA	NA	NA	NA	NA	NA	NA	1540.56	3628.97	1.2361	0.0159289
MalCi_574.9	Acetolactate synthase catalytic subunit, mitochondrial; AltName: FullAcetohydroxy-acid synthase catalytic subunit; ShortAHAS; ShortALS; Flags: Precursor	gi|124376|sp|P07342.1|ILVB_YEAST	0	775	66.78	10	NA	NA	NA	NA	NA	NA	NA	2355.29	5564.66	1.24039	0.0227203
MalCi_795.14	Fumarate hydratase, mitochondrial; ShortFumarase; Flags: Precursor	gi|1730118|sp|P55250.1|FUMH_RHIOR	0	652	71.88	0	NA	NA	NA	NA	NA	NA	NA	3263.63	7732.99	1.24455	0.0262247
MalCi_612.61	GPI ethanolamine phosphate transferase 3; AltName: FullGlycosylphosphatidylinositol-anchor biosynthesis protein 13	gi|74583660|sp|Q07830.1|GPI13_YEAST	0	571	35.72	148	NA	NA	NA	NA	NA	NA	NA	753.882	1800.27	1.2558	0.0101869
MalCi_797.6	Ubiquinone biosynthesis protein COQ4, mitochondrial; AltName: FullCoenzyme Q biosynthesis protein 4; Flags: Precursor	gi|121771745|sp|Q1EAH9.1|COQ4_COCIM	3e-154	438	79.31	7	NA	NA	NA	NA	NA	NA	NA	911.745	2184.54	1.26062	0.0100797
MalCi_552.7	SCF E3 ubiquitin ligase complex F-box protein grrA; AltName: FullF-box and leucine-rich repeat protein grrA; AltName: FullF-box/LRR-repeat protein grrA; AltName: FullSCF substrate adapter protein grrA	gi|353558865|sp|C8V4D4.1|GRRA_EMENI	0.002	44.3	25.88	55	NA	NA	NA	NA	NA	NA	NA	566.336	1360.09	1.26397	0.0170357
MalCi_542.7	Phosphoserine aminotransferase; ShortPSAT; AltName: FullPhosphohydroxythreonine aminotransferase	gi|464758|sp|P33330.1|SERC_YEAST	2e-100	311	42.29	42	NA	NA	NA	NA	NA	NA	NA	3135.54	7554.25	1.26857	0.0242609
MalCi_545.9	NACHT, LRR and PYD domains-containing protein 1; AltName: FullCaspase recruitment domain-containing protein 7; AltName: FullDeath effector filament-forming ced-4-like apoptosis protein; AltName: FullNucleotide-binding domain and caspase recruitment domain	gi|17380146|sp|Q9C000.1|NALP1_HUMAN	3.6	33.1	28.75	5	NA	NA	YES	NA	NA	NA	NA	460.508	1128.43	1.29302	0.0180831
MalCi_806.16	Cysteine desulfurase, mitochondrial; Flags: Precursor	gi|952543464|sp|P0DN31.1|NFS1_ARTBC	0	588	78.19	14	NA	NA	NA	NA	NA	NA	NA	1572.05	3890.41	1.30728	0.00856612
MalCi_800.20	tRNA-specific adenosine deaminase subunit tad3; AltName: FulltRNA-specific adenosine-34 deaminase subunit tad3	gi|74638746|sp|Q9P7N4.1|TAD3_SCHPO	2e-08	59.3	38.03	6	NA	NA	NA	NA	NA	NA	NA	546.053	1366.25	1.32311	0.0112913
MalCi_504.34	Nitrate reductase [NAD(P)H]	gi|128191|sp|P27968.1|NIA7_HORVU	2e-91	303	47.93	14	NA	NA	NA	NA	NA	NA	NA	920.209	2326.58	1.33818	0.00508763
MalCi_431.6	Mitochondrial inner membrane protein COX18; ShortCOX18Hs; AltName: FullCytochrome c oxidase assembly protein 18; Flags: Precursor	gi|38372495|sp|Q8N8Q8.1|COX18_HUMAN	9e-10	59.3	35.4	17	NA	NA	NA	NA	NA	NA	NA	419.978	1067.05	1.34524	0.0164707
MalCi_663.4	Pisatin demethylase; AltName: FullCytochrome P450 57A1	gi|3929362|sp|Q12645.1|PID9_FUSSO	1e-18	88.6	25.91	14	NA	NA	NA	NA	NA	NA	NA	919.241	2362.97	1.36209	0.00402001
MalCi_079.1	Indoleamine 2,3-dioxygenase; ShortIDO; AltName: FullBiosynthesis of nicotinic acid protein 2	gi|1176339|sp|P47125.1|I23O_YEAST	1e-68	230	39.53	25	NA	NA	NA	NA	NA	NA	NA	636.949	1638.06	1.36274	0.00685342
MalCi_525.7	Zinc-type alcohol dehydrogenase-like protein C1198.01	gi|74698317|sp|Q9P6I8.1|YHG1_SCHPO	4e-103	320	39.95	22	NA	NA	NA	NA	NA	NA	NA	348.581	904.391	1.37545	0.0180831
MalCi_112.2	Sulfite reductase [NADPH] subunit beta	gi|121772630|sp|Q1K9C2.1|MET5_SCHPO	0	1328	48.71	113	NA	NA	NA	NA	NA	NA	NA	4774.1	12463	1.38435	0.0227218
MalCi_624.25	Aspartokinase; AltName: FullAspartate kinase	gi|113559|sp|P10869.2|AK_YEAST	4e-166	493	52.8	39	NA	NA	NA	NA	NA	NA	NA	973.618	2547.58	1.3877	0.00932729
MalCi_714.21	Probable cation-transporting ATPase C1672.11c	gi|6707668|sp|O74431.1|ATC9_SCHPO	6e-72	243	50.63	12	NA	NA	NA	NA	NA	NA	NA	257.202	673.875	1.38958	0.035785
MalCi_550.5	Acetoacetyl-CoA synthetase	gi|82197856|sp|Q5ZLG0.1|AACS_CHICK	0	546	44.97	67	NA	NA	NA	NA	NA	NA	NA	2733.2	7161.44	1.38966	0.0140072
MalCi_537.1	Ornithine decarboxylase; ShortODC	gi|118381|sp|P27121.1|DCOR_NEUCR	0	541	61.2	27	NA	NA	NA	NA	NA	NA	NA	2704.86	7087.37	1.3897	0.00884465
MalCi_663.3	Pisatin demethylase; AltName: FullCytochrome P450 57A1	gi|3929362|sp|Q12645.1|PID9_FUSSO	0.0004	41.6	36.59	0	NA	NA	NA	NA	NA	NA	NA	482.95	1267.35	1.39187	0.00826921
MalCi_035.1	37S ribosomal protein S35, mitochondrial; Flags: Precursor	gi|1723724|sp|P53292.1|RT35_YEAST	3e-11	67.4	31.88	6	NA	NA	NA	NA	NA	NA	NA	1842.46	4838.68	1.39298	0.00459109
MalCi_675.6	Alanine racemase TOXG	gi|29428270|sp|Q9UW18.1|TOXG_COCCA	1e-94	296	44.25	15	NA	NA	NA	NA	NA	NA	NA	498.462	1312.32	1.39657	0.00812922
MalCi_669.2	DNA cross-link repair protein pso2/snm1	gi|19862928|sp|Q10264.3|PSO2_SCHPO	2e-116	359	43.12	71	NA	NA	NA	NA	NA	NA	NA	813.007	2140.94	1.39691	0.00296939
MalCi_765.13	Postacrosomal sheath WW domain-binding protein; AltName: FullWW domain-binding protein 2-like	gi|74757724|sp|Q6ICG8.1|WBP2L_HUMAN	4.7	34.7	43.75	12	NA	NA	NA	NA	NA	NA	NA	691.703	1850.82	1.41994	0.00284325
MalCi_803.80	Saccharopine dehydrogenase [NAD(+), L-lysine-forming]; ShortSDH; AltName: FullLysine--2-oxoglutarate reductase	gi|238054302|sp|Q870G1.2|LYS1_EMENI	4e-124	367	58.04	21	NA	NA	NA	NA	NA	NA	NA	1536.12	4112.49	1.42072	0.0270374
MalCi_695.35	Cytochrome c oxidase subunit 4, mitochondrial; AltName: FullCytochrome c oxidase polypeptide IV; Flags: Precursor	gi|62297096|sp|P06809.2|COX4_NEUCR	1e-32	117	67.05	6	NA	NA	NA	NA	NA	NA	NA	4256.65	11443.6	1.42675	0.0130205
MalCi_237.7	Sugar transporter STL1	gi|1711561|sp|P39932.2|STL1_YEAST	4e-98	311	43	11	NA	NA	NA	NA	NA	NA	NA	791.601	2136.1	1.43213	0.00737845
MalCi_103.57	3-hydroxybenzoate 6-hydroxylase 1; AltName: FullConstitutive 3-hydroxybenzoate 6-hydroxylase	gi|75412686|sp|Q9F131.1|3HBH1_PSEAC	2e-08	58.5	26.05	15	NA	NA	NA	NA	NA	NA	NA	869.59	2367.3	1.44484	0.00172322
MalCi_476.4	Probable flavin-containing monoamine oxidase A	gi|74852579|sp|Q54IT3.1|AOFA_DICDI	6.1	32.7	28.26	21	NA	NA	NA	NA	NA	NA	NA	2211.61	6038.89	1.44919	0.00332307
MalCi_770.10	Cell division control protein 25	gi|399198|sp|Q02342.1|CDC25_LACKL	0.36	38.1	26.67	1	NA	NA	NA	NA	NA	NA	NA	1771.86	4864.22	1.45694	0.00284325
MalCi_559.23	Tail fiber protein; AltName: FullGene product 17; ShortGp17; AltName: FullTail fiber protein gp17 [Enterobacteria phage T7]	gi|139652|sp|P03748.1|FIBER_BPT7	3.7	34.3	24.62	19	NA	NA	NA	NA	NA	NA	NA	1668.02	4588.4	1.45985	0.00232102
MalCi_392.4	Cell wall alpha-1,3-glucan synthase ags1; AltName: FullCell wall alpha-1,4-glucan synthase	gi|28381376|sp|Q9USK8.3|AGS1_SCHPO	0	1486	46.14	145	GH13-GT5	4.7e-13	YES	NA	NA	NA	NA	177.09	488.713	1.4645	0.0460351
MalCi_780.34	NA	NA	NA	NA	NA	NA	NA	NA	NA	NA	NA	NA	NA	620.237	1735.11	1.48414	0.00224389
MalCi_663.7	tRNA/tmRNA (uracil-C(5))-methyltransferase; AltName: FulltRNA (uracil(54)-C(5))-methyltransferase; AltName: FulltRNA(m5U54)-methyltransferase; ShortRUMT; AltName: FulltmRNA (uracil(341)-C(5))-methyltransferase	gi|171472956|sp|A6VLF9.1|TRMA_ACTSZ	0.34	35.4	29.35	2	NA	NA	NA	NA	NA	NA	NA	196.891	554.978	1.49503	0.028852
MalCi_755.14	Adenosine deaminase CECR1-A; AltName: FullCat eye syndrome critical region protein 1 homolog A; Flags: Precursor	gi|190358901|sp|P58781.2|CEC1A_DANRE	4e-57	202	31.13	46	NA	NA	NA	NA	NA	NA	NA	486.785	1375.84	1.49896	0.00278954
MalCi_569.10	SET and MYND domain-containing protein 4	gi|82125404|sp|Q5F3V0.1|SMYD4_CHICK	0.009	42.7	31.25	25	NA	NA	NA	NA	NA	NA	NA	760.159	2169.95	1.51329	0.00106013
MalCi_110.5	Calcium-transporting ATPase 3	gi|114303|sp|P22189.1|ATC3_SCHPO	0	818	51.89	61	NA	NA	NA	NA	NA	NA	NA	1566.2	4476.53	1.51511	0.00166464
MalCi_291.14	Mitochondrial presequence protease	gi|74607576|sp|Q6CWW6.1|CYM1_KLULA	0.3	32.3	31.82	7	NA	NA	NA	NA	NA	NA	NA	1606.95	4630.3	1.52678	0.0015357
MalCi_685.43	Cytosolic Fe-S cluster assembly factor NAR1; AltName: FullNuclear architecture-related protein 1	gi|121927206|sp|Q1E736.1|NAR1_COCIM	0	817	67.45	54	NA	NA	NA	NA	NA	NA	NA	594.305	1724.58	1.53697	0.0015357
MalCi_429.18	Transmembrane protein DDB_G0269096	gi|74858950|sp|Q55EF8.1|Y9096_DICDI	6e-23	99.4	33.52	10	NA	NA	NA	NA	NA	NA	NA	627.139	1832.93	1.54729	0.0162695
MalCi_344.15	Probable inactive 1-aminocyclopropane-1-carboxylate synthase-like protein 2; ShortACC synthase-like protein 2	gi|123785362|sp|Q3UX83.1|1A1L2_MOUSE	1e-55	199	32.61	36	NA	NA	NA	NA	NA	NA	NA	257.772	753.773	1.54803	0.0112499
MalCi_741.26	UPF0644 protein PB2B4.06	gi|259016429|sp|Q9HDW5.2|YFW6_SCHPO	6e-30	117	35.52	5	NA	NA	NA	NA	NA	NA	NA	852.809	2496.69	1.54972	0.00712324
MalCi_714.20	Vacuolar cation-transporting ATPase YPK9; AltName: FullPARK9 homolog	gi|2493012|sp|Q12697.1|YPK9_YEAST	9e-36	134	72.29	0	NA	NA	NA	NA	NA	NA	NA	159.009	466.431	1.55255	0.0352706
MalCi_807.47	Increased rDNA silencing protein 4	gi|74599224|sp|Q5BH85.1|IRS4_EMENI	1e-43	166	52.81	21	NA	NA	NA	NA	NA	NA	NA	223.237	663.199	1.57086	0.0152314
MalCi_803.25	Tetratricopeptide repeat protein 36 homolog; ShortTPR repeat protein 36 homolog	gi|187471141|sp|A7RL75.1|TTC36_NEMVE	0.0003	44.3	46.34	0	NA	NA	NA	NA	NA	NA	NA	396.394	1178.73	1.57223	0.00332742
MalCi_663.5	Flavonoid 3',5'-hydroxylase; ShortF3'5'H; AltName: FullCytochrome P450 75A4 [Gentiana triflora]	gi|5915817|sp|Q96581.1|C75A4_GENTR	1e-05	45.4	45.28	1	NA	NA	NA	NA	NA	NA	NA	370.107	1107.14	1.58082	0.00293119
MalCi_801.11	Probable electron transfer flavoprotein-ubiquinone oxidoreductase, mitochondrial; ShortETF-QO; ShortETF-ubiquinone oxidoreductase; AltName: FullElectron-transferring-flavoprotein dehydrogenase; ShortETF dehydrogenase; Flags: Precursor	gi|2829736|sp|P87111.1|ETFD_SCHPO	0	650	58.11	19	NA	NA	NA	NA	NA	NA	NA	3403.83	10233.1	1.58802	0.00313961
MalCi_546.19	Uncharacterized mitochondrial carrier C29A3.11c	gi|74654637|sp|O59674.1|YB8B_SCHPO	8e-35	133	29.73	27	NA	NA	NA	NA	NA	NA	NA	643.933	1939.95	1.59104	0.000610881
MalCi_749.7	NA	NA	NA	NA	NA	NA	NA	NA	NA	NA	NA	NA	NA	1886.93	5697.96	1.59441	0.000959834
MalCi_803.22	Mitochondrial peroxiredoxin PRX1; AltName: Full1-Cys PRX; AltName: FullMitochondrial thiol peroxidase; ShortmTPx; AltName: FullThioredoxin reductase	gi|465521|sp|P34227.1|PRX1_YEAST	8e-83	254	56.54	2	NA	NA	NA	NA	NA	NA	NA	5047.14	15248.2	1.5951	0.0071915
MalCi_696.9	Glutamyl-tRNA reductase; ShortGluTR	gi|123611257|sp|Q3SG11.1|HEM1_THIDA	0.009	39.3	30	22	NA	NA	NA	NA	NA	NA	NA	1628.23	5196.86	1.67434	0.000439439
MalCi_567.15	Meiotically up-regulated gene 158 protein	gi|126253663|sp|O94632.4|MU158_SCHPO	5e-100	333	32.73	65	NA	NA	NA	NA	NA	NA	NA	2287.66	7431.97	1.69987	0.0355249
MalCi_078.5	NA	NA	NA	NA	NA	NA	NA	NA	NA	NA	NA	NA	NA	551.853	1794.54	1.70126	0.0117038
MalCi_695.27	Forkhead box protein K2; ShortFoxK2; AltName: FullInterleukin enhancer-binding factor 1; ShortILF1; ShortxFoxK1	gi|118572326|sp|Q7ZX03.2|FOXK2_XENLA	9e-07	53.9	44.29	4	NA	NA	NA	NA	NA	NA	NA	122.867	410.986	1.74199	0.0159195
MalCi_527.3	N amino acid transport system protein; AltName: FullMethyltryptophan resistance protein	gi|2507070|sp|P38680.2|MTR_NEUCR	4e-27	110	34.15	10	NA	NA	NA	NA	NA	NA	NA	905.062	3037.42	1.74676	0.000126459
MalCi_496.17	Respiratory supercomplex factor 2, mitochondrial; AltName: FullAltered inheritance of mitochondria protein 38	gi|1730665|sp|P53721.1|RCF2_YEAST	6e-18	82.8	31.84	9	NA	NA	NA	NA	NA	NA	NA	8336.2	28044.1	1.75024	0.0296644
MalCi_688.71	Probable formate dehydrogenase; AltName: FullNAD-dependent formate dehydrogenase; ShortFDH	gi|357529511|sp|Q03134.3|FDH_EMENI	0	672	89.55	0	NA	NA	NA	NA	NA	NA	NA	4085.27	14047.7	1.78183	0.00190093
MalCi_413.3	Myosin-J heavy chain; AltName: FullMyosin-5b	gi|166204139|sp|P54697.2|MYOJ_DICDI	0.089	39.7	20.32	30	NA	NA	NA	NA	NA	NA	NA	182.929	632.894	1.79068	0.00375578
MalCi_685.40	Anthranilate phosphoribosyltransferase	gi|6647872|sp|O60122.1|TRPD_SCHPO	2e-43	159	36.47	59	NA	NA	NA	NA	NA	NA	NA	939.338	3258.36	1.79443	0.013372
MalCi_762.26	Fibrous sheath-interacting protein 2	gi|300669711|sp|Q5CZC0.4|FSIP2_HUMAN	0.004	41.6	24.22	30	NA	NA	NA	NA	NA	NA	NA	76.6024	267.011	1.80144	0.0360699
MalCi_675.11	Gamma-butyrobetaine dioxygenase; AltName: FullGamma-butyrobetaine hydroxylase; ShortGamma-BBH; AltName: FullGamma-butyrobetaine,2-oxoglutarate dioxygenase	gi|231642|sp|P80193.1|BODG_PSESK	2e-35	140	30.05	39	NA	NA	NA	NA	NA	NA	NA	1680.27	5893.44	1.81041	0.000151481
MalCi_678.4	Mitochondrial metal transporter 2; Flags: Precursor	gi|347595668|sp|Q08970.2|MMT2_YEAST	9e-67	229	41.69	15	NA	NA	NA	NA	NA	NA	NA	1710.66	6075.15	1.82837	0.000111829
MalCi_527.2	N amino acid transport system protein; AltName: FullMethyltryptophan resistance protein	gi|2507070|sp|P38680.2|MTR_NEUCR	2e-16	79	42.71	2	NA	NA	NA	NA	NA	NA	NA	620.504	2218.05	1.83778	5.7e-05
MalCi_654.9	Uncharacterized oxidoreductase Mb1385	gi|54040090|sp|P66782.1|Y1385_MYCBO	6e-22	96.3	29.35	64	NA	NA	NA	NA	NA	NA	NA	487.895	1752.12	1.84446	8.92e-05
MalCi_609.7	General amino acid permease AGP2	gi|586542|sp|P38090.1|AGP2_YEAST	4e-13	69.7	64.58	0	NA	NA	NA	NA	NA	NA	NA	67.8839	245.682	1.85565	0.0282059
MalCi_553.8	Uncharacterized protein C4G9.04c	gi|1723423|sp|Q10237.1|YD14_SCHPO	2e-101	330	32.41	70	NA	NA	NA	NA	NA	NA	NA	255.346	928.574	1.86257	0.00224389
MalCi_623.1	Protein AIM2; AltName: FullAltered inheritance rate of mitochondria protein 2	gi|731285|sp|P39721.1|AIM2_YEAST	7e-40	142	36.15	27	NA	NA	NA	NA	NA	NA	NA	2236.34	8208.73	1.87602	0.0392079
MalCi_147.6	Protein unc-80; AltName: FullUncoordinated protein 80	gi|408360347|sp|Q9XV66.4|UNC80_CAEEL	7.1	30.8	35.94	6	NA	NA	NA	NA	NA	NA	NA	49.998	185.687	1.89293	0.0332551
MalCi_537.6	Regulator of G-protein signaling 2; ShortRGS2	gi|122064955|sp|Q0P5H5.1|RGS2_BOVIN	0.011	39.7	25.37	24	NA	NA	NA	NA	NA	NA	NA	951.936	3554.1	1.90055	0.015962
MalCi_239.5	Acetyl-CoA carboxylase; ShortACC; AltName: FullCell untimely torn protein 6; Includes: Biotin carboxylase	gi|12644351|sp|P78820.2|ACAC_SCHPO	0	2926	61.49	73	NA	NA	NA	NA	NA	NA	NA	6262.36	23457.6	1.90527	0.00224201
MalCi_266.17	Heat shock protein 78, mitochondrial; Flags: Precursor	gi|74676077|sp|O74402.1|HSP78_SCHPO	0	951	67.97	5	NA	NA	NA	NA	NA	NA	NA	1815.83	6896.82	1.9253	0.0333392
MalCi_248.12	Ammonia transport outward protein 2	gi|417008|sp|P32907.1|ATO2_YEAST	7e-32	124	35.24	14	NA	NA	NA	NA	NA	NA	NA	38.5546	148.696	1.94739	0.0438554
MalCi_750.15	Pentatricopeptide repeat-containing protein 5, mitochondrial; Flags: Precursor	gi|19862963|sp|Q10451.2|PPR5_SCHPO	2e-78	286	35.61	11	NA	NA	NA	NA	NA	NA	NA	19679.9	76167.5	1.95245	0.0358463
MalCi_201.1	Endonuclease 8-like 3; AltName: FullDNA glycosylase FPG2; AltName: FullDNA glycosylase/AP lyase Neil3; AltName: FullEndonuclease VIII-like 3; AltName: FullNei-like protein 3	gi|56404613|sp|Q8K203.1|NEIL3_MOUSE	8.4	29.6	31.67	4	NA	NA	NA	NA	NA	NA	NA	95.7216	372.96	1.96211	0.00756634
MalCi_670.29	UvrABC system protein C; ShortProtein UvrC; AltName: FullExcinuclease ABC subunit C	gi|81355285|sp|Q5NPR4.1|UVRC_ZYMMO	1.6	33.5	23.71	2	NA	NA	NA	NA	NA	NA	NA	52.0543	204.906	1.97687	0.028002
MalCi_803.7	Drug resistance protein YOR378W	gi|74627247|sp|Q08902.1|YO378_YEAST	9e-05	43.9	26	9	NA	NA	NA	NA	NA	NA	NA	575.632	2284.06	1.98838	4.28e-06
MalCi_803.6	Uncharacterized MFS-type transporter MT1289	gi|618798172|sp|P9WG86.1|Y1250_MYCTO	6e-15	77.4	31.92	20	NA	NA	NA	NA	NA	NA	NA	759.941	3030.87	1.99577	1.1e-05
MalCi_418.3	NA	NA	NA	NA	NA	NA	NA	NA	NA	NA	NA	NA	NA	6901.24	27746.9	2.0074	0.0015357
MalCi_563.16	Methylsterol monooxygenase; AltName: FullC-4 methylsterol oxidase	gi|1706683|sp|P53045.1|MSMO_YEAST	4e-113	335	54.67	11	NA	NA	NA	NA	NA	NA	NA	7540.77	30849.3	2.03246	0.00166801
MalCi_688.12	Glyceraldehyde-3-phosphate dehydrogenase; ShortGAPDH	gi|30580393|sp|Q8J1H3.1|G3P_COCP7	0	528	72.83	48	NA	NA	NA	NA	NA	NA	NA	18777.6	77254.2	2.0406	0.0262984
MalCi_775.27	Nonribosomal peptide synthetase 4; AltName: FullSiderophore peptide synthase D	gi|74668162|sp|Q4WF53.1|NRPS4_ASPFU	0	1092	46.27	50	NA	NA	NA	NA	NA	NA	NA	471.008	1945.72	2.04648	0.0107808
MalCi_103.37	Allantoinase	gi|728828|sp|P32375.2|ALN_YEAST	7e-154	454	48.13	59	NA	NA	NA	NA	NA	NA	NA	1173.65	4960.88	2.0796	3.38e-06
MalCi_729.7	Glutamate--tRNA ligase; AltName: FullGlutamyl-tRNA synthetase; ShortGluRS	gi|166980003|sp|A8G3I8.1|SYE_PROM2	0.047	34.7	38.46	0	NA	NA	NA	NA	NA	NA	NA	29.9479	127.547	2.0905	0.0330044
MalCi_581.1	Phospholipase A1 member A; AltName: FullPhosphatidylserine-specific phospholipase A1; ShortPS-PLA1; Flags: Precursor	gi|81908528|sp|P97535.1|PLA1A_RAT	4.9	30.8	32.81	2	NA	NA	NA	NA	NA	NA	NA	43.7598	187.547	2.09958	0.0148387
MalCi_198.4	L-rhamnose-1-dehydrogenase	gi|550540939|sp|A3LZU7.2|RM1DH_PICST	9e-65	212	57.63	13	NA	NA	NA	NA	NA	NA	NA	19.5625	84.8869	2.11745	0.0465238
MalCi_537.2	Putative transcription factor sre2; AltName: FullSterol regulatory element-binding protein 2	gi|74654630|sp|O43019.1|SRE2_SCHPO	9e-21	102	51.82	12	NA	NA	NA	NA	NA	NA	NA	3052.78	13308.8	2.12418	6.49e-05
MalCi_489.15	Catalase A; AltName: FullFast catalase	gi|83305884|sp|P78574.2|CATA_ASPFU	0	1119	72.08	20	NA	NA	NA	NA	NA	NA	NA	630.658	2808.08	2.15465	0.000697227
MalCi_620.1	Ras-related protein Rab6; AltName: FullProtein warthog	gi|74958204|sp|O18334.1|RAB6_DROME	0.24	34.3	28.57	10	NA	NA	NA	NA	NA	NA	NA	19.4893	87.1454	2.16074	0.0487947
MalCi_526.14	Uncharacterized FAD-binding protein C12C2.03c	gi|1175420|sp|Q09744.1|YB63_SCHPO	8e-137	418	45.88	60	NA	NA	NA	NA	NA	NA	NA	816.491	3707.76	2.18304	4.96e-07
MalCi_762.1	Uncharacterized oxidoreductase YghA	gi|84027955|sp|P0AG85.1|YGHA_ECO57	0.0007	40	41.67	7	NA	NA	NA	NA	NA	NA	NA	24.6309	114.091	2.21165	0.0254038
MalCi_494.57	Cutinase transcription factor 1 beta	gi|1706177|sp|P52959.1|CTF1B_FUSSO	3e-163	500	49.81	28	NA	NA	NA	NA	NA	NA	NA	188.109	885.254	2.23452	3.93e-05
MalCi_630.13	Bacillolysin; AltName: FullNeutral protease; Flags: Precursor	gi|1709341|sp|P05806.2|NPRE_BACCE	3.7	32	26.76	27	NA	NA	YES	NA	NA	NA	NA	2069.85	10101.5	2.28698	3.26e-06
MalCi_812.1	Putative surface-exposed virulence protein BigA; Flags: Precursor	gi|20141216|sp|P25927.2|BIGA_SALTY	1.7	34.7	27.66	8	NA	NA	NA	NA	NA	NA	NA	75.4036	369.755	2.29386	0.00657804
MalCi_807.35	Zinc-type alcohol dehydrogenase-like protein C16A3.02c	gi|74582137|sp|O42909.1|YBI2_SCHPO	8e-25	107	25.07	41	NA	NA	NA	NA	NA	NA	NA	85.6523	445.691	2.37948	0.000628172
MalCi_177.4	Probable beta-glucosidase O; AltName: FullBeta-D-glucoside glucohydrolase O; AltName: FullCellobiase O; AltName: FullGentiobiase O	gi|74598936|sp|Q5BG51.1|BGLO_EMENI	0.099	39.7	39.47	0	GH78-CBM67	1.2e-174	NA	NA	NA	NA	NA	31.4781	165.99	2.39867	0.00856612
MalCi_486.4	Glutamate decarboxylase; ShortGAD	gi|2494176|sp|Q04792.1|DCE_YEAST	9e-150	452	48.04	25	NA	NA	NA	NA	NA	NA	NA	207.171	1094.39	2.40123	2.04e-06
MalCi_467.1	Retrovirus-related Pol polyprotein from transposon TNT 1-94; Includes: Protease; Includes: Reverse transcriptase; Includes: Endonuclease	gi|130582|sp|P10978.1|POLX_TOBAC	3e-38	154	26.92	70	NA	NA	NA	NA	NA	NA	NA	114.105	628.957	2.4626	4.45e-05
MalCi_779.54	Uncharacterized protein MJ1587	gi|2496191|sp|Q58982.1|Y1587_METJA	0.006	41.2	26.92	35	NA	NA	YES	NA	NA	NA	NA	29.5336	173.834	2.55728	0.00332307
MalCi_177.5	(S)-2-haloacid dehalogenase; AltName: Full2-haloalkanoic acid dehalogenase; AltName: FullHalocarboxylic acid halidohydrolase; AltName: FullL-2-haloacid dehalogenase; AltName: FullL-DEX	gi|3122176|sp|Q53464.1|HAD_PSEUY	1e-29	116	35.19	23	NA	NA	NA	NA	NA	NA	NA	40.2119	242.131	2.59009	0.00102637
MalCi_612.41	Probable nitronate monooxygenase; AltName: FullNitroalkane oxidase	gi|81814733|sp|O05413.1|2NPD_BACSU	2.7	28.5	29.85	24	NA	NA	NA	NA	NA	NA	NA	5.89707	37.0087	2.64979	0.0457349
MalCi_326.5	NA	NA	NA	NA	NA	NA	NA	NA	NA	NA	NA	NA	NA	22.0967	141.611	2.68003	0.00298236
MalCi_177.1	Uncharacterized transporter mfs2	gi|1351702|sp|Q10084.1|MFS2_SCHPO	6e-64	220	32.92	47	NA	NA	NA	NA	NA	NA	NA	217.088	1395.22	2.68414	1.84e-08
MalCi_619.31	Uncharacterized MFS-type transporter PB1E7.08c	gi|74638360|sp|Q9C101.1|YKT8_SCHPO	2e-103	328	38.89	23	NA	NA	NA	NA	NA	NA	NA	701.758	4682.52	2.73824	4.65e-06
MalCi_562.9	Filamin-B; ShortFLN-B; AltName: FullABP-278; AltName: FullABP-280 homolog; AltName: FullActin-binding-like protein; AltName: FullBeta-filamin; AltName: FullFilamin homolog 1; ShortFh1; AltName: FullFilamin-3; AltName: FullThyroid autoantigen; AltName: FullTruncated actin-binding protein; ShortTruncated ABP	gi|296434507|sp|O75369.2|FLNB_HUMAN	0.93	30.4	50	3	NA	NA	NA	NA	NA	NA	NA	8.60666	57.83	2.74829	0.0229316
MalCi_612.39	Probable sphingolipid long chain base-responsive protein pil1; AltName: FullProtein kinase inhibitor pil1	gi|74582608|sp|O74960.1|PIL1_SCHPO	8e-62	204	46.28	3	NA	NA	NA	NA	NA	NA	NA	156.354	1063.55	2.766	0.00656393
MalCi_670.63	NA	NA	NA	NA	NA	NA	NA	NA	NA	NA	NA	NA	NA	22.5303	155.98	2.79142	0.00180565
MalCi_770.8	Cytosol aminopeptidase; AltName: FullLeucine aminopeptidase; ShortLAP; AltName: FullLeucyl aminopeptidase	gi|1168441|sp|P45334.1|AMPA_HAEIN	6.5	27.3	40	0	NA	NA	NA	NA	NA	NA	NA	28.5006	197.423	2.79223	0.00076395
MalCi_736.3	Alcohol dehydrogenase 1; AltName: FullAlcohol dehydrogenase I	gi|226693510|sp|P41747.2|ADH1_ASPFN	2e-178	507	71.1	3	NA	NA	NA	NA	NA	NA	NA	7849.39	55710.2	2.82729	0.00375578
MalCi_364.1	Phosphoenolpyruvate carboxylase; ShortPEPC; ShortPEPCase	gi|47605490|sp|Q8EK30.1|CAPP_SHEON	1.5	32.7	37.5	0	NA	NA	NA	NA	NA	NA	NA	9.86894	70.3144	2.83285	0.010576
MalCi_563.40	Fatty acid synthase subunit alpha; Includes: Acyl carrier; Includes: 3-oxoacyl-[acyl-carrier-protein] reductase; AltName: FullBeta-ketoacyl reductase; Includes: 3-oxoacyl-[acyl-carrier-protein] synthase; AltName: FullBeta-ketoacyl synthase	gi|74583022|sp|P78615.1|FAS2_EMEND	0	3173	81.74	18	NA	NA	NA	NA	NA	NA	NA	7325.55	59835.6	3.02999	2.95e-05
MalCi_563.39	Fatty acid synthase subunit beta; Includes: 3-hydroxyacyl-[acyl-carrier-protein] dehydratase; Includes: Enoyl-[acyl-carrier-protein] reductase [NADH]; Includes: [Acyl-carrier-protein] acetyltransferase; Includes: [Acyl-carrier-protein] malonyltransferase; Includes: S-acyl fatty acid synthase thioesterase	gi|54040792|sp|P34229.2|FAS1_YARLI	0	2602	59.9	32	NA	NA	NA	NA	NA	NA	NA	6110.95	54838.8	3.16573	0.00017181
MalCi_673.62	Flavohemoprotein; AltName: FullFlavohemoglobin; AltName: FullHemoglobin-like protein; AltName: FullNitric oxide dioxygenase; ShortNO oxygenase; ShortNOD	gi|52000631|sp|Q7WUM8.2|HMP_RHIME	2e-137	407	49.88	17	NA	NA	NA	NA	NA	NA	NA	4355.36	39476	3.18011	0.00153525
MalCi_482.11	Probable zinc-binding oxidoreductase, mitochondrial; Flags: Precursor	gi|939319635|sp|P0DN30.1|RTAI1_ARTBC	2e-35	135	30.03	33	NA	NA	NA	NA	NA	NA	NA	42.4436	387.995	3.19242	6.93e-06
MalCi_786.12	Phosphoribosylformylglycinamidine synthase; ShortFGAM synthase; ShortFGAMS; AltName: FullFormylglycinamide ribonucleotide amidotransferase; ShortFGAR amidotransferase; ShortFGAR-AT	gi|119391046|sp|Q1H2I8.2|PUR4_METFK	0.42	33.5	34.29	3	NA	NA	NA	NA	NA	NA	NA	29.8458	284.403	3.25234	0.00640823
MalCi_775.28	Siderophore iron transporter mirB; AltName: FullMajor facilitator iron-regulated transporter B; AltName: FullTriacetylfusarinine C permease	gi|51316438|sp|Q870L2.1|MIRB_EMENI	6e-29	116	38.24	8	NA	NA	NA	NA	NA	NA	NA	111.497	1079.14	3.2748	0.00166801
MalCi_800.50	Putative glutamate synthase [NADPH]; AltName: FullNADPH-GOGAT	gi|46395959|sp|Q9C102.1|GLT1_SCHPO	0	2955	67.59	25	NA	NA	NA	NA	NA	NA	NA	753.008	7414.55	3.29962	1.21e-12
MalCi_775.24	Apoptosis-inducing factor homolog B	gi|74996853|sp|Q54NS8.1|AIFB_DICDI	1e-17	87.4	25.14	71	NA	NA	NA	NA	NA	NA	NA	97.2421	978.388	3.33075	1.37e-05
MalCi_775.29	Siderophore iron transporter mirB; AltName: FullMajor facilitator iron-regulated transporter B; AltName: FullTriacetylfusarinine C permease	gi|51316438|sp|Q870L2.1|MIRB_EMENI	4e-111	345	43.17	3	NA	NA	NA	NA	NA	NA	NA	321.961	3273.63	3.34593	0.000309413
MalCi_688.26	TNF receptor-associated factor family protein DDB_G0285149	gi|74853965|sp|Q54NN4.1|Y8514_DICDI	9.5	28.5	39.53	7	NA	NA	NA	NA	NA	NA	NA	4.55193	50.956	3.4847	0.00668573
MalCi_780.23	4-amino-5-hydroxymethyl-2-methylpyrimidine phosphate synthase; ShortHMP-P synthase; ShortHydroxymethylpyrimidine phosphate synthase; AltName: FullThiamine pyrimidine synthase [Aspergillus parasiticus]	gi|1171741|sp|P42882.1|NMT1_ASPPA	0	540	77.51	9	NA	NA	NA	NA	NA	NA	NA	2125.39	25469.8	3.58298	3.81e-07
MalCi_532.6	Acyl-CoA desaturase; AltName: FullDelta(9)-desaturase; ShortDelta-9 desaturase; AltName: FullFatty acid desaturase; AltName: FullStearoyl-CoA desaturase	gi|46395695|sp|Q12618.1|ACO1_AJECA	0	805	80.69	1	NA	NA	NA	NA	NA	NA	NA	2987.02	38171.2	3.67571	0.000132936
MalCi_406.26	NA	NA	NA	NA	NA	NA	NA	NA	NA	NA	NA	NA	NA	78.674	1033.86	3.71601	0.0153878
MalCi_688.27	E3 ubiquitin-protein ligase ARIH2; ShortARI-2; ShortProtein ariadne-2 homolog; AltName: FullTriad1 protein	gi|18202259|sp|O95376.1|ARI2_HUMAN	3e-05	49.3	23.24	23	NA	NA	NA	NA	NA	NA	NA	7.08614	95.2011	3.74791	0.000222484
MalCi_803.29	Regulatory protein wetA	gi|226693576|sp|Q01870.2|WETA_PENCW	7e-07	55.1	41.77	12	NA	NA	NA	NA	NA	NA	NA	9.19637	127.12	3.78898	5.96e-05
MalCi_772.14	NAD(P)H-hydrate epimerase; AltName: FullNAD(P)HX epimerase	gi|408360168|sp|E3KGP2.2|NNRE_PUCGT	4.4	30	25.49	9	NA	NA	NA	NA	NA	NA	NA	2.53421	37.3361	3.88096	0.028343
MalCi_803.66	Thaumatin-like pathogenesis-related protein 2; Flags: Precursor	gi|1710784|sp|P50696.1|RST2_AVESA	0.31	34.3	31.58	10	NA	NA	YES	NA	NA	NA	NA	739.378	10927	3.88544	0.0285694
MalCi_775.23	Peroxisomal multifunctional enzyme type 2; ShortMFE-2; AltName: Full17-beta-hydroxysteroid dehydrogenase 4; Short17-beta-HSD 4; AltName: FullD-bifunctional protein; ShortDBP; AltName: FullMultifunctional protein 2; ShortMPF-2; AltName: FullShort chain dehydrogenase/reductase family 8C member 1; Contains: (3R)-hydroxyacyl-CoA dehydrogenase; Contains: Enoyl-CoA hydratase 2; AltName: Full3-alpha,7-a…	gi|1706396|sp|P51659.3|DHB4_HUMAN	0.06	36.6	28.41	9	NA	NA	NA	NA	NA	NA	NA	12.1546	192.432	3.98478	0.000473069
MalCi_772.15	3'(2'),5'-bisphosphate nucleotidase 2; AltName: Full3'(2'),5-bisphosphonucleoside 3'(2')-phosphohydrolase 2; AltName: FullDPNPase 2; AltName: FullHalotolerance protein HAL22	gi|110279008|sp|Q59XQ1.2|HAL22_CANAL	0.62	30.8	34.88	0	NA	NA	NA	NA	NA	NA	NA	1.52053	25.0273	4.04086	0.016592
MalCi_772.8	Meiotically up-regulated gene 190 protein	gi|74654526|sp|Q9USG8.1|MU190_SCHPO	0	788	37.11	93	NA	NA	NA	NA	NA	NA	NA	301.341	5187.64	4.10561	2.79e-20
MalCi_486.13	Ferric reductase transmembrane component 3; AltName: FullFerric-chelate reductase 3; Flags: Precursor	gi|3913674|sp|Q08905.1|FRE3_YEAST	5e-31	133	29.04	40	NA	NA	NA	NA	NA	NA	NA	1100.11	21359	4.27912	0.00630851
MalCi_775.21	Putative acyl-CoA synthetase YngI	gi|81669033|sp|O31826.1|YNGI_BACSU	3e-124	383	38.96	54	NA	NA	NA	NA	NA	NA	NA	43.1701	951.095	4.46149	0.00160953
MalCi_122.10	Allergen Asp f 4; AltName: AllergenAsp f 4; Flags: Precursor	gi|83300369|sp|O60024.2|ALL4_ASPFU	2e-75	238	56.36	4	NA	NA	YES	NA	NA	NA	NA	39.7437	1058.2	4.73475	0.0429217
MalCi_775.22	L-ornithine N(5)-monooxygenase; ShortOMO; AltName: FullL-ornithine N(5)-oxygenase; AltName: FullSiderphore biosynthesis protein A	gi|728048741|sp|G5EB76.1|SIDA_EMENI	3e-126	383	42.92	40	NA	NA	NA	NA	NA	NA	NA	123.579	3293.78	4.73624	0.00270267
MalCi_695.12	Conidiation-specific protein 6	gi|461773|sp|P34762.1|CON6_NEUCR	5e-07	46.6	40.85	5	NA	NA	NA	NA	NA	NA	NA	6.92041	203.278	4.87645	0.0135446
MalCi_632.37	Uncharacterized protein YIL002W-A	gi|110288056|sp|Q3E7Z5.1|YI002_YEAST	7.5	25.8	47.62	0	NA	NA	NA	NA	NA	NA	NA	0.589707	19.2414	5.02807	0.011481
MalCi_775.20	Putative lysine N-acyltransferase C17G9.06c	gi|74626012|sp|Q9UUE3.1|YNZ6_SCHPO	2e-48	174	35.26	19	NA	NA	NA	NA	NA	NA	NA	59.2772	2356.01	5.31273	7.57e-08
MalCi_695.11	Vacuolar protein sorting-associated protein 27	gi|150416264|sp|A1DFP5.1|VPS27_NEOFI	7.7	27.3	39.29	0	NA	NA	NA	NA	NA	NA	NA	1.68626	89.562	5.73099	0.000352014
MalCi_486.10	Uncharacterized protein AFUA_6G02800; Flags: Precursor	gi|74667389|sp|Q4WCX9.1|YA280_ASPFU	6e-62	201	42.35	55	NA	NA	YES	NA	NA	NA	NA	565.576	57036.4	6.65602	0.0390857
MalCi_575.11	Superoxide dismutase [Mn], mitochondrial; Flags: Precursor	gi|14285772|sp|Q9Y783.1|SODM_NEUCR	1e-85	259	66.67	3	NA	NA	NA	NA	NA	NA	NA	89.308	41739.8	8.86842	0.0141613

## Sheet: xyl vs bran
Additional File S11
Differentially expressed genes during cultivation of Malbranchea cinnamomea FCH 10.5 on beechwood xylan and wheat bran.
Cutoffs: p<0.05, log2 change ≥1. Upregulated genes on xylan have a negative log2 change, whereas upregulated on wheat bran have a positive log2 change.
Presence of signal peptide for secretion was predicted with SignalP 4.1.
The putative function was deduced from the first hit when the predicted protein is used to search the UniprotKB/Swiss-prot database.
	Putative function						CAZy domain search with dbCAN & CDD		Signalp 4.0	Differential expression
Gene ID	BLASTp first hit	gi	E-value	Bitscore	Percent identity	Gaps	CAZy domain	E-value CAZy domain	Signap peptide present	Expression on xylan	Expression on wheat bran	log2 change	adj. p-value
MalCi_646.10	DNA ligase; AltName: FullPolydeoxyribonucleotide synthase [NAD(+)]	gi|123759761|sp|Q3ZX08.1|DNLJ_DEHMC	0.051	35	40.48	6	NA	NA	NA	118.615	1.39046	-6.41458	0.000164841
MalCi_805.6	Uncharacterized protein F13E6.1	gi|27808682|sp|P55326.2|YZG1_CAEEL	4	29.3	37.29	4	NA	NA	NA	28.6837	0.463486	-5.95156	0.0203471
MalCi_646.9	Laccase-1; AltName: FullBenzenediol:oxygen oxidoreductase 1; AltName: FullConidial laccase; AltName: FullDiphenol oxidase 1; AltName: FullLaccase I; AltName: FullUrishiol oxidase 1; Flags: Precursor	gi|238054376|sp|P17489.3|LAC1_EMENI	6e-117	373	39.41	43	AA6	4.7e-71	NA	89077.5	3723.64	-4.58027	3.24e-09
MalCi_695.12	Conidiation-specific protein 6	gi|461773|sp|P34762.1|CON6_NEUCR	5e-07	46.6	40.85	5	NA	NA	NA	136.929	6.34496	-4.43167	0.0431537
MalCi_646.11	Transcriptional regulatory protein pro1; AltName: FullArrested development protein 1	gi|14285695|sp|Q9P326.1|PRO1_NEUCR	1e-12	74.3	33.96	18	NA	NA	NA	8737.92	447.568	-4.28711	2.08e-14
MalCi_589.10	Matrix metalloproteinase-20; ShortMMP-20; AltName: FullEnamel metalloproteinase; AltName: FullEnamelysin; Flags: Precursor	gi|322510116|sp|O60882.3|MMP20_HUMAN	5	28.1	48.15	0	NA	NA	NA	8.87452	0.463486	-4.25907	0.03346
MalCi_695.11	Vacuolar protein sorting-associated protein 27	gi|150416264|sp|A1DFP5.1|VPS27_NEOFI	7.7	27.3	39.29	0	NA	NA	NA	28.0906	1.55028	-4.17949	4.71e-05
MalCi_068.3	Pecanex-like protein 3	gi|187608854|sp|Q8VI59.2|PCX3_MOUSE	1.3	33.5	29.03	12	NA	NA	NA	8.46972	0.543396	-3.96224	0.0415581
MalCi_486.10	Uncharacterized protein AFUA_6G02800; Flags: Precursor	gi|74667389|sp|Q4WCX9.1|YA280_ASPFU	6e-62	201	42.35	55	NA	NA	YES	6943.39	519.519	-3.74039	1.94e-63
MalCi_617.15	Endo-1,4-beta-xylanase; ShortXylanase; AltName: Full1,4-beta-D-xylan xylanohydrolase; Flags: Precursor	gi|3915307|sp|O43097.1|XYNA_THELA	4e-141	400	92	0	GH11	2.7e-71	YES	29792.5	2249.23	-3.72744	3.59e-30
MalCi_772.8	Meiotically up-regulated gene 190 protein	gi|74654526|sp|Q9USG8.1|MU190_SCHPO	0	788	37.11	93	NA	NA	NA	3307.31	276.589	-3.57984	4.78e-58
MalCi_362.8	DNA-directed RNA polymerase subunit beta'; ShortRNAP subunit beta'; AltName: FullRNA polymerase subunit beta'; AltName: FullTranscriptase subunit beta'	gi|212288594|sp|B0S2E5.2|RPOC_FINM2	2.5	32	32.73	6	NA	NA	NA	11.4399	1.00688	-3.50611	0.0243921
MalCi_772.14	NAD(P)H-hydrate epimerase; AltName: FullNAD(P)HX epimerase	gi|408360168|sp|E3KGP2.2|NNRE_PUCGT	4.4	30	25.49	9	NA	NA	NA	25.8939	2.31743	-3.48202	0.0139728
MalCi_809.38	Arylacetamide deacetylase-like 2; Flags: Precursor	gi|269849709|sp|Q6P093.3|ADCL2_HUMAN	9e-08	53.5	32.2	10	CE10	2.1e-22	NA	21.565	1.93386	-3.47914	0.00159752
MalCi_688.26	TNF receptor-associated factor family protein DDB_G0285149	gi|74853965|sp|Q54NN4.1|Y8514_DICDI	9.5	28.5	39.53	7	NA	NA	NA	46.5976	4.18735	-3.47615	0.0168566
MalCi_775.20	Putative lysine N-acyltransferase C17G9.06c	gi|74626012|sp|Q9UUE3.1|YNZ6_SCHPO	2e-48	174	35.26	19	NA	NA	NA	604.496	54.4835	-3.47184	2.89e-16
MalCi_210.5	Endo-1,4-beta-xylanase; ShortXylanase; AltName: Full1,4-beta-D-xylan xylanohydrolase; AltName: FullTAXI; Flags: Precursor	gi|13432255|sp|P23360.4|XYNA_THEAU	3e-20	86.3	54.22	1	GH10	NA	YES	2838.15	270.612	-3.39065	0.00281554
MalCi_588.1	Mitogen-activated protein kinase kinase kinase 5; AltName: FullApoptosis signal-regulating kinase 1; ShortASK-1; AltName: FullMAPK/ERK kinase kinase 5; ShortMEK kinase 5; ShortMEKK 5	gi|6685617|sp|Q99683.1|M3K5_HUMAN	0.27	32	46.43	0	NA	NA	NA	10.486	1.00688	-3.38049	0.0369428
MalCi_780.23	4-amino-5-hydroxymethyl-2-methylpyrimidine phosphate synthase; ShortHMP-P synthase; ShortHydroxymethylpyrimidine phosphate synthase; AltName: FullThiamine pyrimidine synthase [Aspergillus parasiticus]	gi|1171741|sp|P42882.1|NMT1_ASPPA	0	540	77.51	9	NA	NA	NA	18739.3	1952.39	-3.26275	1.4e-46
MalCi_373.14	Tigger transposable element-derived protein 1	gi|74762678|sp|Q96MW7.1|TIGD1_HUMAN	0.021	36.2	60.87	0	NA	NA	NA	25.0044	2.63707	-3.24517	0.0100673
MalCi_482.11	Probable zinc-binding oxidoreductase, mitochondrial; Flags: Precursor	gi|939319635|sp|P0DN30.1|RTAI1_ARTBC	2e-35	135	30.03	33	NA	NA	NA	368.146	38.9328	-3.24122	0.0415783
MalCi_634.13	Glutathione S-transferase omega-like 2; AltName: FullGlutathione-dependent dehydroascorbate reductase	gi|74582914|sp|O94524.1|GTO2_SCHPO	3e-93	293	53.68	13	CE4	1.7e-31	NA	11864	1261.06	-3.23388	2.45e-35
MalCi_722.19	Uncharacterized hemerythrin-like protein C869.06c	gi|74625811|sp|Q9URY9.1|YI06_SCHPO	4e-21	87	52.56	0	NA	NA	NA	45.7597	4.87459	-3.23072	1.82e-05
MalCi_332.4	High-affinity glucose transporter	gi|1346290|sp|P49374.1|HGT1_KLULA	3e-45	168	31.67	21	NA	NA	NA	755.046	83.5712	-3.17549	5.62e-28
MalCi_748.11	Zinc-type alcohol dehydrogenase-like protein C1773.06c	gi|74582933|sp|O94564.1|YGD6_SCHPO	4e-80	254	44.54	15	NA	NA	NA	2315.18	261.326	-3.1472	0.00050547
MalCi_775.22	L-ornithine N(5)-monooxygenase; ShortOMO; AltName: FullL-ornithine N(5)-oxygenase; AltName: FullSiderphore biosynthesis protein A	gi|728048741|sp|G5EB76.1|SIDA_EMENI	3e-126	383	42.92	40	NA	NA	NA	975.344	113.458	-3.10375	3.23e-13
MalCi_806.7	Isoflavone reductase; ShortIFR; AltName: Full2'-hydroxyisoflavone reductase; AltName: FullNADPH:isoflavone oxidoreductase	gi|1708427|sp|P52576.1|IFR_PEA	9e-07	52.8	24.25	52	NA	NA	NA	2008.76	249.355	-3.01003	2.98e-06
MalCi_646.13	6-hydroxytryprostatin B O-methyltransferase; AltName: FullFumitremorgin biosynthesis protein D	gi|74666677|sp|Q4WAW6.1|FTMD_ASPFU	2e-17	85.5	25.17	25	NA	NA	NA	3065.28	386.835	-2.98623	1.45e-17
MalCi_803.29	Regulatory protein wetA	gi|226693576|sp|Q01870.2|WETA_PENCW	7e-07	55.1	41.77	12	NA	NA	NA	66.7677	8.43864	-2.98407	7.07e-05
MalCi_700.23	Uncharacterized protein YfhR	gi|269849744|sp|P77538.4|YFHR_ECOLI	0.011	40	34.07	22	CE1	0.00014	NA	14.2658	1.85395	-2.94389	0.0264291
MalCi_775.21	Putative acyl-CoA synthetase YngI	gi|81669033|sp|O31826.1|YNGI_BACSU	3e-124	383	38.96	54	NA	NA	NA	304.962	39.6839	-2.942	2.18e-12
MalCi_713.1	Uncharacterized protein ORF5 [Beak and feather disease virus]	gi|81982256|sp|Q9YUD2.1|ORF5_BFDV	1.2	28.9	34.38	0	NA	NA	NA	25.5974	3.40422	-2.9106	0.00240703
MalCi_775.23	Peroxisomal multifunctional enzyme type 2; ShortMFE-2; AltName: Full17-beta-hydroxysteroid dehydrogenase 4; Short17-beta-HSD 4; AltName: FullD-bifunctional protein; ShortDBP; AltName: FullMultifunctional protein 2; ShortMPF-2; AltName: FullShort chain dehydrogenase/reductase family 8C member 1; Contains: (3R)-hydroxyacyl-CoA dehydrogenase; Contains: Enoyl-CoA hydratase 2; AltName: Full3-alpha,7-a…	gi|1706396|sp|P51659.3|DHB4_HUMAN	0.06	36.6	28.41	9	NA	NA	NA	83.6428	11.1396	-2.90854	3.31e-07
MalCi_688.71	Probable formate dehydrogenase; AltName: FullNAD-dependent formate dehydrogenase; ShortFDH	gi|357529511|sp|Q03134.3|FDH_EMENI	0	672	89.55	0	NA	NA	NA	26579.2	3743.96	-2.82766	0.0213373
MalCi_695.17	Probable proline dehydrogenase, mitochondrial; AltName: FullProbable proline oxidase; Flags: Precursor	gi|6685786|sp|O74524.1|PROD_SCHPO	5e-42	161	28.75	75	NA	NA	NA	1690.16	238.759	-2.82354	6.86e-32
MalCi_219.18	Pectate lyase A; Flags: Precursor	gi|74638460|sp|Q9C2Z0.1|PLYA_ASPNG	5e-57	193	42.2	25	PL1	2.7e-56	YES	2002.23	283.925	-2.81803	4.62e-33
MalCi_800.46	Endoribonuclease YbeY	gi|238687183|sp|A9BUG5.1|YBEY_DELAS	0.052	36.6	39.53	2	NA	NA	NA	421.764	60.0294	-2.81269	0.0265891
MalCi_534.20	4-O-methyl-glucuronoyl methylesterase; AltName: FullGlucuronoyl esterase 2; ShortGE2; Flags: Precursor	gi|408407611|sp|G0RV93.1|CIP2_HYPJQ	3e-155	453	59.89	4	CE15	1.9e-94	YES	790.603	116.655	-2.76071	0.000630613
MalCi_547.4	Putative oxidoreductase YteT; Flags: Precursor	gi|81637556|sp|O34371.1|YTET_BACSU	7e-75	246	34.24	32	GH109	4.6e-17	NA	282.079	41.6338	-2.76027	0.0369658
MalCi_554.13	Transposon Tf2-1 polyprotein; AltName: FullRetrotransposable element Tf2 155 kDa protein	gi|558446106|sp|P0CT34.1|TF21_SCHPO	1e-09	59.7	35.96	15	NA	NA	NA	21.2323	3.18047	-2.73895	0.00620923
MalCi_406.26	NA	NA	NA	NA	NA	NA	NA	NA	NA	481.509	72.3037	-2.73542	2.81e-14
MalCi_713.10	Small membrane A-kinase anchor protein; ShortSmall membrane AKAP; ShortsmAKAP	gi|81903492|sp|Q9CPS8.1|SMAKA_MOUSE	0.14	31.2	36.54	2	NA	NA	NA	40.7011	6.20111	-2.71447	0.000267529
MalCi_198.4	L-rhamnose-1-dehydrogenase	gi|550540939|sp|A3LZU7.2|RM1DH_PICST	9e-65	212	57.63	13	NA	NA	NA	114.234	17.98	-2.66753	4.24e-08
MalCi_721.15	Uncharacterized CDP-alcohol phosphatidyltransferase class-I family protein C22A12.08c	gi|74654577|sp|O13899.1|YF38_SCHPO	1e-73	247	38.55	18	NA	NA	NA	2470.28	396.648	-2.63874	9.38e-33
MalCi_741.52	Putative mitochondrial carnitine O-acetyltransferase	gi|83300864|sp|P80235.2|CACM_YEAST	9e-177	531	43.53	91	NA	NA	NA	14404.2	2320.26	-2.63413	1.52e-32
MalCi_702.24	Glutamate dehydrogenase A2	gi|74576553|sp|Q9HQE1.1|DHE_HALSA	0.95	31.2	26.23	4	NA	NA	NA	23.9421	3.86771	-2.63	0.00718634
MalCi_786.12	Phosphoribosylformylglycinamidine synthase; ShortFGAM synthase; ShortFGAMS; AltName: FullFormylglycinamide ribonucleotide amidotransferase; ShortFGAR amidotransferase; ShortFGAR-AT	gi|119391046|sp|Q1H2I8.2|PUR4_METFK	0.42	33.5	34.29	3	NA	NA	NA	169.818	27.4415	-2.62955	0.035654
MalCi_078.2	Zinc homeostasis factor 1	gi|59802570|sp|O13918.3|ZHF1_SCHPO	0.77	30.4	60	0	NA	NA	NA	31.2774	5.11432	-2.61251	0.00175825
MalCi_702.13	HEAT repeat-containing protein 6	gi|81892146|sp|Q6P1G0.1|HEAT6_MOUSE	2.8	32.7	24.8	23	NA	NA	NA	44.7336	7.35184	-2.60518	0.0003325
MalCi_298.11	NA	NA	NA	NA	NA	NA	NA	NA	NA	202.25	34.3139	-2.55927	3.3e-10
MalCi_573.11	Retrovirus-related Pol polyprotein from transposon TNT 1-94; Includes: Protease; Includes: Reverse transcriptase; Includes: Endonuclease	gi|130582|sp|P10978.1|POLX_TOBAC	0.053	34.7	32.76	3	NA	NA	NA	29.666	5.03441	-2.55891	0.00281554
MalCi_496.14	Interleukin-6; ShortIL-6; Flags: Precursor	gi|55976208|sp|Q9XT80.1|IL6_DELLE	0.36	31.2	39.47	3	NA	NA	NA	22.3668	3.86771	-2.53181	0.011645
MalCi_620.1	Ras-related protein Rab6; AltName: FullProtein warthog	gi|74958204|sp|O18334.1|RAB6_DROME	0.24	34.3	28.57	10	NA	NA	NA	102.41	17.8842	-2.51761	8.79e-07
MalCi_803.25	Tetratricopeptide repeat protein 36 homolog; ShortTPR repeat protein 36 homolog	gi|187471141|sp|A7RL75.1|TTC36_NEMVE	0.0003	44.3	46.34	0	NA	NA	NA	2072.73	363.676	-2.51081	0.000155869
MalCi_340.3	Retrovirus-related Pol polyprotein from transposon TNT 1-94; Includes: Protease; Includes: Reverse transcriptase; Includes: Endonuclease	gi|130582|sp|P10978.1|POLX_TOBAC	6e-12	65.5	36.08	4	NA	NA	NA	29.7742	5.33808	-2.47967	0.00429915
MalCi_572.4	Heat shock protein HspQ	gi|254765627|sp|B2VDG6.1|HSPQ_ERWT9	8.9	28.9	32.56	1	NA	NA	NA	29.0007	5.25817	-2.46346	0.0409624
MalCi_625.6	tRNA dimethylallyltransferase; AltName: FullDimethylallyl diphosphate:tRNA dimethylallyltransferase; ShortDMAPP:tRNA dimethylallyltransferase; ShortDMATase; AltName: FullIsopentenyl-diphosphate:tRNA isopentenyltransferase; ShortIPP transferase; ShortIPPT; ShortIPTase	gi|239977402|sp|B3WF00.1|MIAA_LACCB	0.81	31.6	32.2	8	NA	NA	NA	37.0373	6.74451	-2.4572	0.00112478
MalCi_373.13	Acetyl-coenzyme A carboxylase carboxyl transferase subunit beta; ShortACCase subunit beta; ShortAcetyl-CoA carboxylase carboxyltransferase subunit beta	gi|122381582|sp|Q1AU96.1|ACCD_RUBXD	1.7	30	57.89	0	NA	NA	NA	89.5754	16.3658	-2.45242	0.000299428
MalCi_673.14	Serine/threonine-protein phosphatase 2A activator 1; AltName: FullPeptidyl-prolyl cis-trans isomerase PTPA-1; ShortPPIase PTPA-1; ShortRotamase PTPA-1; AltName: FullPhosphotyrosyl phosphatase activator 1	gi|90101563|sp|Q4I0M9.1|PTPA1_GIBZE	0.12	36.6	25	6	NA	NA	YES	3411.35	627.72	-2.44215	1.34e-11
MalCi_575.11	Superoxide dismutase [Mn], mitochondrial; Flags: Precursor	gi|14285772|sp|Q9Y783.1|SODM_NEUCR	1e-85	259	66.67	3	NA	NA	NA	442.259	82.0529	-2.43027	4.53e-14
MalCi_664.20	tRNA dimethylallyltransferase; AltName: FullDimethylallyl diphosphate:tRNA dimethylallyltransferase; ShortDMAPP:tRNA dimethylallyltransferase; ShortDMATase; AltName: FullIsopentenyl-diphosphate:tRNA isopentenyltransferase; ShortIPP transferase; ShortIPPT; ShortIPTase	gi|189081946|sp|B0T4U9.1|MIAA_CAUSK	3.2	28.5	32.43	1	NA	NA	NA	82.9209	15.5028	-2.41921	0.000485675
MalCi_646.14	Conidial yellow pigment biosynthesis polyketide synthase; ShortPKS	gi|44888969|sp|Q03149.2|WA_EMENI	0	953	33.62	76	NA	NA	NA	5856.76	1106.66	-2.40389	1.29e-07
MalCi_231.18	Uncharacterized protein HI_0243	gi|1175199|sp|P43971.1|Y243_HAEIN	0.03	38.1	24.2	18	NA	NA	NA	2754.4	530.803	-2.37549	0.00788798
MalCi_358.2	Sugar transporter STL1	gi|1711561|sp|P39932.2|STL1_YEAST	2e-75	256	33.81	31	NA	NA	NA	755.281	147.181	-2.35943	0.0187722
MalCi_111.4	Uncharacterized HTH-type transcriptional regulator YeiE	gi|82583810|sp|P0ACR6.1|YEIE_ECO57	0.72	33.9	29.07	6	NA	NA	NA	35.2094	6.90433	-2.35039	0.0340832
MalCi_406.1	ATP-dependent helicase fft3; AltName: FullFun thirty-related protein 3	gi|46397090|sp|O42861.1|FFT3_SCHPO	0.26	32.7	25	0	NA	NA	NA	35.7868	7.12809	-2.32784	0.00248515
MalCi_479.7	Heat shock protein hsp98; AltName: FullProtein aggregation-remodeling factor hsp98	gi|44889002|sp|P31540.2|HSP98_NEUCR	0	1385	75.76	5	NA	NA	NA	33351.9	6654.79	-2.32531	0.00123338
MalCi_655.28	tRNA (guanine(6)-N2)-methyltransferase; AltName: FulltRNA m2G6-methyltransferase	gi|6137242|sp|O28105.1|TRM14_ARCFU	0.2	33.1	25.84	5	NA	NA	NA	40.2963	8.05506	-2.32268	0.00155583
MalCi_519.11	Beta-xylosidase; AltName: Full1,4-beta-D-xylan xylohydrolase; AltName: FullXylan 1,4-beta-xylosidase	gi|465491|sp|P07129.2|XYNB_BACPU	7e-154	457	47.97	30	GH43	5.1e-65	NA	2486.76	499.43	-2.31591	2.53e-09
MalCi_741.51	D-glycero-beta-D-manno-heptose-1,7-bisphosphate 7-phosphatase; AltName: FullD,D-heptose 1,7-bisphosphate phosphatase; ShortHBP phosphatase	gi|1175503|sp|P46452.1|GMHBB_HAEIN	1.4	33.1	23.58	9	NA	NA	NA	177.142	35.9921	-2.29916	6.68e-08
MalCi_429.20	Ketol-acid reductoisomerase; AltName: FullAcetohydroxy-acid isomeroreductase; AltName: FullAlpha-keto-beta-hydroxylacyl reductoisomerase	gi|259491729|sp|C4LJH6.1|ILVC_CORK4	1.1	33.1	29.59	15	NA	NA	NA	1796.21	372.419	-2.26996	6.78e-24
MalCi_688.27	E3 ubiquitin-protein ligase ARIH2; ShortARI-2; ShortProtein ariadne-2 homolog; AltName: FullTriad1 protein	gi|18202259|sp|O95376.1|ARI2_HUMAN	3e-05	49.3	23.24	23	NA	NA	NA	30.9448	6.50478	-2.25012	0.0100783
MalCi_424.3	Deoxyribose-phosphate aldolase; ShortDERA; AltName: Full2-deoxy-D-ribose 5-phosphate aldolase; AltName: FullPhosphodeoxyriboaldolase; ShortDeoxyriboaldolase	gi|91206574|sp|Q49Z84.1|DEOC_STAS1	0.5	31.2	32.69	2	NA	NA	NA	26.804	5.65772	-2.24416	0.00972767
MalCi_609.7	General amino acid permease AGP2	gi|586542|sp|P38090.1|AGP2_YEAST	4e-13	69.7	64.58	0	NA	NA	NA	295.004	62.3787	-2.24161	3.87e-10
MalCi_670.63	NA	NA	NA	NA	NA	NA	NA	NA	NA	96.2971	20.6651	-2.2203	1.82e-05
MalCi_800.50	Putative glutamate synthase [NADPH]; AltName: FullNADPH-GOGAT	gi|46395959|sp|Q9C102.1|GLT1_SCHPO	0	2955	67.59	25	NA	NA	NA	3188.77	691.393	-2.20542	2.47e-25
MalCi_775.24	Apoptosis-inducing factor homolog B	gi|74996853|sp|Q54NS8.1|AIFB_DICDI	1e-17	87.4	25.14	71	NA	NA	NA	406.975	89.3248	-2.18781	2.74e-11
MalCi_729.7	Glutamate--tRNA ligase; AltName: FullGlutamyl-tRNA synthetase; ShortGluRS	gi|166980003|sp|A8G3I8.1|SYE_PROM2	0.047	34.7	38.46	0	NA	NA	NA	124.88	27.4895	-2.18359	0.00727141
MalCi_364.1	Phosphoenolpyruvate carboxylase; ShortPEPC; ShortPEPCase	gi|47605490|sp|Q8EK30.1|CAPP_SHEON	1.5	32.7	37.5	0	NA	NA	NA	40.7811	9.06194	-2.17001	0.00242659
MalCi_580.1	Porphobilinogen deaminase; ShortPBG; AltName: FullHydroxymethylbilane synthase; ShortHMBS; AltName: FullPre-uroporphyrinogen synthase	gi|254800245|sp|B8I0Q8.1|HEM3_CLOCE	1.9	33.1	31.75	0	NA	NA	NA	100.012	22.2793	-2.16641	0.00608545
MalCi_762.1	Uncharacterized oxidoreductase YghA	gi|84027955|sp|P0AG85.1|YGHA_ECO57	0.0007	40	41.67	7	NA	NA	NA	101.247	22.6149	-2.16254	1.61e-05
MalCi_630.6	Choline transport protein	gi|117619|sp|P19807.1|HNM1_YEAST	1e-172	507	50.66	31	NA	NA	NA	755.797	171.074	-2.14338	7.17e-07
MalCi_332.5	Alpha-xylosidase	gi|74593564|sp|Q5AW25.1|AGDD_EMENI	0	738	48.76	29	GH31	2.4e-130	NA	3416.79	783.37	-2.12487	1.4e-23
MalCi_551.3	Endo-1,4-beta-xylanase D; ShortXylanase D; AltName: Full1,4-beta-D-xylan xylanohydrolase D; Flags: Precursor	gi|74631028|sp|Q5ZNB1.1|XYND_PENFN	1e-70	226	57.59	0	GH10	1.9e-52	NA	801.148	185.218	-2.11284	0.000421445
MalCi_595.4	Alternative oxidase, mitochondrial; Flags: Precursor	gi|51701295|sp|Q9Y711.1|AOX_AJECA	0	527	75.53	4	NA	NA	NA	9697.11	2252.88	-2.10579	0.0236304
MalCi_617.14	Isocitrate lyase; ShortICL; ShortIsocitrase; ShortIsocitratase; AltName: FullMethylisocitrate lyase; ShortMICA; AltName: FullThreo-D(S)-isocitrate glyoxylate-lyase	gi|115502348|sp|Q96TP5.2|ACEA_COCIM	0	1014	88.81	1	NA	NA	NA	8531.34	1985.94	-2.10295	1.39e-22
MalCi_792.18	P3N-PIPO polyprotein; Contains: P1 proteinase; AltName: FullN-terminal protein; Contains: Helper component proteinase; ShortHC-pro; Contains: Movement protein P3N-PIPO; AltName: FullPretty interesting potyviridae ORF; ShortPIPO	gi|410516884|sp|P0CK01.2|MVP_PEMVC	2.2	29.3	40	2	NA	NA	NA	39.1979	9.14185	-2.10022	0.00389341
MalCi_340.4	Retrovirus-related Pol polyprotein from transposon TNT 1-94; Includes: Protease; Includes: Reverse transcriptase; Includes: Endonuclease	gi|130582|sp|P10978.1|POLX_TOBAC	2e-40	160	29.51	18	NA	NA	NA	166.496	38.9647	-2.09525	0.00255933
MalCi_686.8	Insulin-2; Contains: Insulin-2 B chain; Contains: Insulin-2 A chain; Flags: Precursor	gi|124526|sp|P12707.2|INS2_XENLA	2.7	27.7	47.83	0	NA	NA	NA	49.1425	11.6191	-2.08047	0.0014929
MalCi_212.36	Apoptosis-inducing factor 2	gi|238690383|sp|B5FXE5.1|AIFM2_TAEGU	8e-24	106	27.73	38	NA	NA	NA	270.374	63.9929	-2.07897	0.000420441
MalCi_317.15	Organellar oligopeptidase A, chloroplastic/mitochondrial; AltName: FullThimet metalloendopeptidase 1; AltName: FullZincin-like metalloproteases family protein 1; Flags: Precursor	gi|75306334|sp|Q94AM1.1|OOPDA_ARATH	3.8	33.1	28.23	20	NA	NA	NA	3766.62	892.13	-2.07795	5.94e-23
MalCi_429.19	Serine carboxypeptidase-like 39; Flags: Precursor	gi|75337701|sp|Q9SV02.1|SCP39_ARATH	0.23	34.3	39.34	8	NA	NA	NA	1044.92	247.725	-2.07658	2.88e-16
MalCi_812.1	Putative surface-exposed virulence protein BigA; Flags: Precursor	gi|20141216|sp|P25927.2|BIGA_SALTY	1.7	34.7	27.66	8	NA	NA	NA	291.978	69.2511	-2.07595	7.02e-09
MalCi_664.16	Mannose-6-phosphate isomerase; AltName: FullPhosphohexomutase; AltName: FullPhosphomannose isomerase; ShortPMI	gi|729984|sp|P29952.4|MPI_YEAST	1e-48	173	33.44	32	NA	NA	NA	170.14	40.6908	-2.06394	6.82e-07
MalCi_726.22	Trichothecene 3-O-acetyltransferase	gi|74583821|sp|Q12226.1|AYT1_YEAST	2e-06	53.9	22.94	51	NA	NA	NA	1424.2	349.101	-2.02844	0.0196125
MalCi_088.7	Myo-inositol transporter 2	gi|3219812|sp|P87110.1|ITR2_SCHPO	6e-29	119	33.61	11	NA	NA	NA	373.37	92.0099	-2.02074	0.04238
MalCi_603.16	Alpha-glucuronidase A; AltName: FullAlpha-glucosiduronase A; Flags: Precursor	gi|74592215|sp|Q5AQZ4.1|AGUA_EMENI	0	1234	69.87	3	GH67	8.7e-276	YES	1620.17	400.276	-2.01708	8.45e-05
MalCi_673.62	Flavohemoprotein; AltName: FullFlavohemoglobin; AltName: FullHemoglobin-like protein; AltName: FullNitric oxide dioxygenase; ShortNO oxygenase; ShortNOD	gi|52000631|sp|Q7WUM8.2|HMP_RHIME	2e-137	407	49.88	17	NA	NA	NA	16082.1	4001.94	-2.00668	7.83e-20
MalCi_603.42	Zinc finger protein 536	gi|121957949|sp|O15090.3|ZN536_HUMAN	3.8	31.2	32.65	0	NA	NA	NA	45.9918	11.699	-1.97499	0.0300368
MalCi_506.2	Transposon Tf2-12 polyprotein; AltName: FullRetrotransposable element Tf2 155 kDa protein	gi|558446103|sp|P0CT41.1|TF212_SCHPO	3e-84	289	40.27	5	NA	NA	NA	24.3469	6.20111	-1.97314	0.0266499
MalCi_087.5	Reticulocyte-binding protein 2 homolog a	gi|74842797|sp|Q8IDX6.1|RBP2A_PLAF7	0.015	37.4	25.58	0	NA	NA	NA	704.988	180.44	-1.96608	0.0100264
MalCi_551.2	Endo-1,4-beta-xylanase A; ShortXylanase A; Flags: Precursor	gi|558063536|sp|B4XVN1.1|XYNA_STRSQ	2e-24	102	54.44	2	GH10	NA	NA	489.581	125.381	-1.96523	0.0118957
MalCi_780.24	Multidrug resistance-associated protein 7; AltName: FullATP-binding cassette sub-family C member 10	gi|74756298|sp|Q5T3U5.1|MRP7_HUMAN	0.2	34.7	32.81	3	NA	NA	NA	33.2575	8.67836	-1.93819	0.0120122
MalCi_528.31	Uncharacterized 21.2 kDa protein	gi|6686097|sp|P56739.1|Y212_BOTFU	1e-30	112	55.06	5	NA	NA	NA	2326.66	608.061	-1.93597	2.26e-19
MalCi_133.16	C-factor; AltName: FullC signal	gi|117567|sp|P21158.1|CSGA_MYXXA	2e-09	57	29.79	14	NA	NA	NA	49.7278	13.0096	-1.93448	0.00300479
MalCi_344.8	Tigger transposable element-derived protein 6	gi|124053415|sp|Q17RP2.2|TIGD6_HUMAN	2.7	30.8	26.92	0	NA	NA	NA	51.7723	13.553	-1.93357	0.00277827
MalCi_745.4	Lactose permease	gi|125935|sp|P07921.1|LACP_KLULA	3e-41	160	26.19	31	NA	NA	NA	1679.41	444.754	-1.91688	1.4e-17
MalCi_667.18	Phenylacetaldoxime dehydratase	gi|34922721|sp|P82604.2|OXD_BACSX	7e-41	150	31.72	8	NA	NA	NA	38.244	10.2926	-1.89363	0.0110815
MalCi_755.1	Nascent polypeptide-associated complex subunit alpha, muscle-specific form; AltName: FullAlpha-NAC, muscle-specific form; ShortskNAC	gi|341941153|sp|P70670.2|NACAM_MOUSE	1.3	34.7	35.19	7	NA	NA	NA	484.35	131.23	-1.88395	0.0031231
MalCi_545.14	Vesicular glutamate transporter 1; ShortVGluT1; AltName: FullBrain-specific Na(+)-dependent inorganic phosphate cotransporter; AltName: FullSolute carrier family 17 member 7	gi|74725387|sp|Q9P2U7.1|VGLU1_HUMAN	4.3	32.3	23.53	13	NA	NA	NA	1514.99	411.591	-1.88002	2.23e-07
MalCi_344.15	Probable inactive 1-aminocyclopropane-1-carboxylate synthase-like protein 2; ShortACC synthase-like protein 2	gi|123785362|sp|Q3UX83.1|1A1L2_MOUSE	1e-55	199	32.61	36	NA	NA	NA	869.294	236.697	-1.8768	2.21e-07
MalCi_494.45	Phosphoglycerate kinase	gi|46576736|sp|Q7V461.1|PGK_PROMM	0.6	31.6	32.76	7	NA	NA	NA	343.626	94.1515	-1.86778	3.21e-08
MalCi_529.14	Aspartate aminotransferase, cytoplasmic isozyme 1; AltName: FullTransaminase A	gi|21542386|sp|P46645.2|AAT2_ARATH	6e-124	374	45.98	15	NA	NA	NA	3392.13	938.254	-1.85414	2.47e-09
MalCi_700.24	dTDP-6-deoxy-L-talose 4-dehydrogenase (NAD(+)); AltName: FulldTDP-6-deoxy-L-lyxo-4-hexulose reductase	gi|75426686|sp|O66256.1|TLL_AGGAC	1e-11	66.6	29.19	27	NA	NA	NA	51.5635	14.4	-1.84028	0.00414683
MalCi_245.3	NA	NA	NA	NA	NA	NA	NA	NA	NA	158.475	44.8782	-1.82017	0.000113351
MalCi_712.21	Probable methylcrotonoyl-CoA carboxylase beta chain, mitochondrial; ShortMCCase subunit beta; AltName: Full3-methylcrotonyl-CoA carboxylase 2; AltName: Full3-methylcrotonyl-CoA carboxylase non-biotin-containing subunit; AltName: Full3-methylcrotonyl-CoA:carbon dioxide ligase subunit beta; Flags: Precursor	gi|33112414|sp|Q9V9A7.1|MCCB_DROME	0	705	63.02	39	NA	NA	NA	7672.57	2179.87	-1.81547	1.78e-06
MalCi_719.13	Uncharacterized permease C29B12.14c	gi|384872659|sp|O14035.2|YEME_SCHPO	2e-76	250	42.61	38	NA	NA	NA	2648.55	753.42	-1.81368	1.07e-05
MalCi_372.14	Acetyl-CoA hydrolase; AltName: FullAcetate utilization protein; AltName: FullAcetyl-CoA deacylase; ShortAcetyl-CoA acylase	gi|57015293|sp|P15937.2|ACH1_NEUCR	0	825	74.85	1	NA	NA	NA	2886.14	821.073	-1.81356	2.33e-17
MalCi_614.1	Thiamine thiazole synthase; AltName: FullThiazole biosynthetic enzyme	gi|378526628|sp|C0NSF3.2|THI4_AJECG	0	552	80.24	18	NA	NA	NA	41173.1	11788.3	-1.80434	6.58e-08
MalCi_757.19	High-affinity glucose transporter	gi|1346290|sp|P49374.1|HGT1_KLULA	1e-42	160	29.17	70	NA	NA	NA	13376.5	3838.81	-1.80097	0.0135838
MalCi_573.12	Peptidyl-prolyl cis-trans isomerase FKBP15-3; ShortPPIase FKBP15-3; AltName: Full15 kDa FK506-binding protein; Short15 kDa FKBP; AltName: FullFK506-binding protein 15-3; ShortAtFKBP15-3; AltName: FullImmunophilin FKBP15-3; AltName: FullRotamase	gi|75171433|sp|Q9FLB3.1|FK153_ARATH	0.72	33.1	41.38	4	NA	NA	NA	53.0228	15.2631	-1.79657	0.00415375
MalCi_410.1	Trehalose phosphorylase; AltName: FullTrehalose synthase; ShortTSase; Flags: Precursor	gi|325530296|sp|A6YRN9.1|TREPH_PLEPU	0	655	48.13	54	GT4	1.2e-34	NA	3414.47	984.267	-1.79454	0.0139871
MalCi_775.29	Siderophore iron transporter mirB; AltName: FullMajor facilitator iron-regulated transporter B; AltName: FullTriacetylfusarinine C permease	gi|51316438|sp|Q870L2.1|MIRB_EMENI	4e-111	345	43.17	3	NA	NA	NA	1025.14	295.64	-1.79391	8.63e-13
MalCi_212.34	Puromycin N-acetyltransferase	gi|1346911|sp|P13249.2|PUAC_STRAD	6e-05	43.1	38.78	1	NA	NA	NA	37.4344	10.9159	-1.77793	0.0307061
MalCi_757.20	Probable 4-deoxy-4-formamido-L-arabinose-phosphoundecaprenol deformylase ArnD	gi|81419181|sp|Q7N3Q8.1|ARND_PHOLL	0.85	30	33.33	12	NA	NA	NA	3811.93	1112.45	-1.77679	4e-10
MalCi_664.13	Apoptosis-inducing factor 1; AltName: FullCercosporin and photosensitizer-detoxification protein 1	gi|1730701|sp|P52923.1|AIF1_YEAST	4e-16	83.6	25	40	NA	NA	NA	1627.33	480.203	-1.76079	0.000299071
MalCi_527.2	N amino acid transport system protein; AltName: FullMethyltryptophan resistance protein	gi|2507070|sp|P38680.2|MTR_NEUCR	2e-16	79	42.71	2	NA	NA	NA	1929.35	569.48	-1.7604	1.29e-15
MalCi_486.11	Copper transporter 6; ShortAtCOPT6	gi|75151022|sp|Q8GWP3.1|COPT6_ARATH	0.003	39.3	40.3	6	NA	NA	NA	638.713	188.703	-1.75905	5.52e-10
MalCi_539.6	Protein McrC	gi|585466|sp|P15006.3|MCRC_ECOLI	3	28.5	38.89	1	NA	NA	NA	76.1553	22.535	-1.75678	0.00147011
MalCi_775.28	Siderophore iron transporter mirB; AltName: FullMajor facilitator iron-regulated transporter B; AltName: FullTriacetylfusarinine C permease	gi|51316438|sp|Q870L2.1|MIRB_EMENI	6e-29	116	38.24	8	NA	NA	NA	344.528	102.414	-1.75021	2.62e-07
MalCi_527.3	N amino acid transport system protein; AltName: FullMethyltryptophan resistance protein	gi|2507070|sp|P38680.2|MTR_NEUCR	4e-27	110	34.15	10	NA	NA	NA	2790.43	830.87	-1.74779	2.15e-16
MalCi_553.8	Uncharacterized protein C4G9.04c	gi|1723423|sp|Q10237.1|YD14_SCHPO	2e-101	330	32.41	70	NA	NA	NA	787.933	234.635	-1.74765	9.58e-09
MalCi_213.4	Protein p26 [Orgyia pseudotsugata multiple nucleopolyhedrovirus]	gi|139199|sp|P11037.1|VP26_NPVOP	0.28	31.6	36.36	0	NA	NA	NA	36.6325	10.9159	-1.7467	0.019576
MalCi_392.21	Quinone oxidoreductase-like protein At1g23740, chloroplastic; Flags: Precursor	gi|55584187|sp|Q9ZUC1.2|QORL_ARATH	2e-32	129	31.68	38	NA	NA	NA	12476	3741.58	-1.73743	0.00299866
MalCi_738.5	Probable cytosol aminopeptidase; AltName: FullLeucine aminopeptidase; ShortLAP; AltName: FullLeucyl aminopeptidase	gi|56404577|sp|Q7VQT0.1|AMPA_BLOFL	1.8	32	35.85	8	NA	NA	YES	289.191	86.8476	-1.73546	0.0402941
MalCi_532.6	Acyl-CoA desaturase; AltName: FullDelta(9)-desaturase; ShortDelta-9 desaturase; AltName: FullFatty acid desaturase; AltName: FullStearoyl-CoA desaturase	gi|46395695|sp|Q12618.1|ACO1_AJECA	0	805	80.69	1	NA	NA	NA	9084.18	2743.15	-1.72753	1.2e-15
MalCi_717.2	Probable nicotinate-nucleotide adenylyltransferase; AltName: FullDeamido-NAD(+) diphosphorylase; AltName: FullDeamido-NAD(+) pyrophosphorylase; AltName: FullNicotinate mononucleotide adenylyltransferase; ShortNaMN adenylyltransferase	gi|34098491|sp|Q88DL5.1|NADD_PSEPK	4.2	29.3	46.43	0	NA	NA	NA	373.042	113.906	-1.7115	8.28e-05
MalCi_431.3	Putative UDP-glucuronosyltransferase ugt-47; ShortUDPGT 47; Flags: Precursor	gi|302596004|sp|A8WLF6.3|UGT47_CAEBR	0.045	40.4	23.6	11	NA	NA	NA	3208.44	980.736	-1.70994	1.2e-15
MalCi_755.4	Probable L-type lectin-domain containing receptor kinase S.7; ShortLecRK-S.7; Flags: Precursor	gi|75333861|sp|Q9FHG4.1|LRKS7_ARATH	9e-07	53.9	26.89	38	NA	NA	NA	91.7954	28.0968	-1.70802	0.00351336
MalCi_679.6	Uncharacterized transporter C1529.01	gi|259016436|sp|Q9USN4.2|YJA1_SCHPO	5e-50	176	44.44	0	NA	NA	NA	157.594	48.2664	-1.70712	0.000129435
MalCi_103.56	Tyrosine-protein phosphatase; Flags: Precursor	gi|729853|sp|Q05918.1|IPHP_NOSCO	6e-08	56.2	40.74	0	NA	NA	NA	40.3763	12.3863	-1.70477	0.0165446
MalCi_150.10	Versiconal hemiacetal acetate reductase; AltName: FullVHA reductase	gi|550600172|sp|B9WYE6.1|VRDA_ASPPA	6e-115	344	53.37	12	NA	NA	NA	3771.27	1160.71	-1.70004	0.0032507
MalCi_757.18	Glutamate-ammonia-ligase adenylyltransferase; AltName: FullGlutamine-synthetase adenylyltransferase; ShortATase; AltName: Full[Glutamate--ammonia-ligase] adenylyltransferase	gi|57012807|sp|Q7VKZ4.1|GLNE_HAEDU	4	28.9	36.84	0	NA	NA	NA	1748.07	538.65	-1.69834	0.00800428
MalCi_652.71	Putative vacuolar protein sorting-associated protein TDA6; AltName: FullTopoisomerase I damage affected protein 6	gi|74676397|sp|Q06466.1|TDA6_YEAST	5.5	28.1	28.95	0	NA	NA	NA	74.66	23.2382	-1.68384	0.00208181
MalCi_177.1	Uncharacterized transporter mfs2	gi|1351702|sp|Q10084.1|MFS2_SCHPO	6e-64	220	32.92	47	NA	NA	NA	633.889	199.411	-1.66849	0.0120008
MalCi_384.8	Dimethylaniline monooxygenase [N-oxide-forming] 2; AltName: FullDimethylaniline oxidase 2; AltName: FullPulmonary flavin-containing monooxygenase 2; ShortFMO 2	gi|78099257|sp|Q8K2I3.3|FMO2_MOUSE	4e-14	77.4	27.05	39	NA	NA	NA	3597.07	1132.73	-1.66702	0.0101436
MalCi_613.28	NA	NA	NA	NA	NA	NA	NA	NA	NA	87.1621	27.7132	-1.65313	0.00172658
MalCi_279.1	Glucose transport transcription regulator RGT1; AltName: FullRestores glucose transport protein 1	gi|74661107|sp|Q6FLP2.1|RGT1_CANGA	0.22	34.3	28.38	1	NA	NA	NA	68.3508	21.7519	-1.65182	0.0042417
MalCi_646.15	Lovastatin diketide synthase LovF; ShortLDKS	gi|74626276|sp|Q9Y7D5.1|LOVF_ASPTE	0	1135	32.32	249	NA	NA	NA	3917.54	1260.86	-1.63554	0.000266585
MalCi_330.2	Pogo transposable element with ZNF domain; AltName: FullSuppressor of hairy wing homolog 5; AltName: FullZinc finger protein 280E; AltName: FullZinc finger protein 635	gi|143811442|sp|Q7Z3K3.2|POGZ_HUMAN	0.056	37.4	23.81	25	NA	NA	NA	38.7571	12.4821	-1.63459	0.0196271
MalCi_719.12	ATP-dependent DNA helicase RecG	gi|132252|sp|P24230.1|RECG_ECOLI	1.7	29.6	33.9	0	NA	NA	NA	405.564	130.623	-1.63452	0.000930871
MalCi_704.25	NAD(P)H-dependent D-xylose reductase xyl1; ShortXR	gi|54036614|sp|Q9P8R5.1|XYL1_ASPNG	0	557	79.94	0	NA	NA	NA	8130.5	2640.33	-1.62262	5.58e-14
MalCi_147.6	Protein unc-80; AltName: FullUncoordinated protein 80	gi|408360347|sp|Q9XV66.4|UNC80_CAEEL	7.1	30.8	35.94	6	NA	NA	NA	141.355	45.9649	-1.62072	0.000194367
MalCi_536.6	Uncharacterized protein C1683.06c	gi|74625264|sp|Q9P6J4.1|YHD6_SCHPO	2e-15	79.7	29.52	40	NA	NA	NA	348.416	114.113	-1.61035	1.94e-06
MalCi_652.62	UPF0317 protein C5H10.01	gi|1175350|sp|Q09674.1|YA01_SCHPO	7e-74	234	43.12	21	NA	NA	NA	476.213	156.035	-1.60974	0.00329874
MalCi_294.18	dTDP-glucose 4,6-dehydratase	gi|614114995|sp|P9WN64.1|RMLB_MYCTO	1e-08	59.3	28.16	38	NA	NA	NA	3510.72	1156	-1.60263	4.93e-14
MalCi_486.4	Glutamate decarboxylase; ShortGAD	gi|2494176|sp|Q04792.1|DCE_YEAST	9e-150	452	48.04	25	NA	NA	NA	577.408	190.429	-1.60034	0.0165769
MalCi_540.4	Probable rhamnogalacturonase E; ShortRGase E; ShortRHG E; Flags: Precursor	gi|298351817|sp|B8NKB9.2|RHGE_ASPFN	1.6	33.1	25.27	13	NA	NA	NA	1950.03	643.478	-1.59954	1.29e-10
MalCi_208.2	Aldehyde dehydrogenase, mitochondrial; AltName: FullALDH class 2; AltName: FullP51; Flags: Precursor	gi|2494068|sp|Q25417.1|ALDH2_LEITA	3e-87	282	36.29	16	NA	NA	NA	15359.9	5100.5	-1.59045	3.68e-12
MalCi_545.13	LYR motif-containing protein 5B	gi|226694791|sp|A3KNJ8.1|LYM5B_DANRE	1e-07	48.5	51.06	0	NA	NA	NA	133.703	44.4946	-1.58733	0.000299428
MalCi_588.8	Endo-1,4-beta-xylanase D; ShortXylanase D; AltName: Full1,4-beta-D-xylan xylanohydrolase D; Flags: Precursor	gi|74631028|sp|Q5ZNB1.1|XYND_PENFN	4e-147	430	57.11	14	GH10-CBM1	1e-101	YES	2048.1	687.269	-1.57534	1.13e-09
MalCi_670.39	Succinate/fumarate mitochondrial transporter; AltName: FullRegulator of acetyl-CoA synthase activity	gi|1168314|sp|P33303.2|SFC1_YEAST	2e-122	362	61.95	6	NA	NA	NA	3434.67	1153.73	-1.57387	9.13e-14
MalCi_630.13	Bacillolysin; AltName: FullNeutral protease; Flags: Precursor	gi|1709341|sp|P05806.2|NPRE_BACCE	3.7	32	26.76	27	NA	NA	YES	5625.97	1900.42	-1.56579	0.00617489
MalCi_722.20	NA	NA	NA	NA	NA	NA	NA	NA	NA	1357.24	459.122	-1.56373	0.000369961
MalCi_803.85	Peptidoglycan deacetylase; ShortPG deacetylase; AltName: FullAcetylxylan esterase	gi|558445942|sp|B5ZA76.1|PGDAE_HELPG	1e-69	233	44.53	5	CE4	5.9e-18	NA	1184.32	401.442	-1.5608	1.09e-10
MalCi_700.13	NA	NA	NA	NA	NA	NA	NA	NA	NA	34.7246	11.8429	-1.55194	0.0429106
MalCi_126.1	Transposable element Tcb1 transposase; AltName: FullTransposable element Barney transposase	gi|464864|sp|P35072.1|TCB1_CAEBR	4e-13	66.6	35.58	4	NA	NA	NA	33.9589	11.699	-1.5374	0.039209
MalCi_494.57	Cutinase transcription factor 1 beta	gi|1706177|sp|P52959.1|CTF1B_FUSSO	3e-163	500	49.81	28	NA	NA	NA	500.052	172.704	-1.53377	4.23e-07
MalCi_702.22	Putative nickel-responsive regulator	gi|123516955|sp|Q2LUY2.1|NIKR_SYNAS	3.1	28.5	40	0	NA	NA	NA	41.1859	14.2402	-1.53218	0.0314071
MalCi_373.16	Indoleamine 2,3-dioxygenase; ShortIDO; AltName: FullBiosynthesis of nicotinic acid protein 2	gi|1176339|sp|P47125.1|I23O_YEAST	6e-12	64.7	37.11	4	NA	NA	NA	181.306	62.6984	-1.53193	0.000249478
MalCi_736.3	Alcohol dehydrogenase 1; AltName: FullAlcohol dehydrogenase I	gi|226693510|sp|P41747.2|ADH1_ASPFN	2e-178	507	71.1	3	NA	NA	NA	20660.4	7206.13	-1.51957	0.00141477
MalCi_779.44	Phosphoenolpyruvate carboxykinase [ATP]	gi|353526319|sp|Q96UL8.3|PCKA_EMENI	0	1019	90	0	NA	NA	NA	24362.3	8499.94	-1.51913	1.05e-10
MalCi_792.17	DNA-directed RNA polymerase subunit beta; ShortRNAP subunit beta; AltName: FullRNA polymerase subunit beta; AltName: FullTranscriptase subunit beta	gi|88909135|sp|Q30X05.1|RPOB_DESAG	0.28	33.5	42.59	4	NA	NA	NA	62.2583	21.7678	-1.51607	0.00994661
MalCi_630.3	2-methylcitrate synthase, mitochondrial; ShortMethylcitrate synthase; AltName: Full(2S,3S)-2-methylcitrate synthase; AltName: FullCitrate synthase 1; Flags: Precursor	gi|74645208|sp|Q50I20.1|PRPC_ASPFM	0	795	80.56	0	NA	NA	NA	14448.2	5052.92	-1.5157	1.45e-11
MalCi_300.12	Histone-lysine N-methyltransferase, H3 lysine-36 specific; AltName: FullSET domain-containing protein 2	gi|121787978|sp|Q2H988.1|SET2_CHAGB	2e-05	48.1	31.19	27	NA	NA	NA	1272.13	446.448	-1.51067	1.35e-10
MalCi_103.37	Allantoinase	gi|728828|sp|P32375.2|ALN_YEAST	7e-154	454	48.13	59	NA	NA	NA	3056.5	1078.32	-1.50309	0.000202812
MalCi_703.8	Phosphoribosylaminoimidazole-succinocarboxamide synthase 1; AltName: FullSAICAR synthetase 1	gi|22001849|sp|Q8UEB7.1|PUR71_AGRFC	3.6	32.3	33.33	4	NA	NA	NA	47.1985	16.6535	-1.50291	0.0207131
MalCi_804.27	Uncharacterized protein C736.07c	gi|74582603|sp|O74953.1|YJC7_SCHPO	8e-05	49.7	30.7	15	NA	NA	NA	2712.5	962.931	-1.49412	3.05e-12
MalCi_488.4	Probable inositol oxygenase; AltName: FullMyo-inositol oxygenase; ShortMI oxygenase	gi|75112464|sp|Q5Z8T3.1|MIOX_ORYSJ	4e-80	252	51.15	8	NA	NA	NA	16831.6	5978.23	-1.49338	0.0191795
MalCi_795.14	Fumarate hydratase, mitochondrial; ShortFumarase; Flags: Precursor	gi|1730118|sp|P55250.1|FUMH_RHIOR	0	652	71.88	0	NA	NA	NA	8407.62	2997.94	-1.48773	4.9e-12
MalCi_712.23	Isovaleryl-CoA dehydrogenase, mitochondrial; ShortIVD; AltName: FullIsovaleryl-CoA dehydrogenase 2; ShortSt-IVD2; Flags: Precursor	gi|527504049|sp|Q9FS87.2|IVD_SOLTU	5e-42	148	60.68	7	NA	NA	NA	2308.69	825.18	-1.48429	0.00281549
MalCi_712.26	Methylcrotonoyl-CoA carboxylase subunit alpha, mitochondrial; ShortMCCase subunit alpha; AltName: Full3-methylcrotonyl-CoA carboxylase 1; AltName: Full3-methylcrotonyl-CoA carboxylase biotin-containing subunit; AltName: Full3-methylcrotonyl-CoA:carbon dioxide ligase subunit alpha; Flags: Precursor	gi|74853044|sp|Q54KE6.1|MCCA_DICDI	7e-148	449	45.45	33	NA	NA	NA	10406.8	3721.5	-1.48358	5.18e-08
MalCi_534.15	Serine incorporator 2; AltName: FullTumor differentially expressed protein 2-like	gi|38258609|sp|Q8K0E7.1|SERC2_MOUSE	1.7	31.2	31.94	5	NA	NA	NA	471.025	168.517	-1.48291	0.000278796
MalCi_800.27	Conotoxin Gla-TxX; Flags: Precursor [Conus textile]	gi|62899901|sp|Q5I4E6.1|CXX_CONTE	4.3	27.3	31.71	2	NA	NA	NA	45.2827	16.2699	-1.47675	0.0263231
MalCi_701.2	Putative phosphinothricin acetyltransferase YwnH; ShortPPT N-acetyltransferase	gi|81345682|sp|P71043.1|YWNH_BACSU	0.003	42.7	27.32	45	NA	NA	NA	285.135	102.558	-1.4752	0.000378845
MalCi_520.5	Zeaxanthin epoxidase, chloroplastic; ShortOsZEP1; AltName: FullProtein ABA DEFICIENT 1; ShortOsABA1; Flags: Precursor	gi|122240921|sp|Q0JCU7.1|ZEP_ORYSJ	3e-07	52	47.17	2	NA	NA	NA	43.8595	15.7905	-1.47384	0.0314831
MalCi_803.24	4-hydroxyphenylpyruvate dioxygenase; Short4HPPD; ShortHPD; ShortHPPDase; AltName: FullT-cell reactive protein	gi|334306362|sp|P0CW94.1|HPPD_COCP7	1e-115	342	74.07	3	NA	NA	NA	13620.4	4918.73	-1.46941	5.64e-05
MalCi_729.24	Probable 2,4-dienoyl-CoA reductase 3	gi|3915581|sp|Q22230.1|DECR_CAEEL	0.005	41.2	32.69	9	NA	NA	NA	805.591	292.427	-1.46197	4.94e-08
MalCi_581.1	Phospholipase A1 member A; AltName: FullPhosphatidylserine-specific phospholipase A1; ShortPS-PLA1; Flags: Precursor	gi|81908528|sp|P97535.1|PLA1A_RAT	4.9	30.8	32.81	2	NA	NA	NA	110.699	40.2273	-1.4604	0.00180281
MalCi_127.28	Uncharacterized transporter C460.05	gi|380875443|sp|B5BP49.1|YP55_SCHPO	3e-75	250	34.34	5	NA	NA	NA	127.294	46.2686	-1.46005	0.00641682
MalCi_554.34	Poly(ADP-ribose) glycohydrolase 1	gi|75206423|sp|Q9SKB3.2|PARG1_ARATH	0.18	34.3	33.33	0	NA	NA	NA	42.8256	15.5827	-1.45853	0.0483286
MalCi_435.17	Killer toxin subunits alpha/beta; AltName: FullRF2 protein; Contains: Killer toxin subunit alpha; Contains: Killer toxin subunit beta; AltName: FullEndochitinase; Flags: Precursor	gi|125727|sp|P09805.1|KTXA_KLULA	4e-103	361	38.93	47	GH18-CBM50-CBM50-CBM18	3.1e-51	YES	7558.31	2750.51	-1.45836	0.000824104
MalCi_619.31	Uncharacterized MFS-type transporter PB1E7.08c	gi|74638360|sp|Q9C101.1|YKT8_SCHPO	2e-103	328	38.89	23	NA	NA	NA	1769.39	644.676	-1.4566	0.00943415
MalCi_702.21	Carnosine N-methyltransferase	gi|74626296|sp|Q9Y7J3.1|CARME_SCHPO	2e-64	216	34.68	41	NA	NA	NA	366.444	133.644	-1.4552	0.00187348
MalCi_779.9	Phosphoribosylaminoimidazole-succinocarboxamide synthase; AltName: FullSAICAR synthetase	gi|39931966|sp|Q8E2G4.1|PUR7_STRA5	0.31	35	24.19	24	NA	NA	NA	96.0083	35.0331	-1.45444	0.002799
MalCi_803.23	4-hydroxyphenylpyruvate dioxygenase; Short4HPPD; ShortHPD; ShortHPPDase; AltName: FullT-cell reactive protein	gi|334306362|sp|P0CW94.1|HPPD_COCP7	6e-96	289	89.61	0	NA	NA	NA	10516.1	3842.89	-1.45233	3.12e-05
MalCi_592.2	Bifunctional protein gal10; Includes: UDP-glucose 4-epimerase; AltName: FullGalactowaldenase; Includes: Aldose 1-epimerase; AltName: FullGalactose mutarotase	gi|21759137|sp|Q9HDU3.1|GAL10_SCHPO	4e-47	173	33.43	28	NA	NA	NA	7419.81	2727.13	-1.444	4.61e-11
MalCi_750.54	Glutathione S-transferase 1; AltName: FullGST-I	gi|26394695|sp|Q9Y7Q2.1|GST1_SCHPO	4e-55	181	45.98	16	NA	NA	NA	3567.65	1313.42	-1.44164	0.00922067
MalCi_786.24	tRNA (guanine-N(7)-)-methyltransferase; AltName: FulltRNA (guanine(46)-N(7))-methyltransferase; AltName: FulltRNA(m7G46)-methyltransferase	gi|91208048|sp|Q4K4C6.1|TRMB_PSEF5	0.47	36.6	43.9	0	NA	NA	NA	513.033	188.91	-1.44135	0.00264718
MalCi_647.1	Glycerol 2-dehydrogenase (NADP(+))	gi|121924008|sp|Q0GYU4.1|GLD2_HYPJE	4e-91	276	68.85	0	NA	NA	NA	50.4213	18.5714	-1.44095	0.0281028
MalCi_486.12	N utilization substance protein B homolog; ShortProtein NusB	gi|166215662|sp|A1K279.1|NUSB_AZOSB	1.1	31.2	31.58	11	NA	NA	NA	292.952	108.248	-1.43633	7.32e-05
MalCi_803.27	Fumarylacetoacetase; ShortFAA; AltName: FullBeta-diketonase; AltName: FullFumarylacetoacetate hydrolase	gi|238054384|sp|Q00770.3|FAAA_EMENI	0	675	75.71	1	NA	NA	NA	8726.66	3226.96	-1.43525	0.00109343
MalCi_775.31	Uncharacterized N-acetyltransferase YitH	gi|81340935|sp|O06743.1|YITH_BACSU	0.3	32	66.67	0	NA	NA	NA	59.3319	21.9436	-1.43501	0.0122509
MalCi_563.39	Fatty acid synthase subunit beta; Includes: 3-hydroxyacyl-[acyl-carrier-protein] dehydratase; Includes: Enoyl-[acyl-carrier-protein] reductase [NADH]; Includes: [Acyl-carrier-protein] acetyltransferase; Includes: [Acyl-carrier-protein] malonyltransferase; Includes: S-acyl fatty acid synthase thioesterase	gi|54040792|sp|P34229.2|FAS1_YARLI	0	2602	59.9	32	NA	NA	NA	15151	5610.25	-1.43327	2.82e-08
MalCi_665.28	2-oxoisovalerate dehydrogenase subunit alpha, mitochondrial; AltName: FullBranched-chain alpha-keto acid dehydrogenase E1 component alpha chain; ShortBCKDE1A; ShortBCKDH E1-alpha; Flags: Precursor	gi|74853510|sp|Q54M22.1|ODBA_DICDI	1e-119	359	50.94	30	NA	NA	NA	3824.5	1416.91	-1.43252	0.00262028
MalCi_600.19	Uncharacterized transporter C1002.16c	gi|74638860|sp|Q9US44.1|YIZG_SCHPO	4e-95	305	33.8	11	NA	NA	NA	165.385	61.5317	-1.42643	0.000567654
MalCi_728.6	Xylosidase/arabinosidase; Includes: Beta-xylosidase; AltName: Full1,4-beta-D-xylan xylohydrolase; AltName: FullXylan 1,4-beta-xylosidase; Includes: Alpha-L-arabinofuranosidase; ShortArabinosidase	gi|1722894|sp|P49943.1|XYLB_BACOV	3e-123	363	57.1	5	GH43	3.7e-47	NA	3240.22	1209.91	-1.4212	9.74e-11
MalCi_108.8	Protein ECM13; AltName: FullExtracellular mutant protein 13	gi|586423|sp|P38195.1|ECM13_YEAST	0.001	42.7	43.18	4	NA	NA	NA	4205.13	1570.29	-1.42112	3.01e-05
MalCi_737.14	RNA polymerase I-specific transcription initiation factor rrn11	gi|26399208|sp|O94332.1|RRN11_SCHPO	8e-09	58.5	31.25	40	NA	NA	NA	681.851	255.86	-1.4141	3.45e-06
MalCi_755.14	Adenosine deaminase CECR1-A; AltName: FullCat eye syndrome critical region protein 1 homolog A; Flags: Precursor	gi|190358901|sp|P58781.2|CEC1A_DANRE	4e-57	202	31.13	46	NA	NA	NA	1190.66	446.976	-1.4135	2.89e-09
MalCi_701.6	Ribonucleoside-diphosphate reductase large subunit; AltName: FullRibonucleotide reductase R1 subunit	gi|3914639|sp|O15909.1|RIR1_TRYBB	0.61	34.7	26.04	16	NA	NA	NA	46.1723	17.3567	-1.41153	0.0286376
MalCi_248.12	Ammonia transport outward protein 2	gi|417008|sp|P32907.1|ATO2_YEAST	7e-32	124	35.24	14	NA	NA	NA	93.8477	35.3847	-1.4072	0.0053891
MalCi_644.14	Protein translocase subunit SecA	gi|254767926|sp|B8EM60.1|SECA_METSB	4.2	30.8	33.33	2	NA	NA	NA	219.13	82.7242	-1.40541	0.000317631
MalCi_422.4	3-hydroxyisobutyrate dehydrogenase, mitochondrial; ShortHIBADH; Flags: Precursor	gi|12585554|sp|P29266.3|3HIDH_RAT	5e-66	216	44.18	18	NA	NA	NA	3634.67	1373	-1.40449	0.000206664
MalCi_670.29	UvrABC system protein C; ShortProtein UvrC; AltName: FullExcinuclease ABC subunit C	gi|81355285|sp|Q5NPR4.1|UVRC_ZYMMO	1.6	33.5	23.71	2	NA	NA	NA	126.136	47.771	-1.40077	0.00269895
MalCi_472.18	Translation initiation factor IF-2	gi|259491479|sp|C1F697.1|IF2_ACIC5	3.3	33.1	31.82	0	NA	NA	NA	277.817	105.243	-1.40041	0.00681518
MalCi_678.5	Probable D-xylulose kinase A; ShortXylulokinase A	gi|294863171|sp|A1DEK3.1|XKS1_NEOFI	0	915	74.65	1	NA	NA	NA	2110.47	800.232	-1.39907	1.81e-10
MalCi_803.26	Homogentisate 1,2-dioxygenase; AltName: FullHomogentisate oxygenase; AltName: FullHomogentisic acid oxidase; AltName: FullHomogentisicase	gi|2498440|sp|Q00667.1|HGD_EMENI	0	764	79.16	3	NA	NA	NA	6457.07	2449.09	-1.39864	0.00220375
MalCi_454.2	Uncharacterized transporter C36.03c	gi|74626739|sp|O59700.1|YN43_SCHPO	2e-17	84.7	48.05	0	NA	NA	NA	700.391	267.031	-1.39115	2.45e-07
MalCi_712.25	Methylcrotonoyl-CoA carboxylase subunit alpha, mitochondrial; ShortMCCase subunit alpha; AltName: Full3-methylcrotonyl-CoA carboxylase 1; AltName: Full3-methylcrotonyl-CoA:carbon dioxide ligase subunit alpha; Flags: Precursor	gi|20455047|sp|Q42777.2|MCCA_SOYBN	3.3	28.5	36.96	1	NA	NA	NA	1068.71	409.513	-1.38388	1.84e-08
MalCi_801.11	Probable electron transfer flavoprotein-ubiquinone oxidoreductase, mitochondrial; ShortETF-QO; ShortETF-ubiquinone oxidoreductase; AltName: FullElectron-transferring-flavoprotein dehydrogenase; ShortETF dehydrogenase; Flags: Precursor	gi|2829736|sp|P87111.1|ETFD_SCHPO	0	650	58.11	19	NA	NA	NA	8155.48	3126.43	-1.38325	1.49e-10
MalCi_717.30	Probable 3-hydroxybutyryl-CoA dehydrogenase; AltName: FullBeta-hydroxybutyryl-CoA dehydrogenase; ShortBHBD	gi|1170972|sp|P45856.1|HBD_BACSU	9e-84	259	50.37	17	NA	NA	NA	12432.7	4793.85	-1.37489	6.68e-10
MalCi_563.32	Inositol monophosphatase 2; ShortIMP 2; ShortIMPase 2; AltName: FullInositol-1(or 4)-monophosphatase 2	gi|74676364|sp|Q05533.1|INM2_YEAST	1e-75	237	52.79	14	NA	NA	NA	4967.67	1916	-1.37447	0.000825843
MalCi_563.33	Serrate RNA effector molecule homolog; AltName: FullArsenite-resistance protein 2 homolog	gi|259511410|sp|B4NYV0.1|SRRT_DROYA	1.1	30.4	40.54	0	NA	NA	NA	1735.35	672.086	-1.36851	7.75e-08
MalCi_652.64	Uncharacterized protein C11D3.15	gi|1351711|sp|Q10094.1|YAOF_SCHPO	0	735	59.27	23	NA	NA	NA	1471.92	571.19	-1.36565	1.32e-09
MalCi_584.2	Ribonuclease T2; ShortRNase T2; Flags: Precursor	gi|133241|sp|P10281.2|RNT2_ASPOR	2e-93	283	55.56	6	NA	NA	YES	3372.75	1315.71	-1.35809	0.00119841
MalCi_603.31	Phosphosulfolactate synthase; AltName: Full(2R)-phospho-3-sulfolactate synthase; ShortPSL synthase	gi|20137688|sp|O27710.1|PSLS_METTH	3e-06	49.3	27.22	19	NA	NA	NA	164.676	64.2806	-1.35718	0.00143546
MalCi_807.50	Meiotically up-regulated protein PB1A10.08	gi|391358169|sp|Q9HDY2.2|YK18_SCHPO	6e-05	48.5	48.98	1	NA	NA	NA	1277.74	499.542	-1.35492	1.05e-08
MalCi_528.17	Choline transport protein	gi|117619|sp|P19807.1|HNM1_YEAST	6e-37	141	32.65	5	NA	NA	NA	995.432	394.778	-1.33428	1.41e-07
MalCi_079.1	Indoleamine 2,3-dioxygenase; ShortIDO; AltName: FullBiosynthesis of nicotinic acid protein 2	gi|1176339|sp|P47125.1|I23O_YEAST	1e-68	230	39.53	25	NA	NA	NA	1469.53	584.807	-1.32933	6.1e-09
MalCi_533.1	Branched-chain-amino-acid aminotransferase, mitochondrial; ShortBCAT; AltName: FullProtein ECA39; AltName: FullProtein TWT1; Flags: Precursor	gi|731024|sp|P38891.1|BCA1_YEAST	4e-151	437	61.59	0	NA	NA	NA	3781.98	1514.86	-1.31996	4.69e-10
MalCi_783.10	Intermediate cleaving peptidase 55; AltName: FullIntermediate cleaving peptidase of 55 kDa	gi|731481|sp|P40051.1|ICP55_YEAST	3e-17	83.2	41.41	5	NA	NA	NA	786.909	316.113	-1.31576	7.69e-07
MalCi_712.22	Isovaleryl-CoA dehydrogenase, mitochondrial; ShortIVD; Flags: Precursor	gi|75326460|sp|Q75IM9.2|IVD_ORYSJ	2e-100	307	58.4	3	NA	NA	NA	5320.15	2144	-1.31116	0.00103608
MalCi_007.1	Uncharacterized RNA methyltransferase pc0248	gi|51316633|sp|Q6MEM7.1|Y248_PARUW	1.6	34.7	22.46	10	NA	NA	NA	485.265	195.847	-1.30905	2.25e-05
MalCi_612.48	SDO1-like protein C21C3.19	gi|74625406|sp|Q9P7K6.1|SDO1L_SCHPO	9e-10	55.5	29.03	1	NA	NA	NA	2257.47	911.628	-1.30819	0.00498074
MalCi_110.5	Calcium-transporting ATPase 3	gi|114303|sp|P22189.1|ATC3_SCHPO	0	818	51.89	61	NA	NA	NA	3545.39	1437.06	-1.30282	2.64e-09
MalCi_630.12	2-methylcitrate dehydratase, mitochondrial; Flags: Precursor	gi|74632963|sp|Q6C354.1|PRPD_YARLI	0	662	63.47	8	NA	NA	NA	18537.2	7529.99	-1.2997	1.4e-08
MalCi_537.2	Putative transcription factor sre2; AltName: FullSterol regulatory element-binding protein 2	gi|74654630|sp|O43019.1|SRE2_SCHPO	9e-21	102	51.82	12	NA	NA	NA	6894.3	2801.66	-1.29912	3.97e-09
MalCi_783.42	Uncharacterized protein YjlB	gi|81342363|sp|O34612.1|YJLB_BACSU	1e-07	51.2	31.53	9	NA	NA	NA	470.592	191.691	-1.29569	0.00119841
MalCi_599.31	Probable GTP-binding protein EngB	gi|25452940|sp|Q8TYT5.1|ENGB_METKA	0.97	33.1	29.11	8	NA	NA	NA	92.6333	37.8779	-1.29017	0.0100783
MalCi_644.13	Pentachlorophenol 4-monooxygenase; AltName: FullPentachlorophenol hydroxylase	gi|29429192|sp|P42535.4|PCPB_SPHCR	7e-08	57.8	43.08	0	NA	NA	NA	571.86	234.092	-1.28859	0.000146044
MalCi_547.6	Zinc finger protein AEBP2; AltName: FullAdipocyte enhancer-binding protein 2 homolog; ShortAE-binding protein 2 homolog	gi|190358162|sp|Q7SXV2.2|AEBP2_DANRE	0.96	30.8	34.69	0	NA	NA	NA	289.149	118.908	-1.28197	0.00982374
MalCi_557.20	Fructose-1,6-bisphosphatase; ShortFBPase; AltName: FullD-fructose-1,6-bisphosphate 1-phosphohydrolase	gi|119747|sp|P09201.2|F16P_YEAST	2e-139	407	58.46	11	NA	NA	NA	5783.01	2394.78	-1.27193	3.97e-09
MalCi_489.15	Catalase A; AltName: FullFast catalase	gi|83305884|sp|P78574.2|CATA_ASPFU	0	1119	72.08	20	NA	NA	NA	1395.86	579.373	-1.26859	1.55e-06
MalCi_281.17	Acetate permease A; AltName: FullMonocarboxylate transporter acpA	gi|74595303|sp|Q5B2K4.1|ACPA_EMENI	1e-30	116	62.14	9	NA	NA	NA	17616.4	7314.44	-1.2681	1.47e-07
MalCi_545.1	Transcriptional regulator RPN4	gi|74679767|sp|Q59VM4.1|RPN4_CANAL	1e-18	94	47.87	12	NA	NA	NA	6403.01	2659.51	-1.26759	1.23e-08
MalCi_775.5	Alpha-xylosidase	gi|2851420|sp|P31434.2|XYLS_ECOLI	0	674	46.83	45	GH31	2.5e-116	NA	3844.13	1601.14	-1.26356	0.00729987
MalCi_563.40	Fatty acid synthase subunit alpha; Includes: Acyl carrier; Includes: 3-oxoacyl-[acyl-carrier-protein] reductase; AltName: FullBeta-ketoacyl reductase; Includes: 3-oxoacyl-[acyl-carrier-protein] synthase; AltName: FullBeta-ketoacyl synthase	gi|74583022|sp|P78615.1|FAS2_EMEND	0	3173	81.74	18	NA	NA	NA	16060.7	6725.62	-1.2558	5.76e-08
MalCi_358.3	3-dehydroshikimate dehydratase; ShortDHS dehydratase; ShortDHSase	gi|112790|sp|P07046.1|3SHD_NEUCR	2e-46	167	35.61	28	NA	NA	NA	123.766	51.8625	-1.25486	0.00752604
MalCi_553.3	Uncharacterized mitochondrial carrier C1682.09c	gi|74654719|sp|O74439.1|YJE9_SCHPO	2e-156	446	72.85	0	NA	NA	NA	7731.78	3256.96	-1.24727	1.05e-08
MalCi_077.2	Liprin-alpha-3; AltName: FullProtein tyrosine phosphatase receptor type f polypeptide-interacting protein alpha-3; ShortPTPRF-interacting protein alpha-3	gi|42558941|sp|O75145.3|LIPA3_HUMAN	5.1	32	27.27	15	NA	NA	NA	96.3976	40.7388	-1.24259	0.0135838
MalCi_675.4	Serine/threonine-protein kinase RAD53; AltName: FullCHEK2 homolog; AltName: FullSerine-protein kinase 1	gi|134835|sp|P22216.1|RAD53_YEAST	9e-63	233	35.31	43	NA	NA	NA	1981.95	837.694	-1.24242	1.68e-06
MalCi_742.13	tRNA (guanine-N(7)-)-methyltransferase; AltName: FulltRNA (guanine(46)-N(7))-methyltransferase; AltName: FulltRNA(m7G46)-methyltransferase	gi|54036472|sp|Q6G4W3.1|TRMB_BARHE	2.1	31.6	23.44	0	NA	NA	NA	87.5308	37.1428	-1.23671	0.0213064
MalCi_669.18	Probable voltage-gated potassium channel subunit beta; AltName: FullK(+) channel subunit beta; AltName: FullPotassium voltage beta 1; ShortKV-beta1	gi|75277353|sp|O23016.1|KCAB_ARATH	7e-95	289	54.41	13	NA	NA	NA	1996.11	848.354	-1.23445	2.48e-08
MalCi_803.18	2-oxoisovalerate dehydrogenase subunit beta, mitochondrial; AltName: Full3-methyl-2-oxobutanoate dehydrogenase; AltName: FullBranched-chain alpha-keto acid dehydrogenase E1 component beta chain; ShortBCKDE1B; ShortBCKDH E1-beta; Flags: Precursor	gi|74859299|sp|Q55FN7.1|ODBB_DICDI	6e-119	358	48.19	45	NA	NA	NA	6178.19	2626.65	-1.23396	1.59e-08
MalCi_807.35	Zinc-type alcohol dehydrogenase-like protein C16A3.02c	gi|74582137|sp|O42909.1|YBI2_SCHPO	8e-25	107	25.07	41	NA	NA	NA	184.723	78.5528	-1.23362	0.0417431
MalCi_452.12	Serine/threonine-protein kinase ark1; AltName: FullAurora-related kinase 1	gi|46397802|sp|O59790.2|ARK1_SCHPO	4e-131	387	61.25	13	NA	NA	NA	1049.91	448.094	-1.22839	0.00335173
MalCi_703.7	Acyl-CoA synthetase family member 3, mitochondrial; Flags: Precursor	gi|166198358|sp|Q3URE1.2|ACSF3_MOUSE	4e-06	49.7	26.86	16	NA	NA	NA	120.961	51.6547	-1.22757	0.0130673
MalCi_659.17	NA	NA	NA	NA	NA	NA	NA	NA	NA	1509.09	644.692	-1.22699	0.0221717
MalCi_529.15	Isonitrile hydratase; AltName: FullCyclohexyl-isocyanide hydratase	gi|75446780|sp|Q8G9F9.1|INHA_PSEPU	3e-17	80.9	31.22	19	NA	NA	NA	99.7521	42.8005	-1.22072	0.0156591
MalCi_275.13	Serine/threonine-protein kinase HSL1	gi|74680242|sp|Q5AG71.1|HSL1_CANAL	8e-117	403	48.79	40	NA	NA	NA	110.23	47.4673	-1.21551	0.0118432
MalCi_075.5	Uncharacterized transporter C3H1.06c	gi|1351690|sp|Q10072.1|YAN6_SCHPO	4e-53	192	30	3	NA	NA	NA	130.885	56.4334	-1.21368	0.00828161
MalCi_548.1	Uricase; AltName: FullUrate oxidase	gi|137100|sp|Q00511.3|URIC_ASPFL	2e-134	389	66.42	10	NA	NA	NA	6686.47	2896.27	-1.20705	0.0359704
MalCi_737.22	Uricase; AltName: FullUrate oxidase	gi|14286179|sp|P16163.2|URIC_DROME	0.09	33.9	61.9	0	NA	NA	NA	6803.01	2952.71	-1.20414	2.56e-08
MalCi_537.19	50S ribosomal protein L16	gi|166199705|sp|A2BTD0.1|RL16_PROMS	6	32.7	23.97	13	NA	NA	NA	185.166	80.4707	-1.20229	0.00915855
MalCi_088.5	Rho-associated protein kinase 2; AltName: FullRho kinase 2; AltName: FullRho-associated, coiled-coil-containing protein kinase 2; AltName: FullRho-associated, coiled-coil-containing protein kinase II; ShortROCK-II; AltName: Fullp164 ROCK-2	gi|269849761|sp|O75116.4|ROCK2_HUMAN	5.9	33.9	29.37	12	NA	NA	NA	92.9143	40.499	-1.19801	0.0201017
MalCi_656.8	Purine nucleoside phosphorylase; ShortPNP; AltName: FullInosine phosphorylase; AltName: FullInosine-guanosine phosphorylase	gi|2494051|sp|Q05788.1|PNPH_YEAST	2e-21	89.7	55.81	11	NA	NA	NA	952.536	415.251	-1.19779	0.000571397
MalCi_748.26	Sulfite efflux pump SSU1	gi|259511968|sp|C5G0E3.2|SSU1_ARTOC	6e-169	482	68.3	12	NA	NA	NA	319.707	139.493	-1.19656	0.000810687
MalCi_569.10	SET and MYND domain-containing protein 4	gi|82125404|sp|Q5F3V0.1|SMYD4_CHICK	0.009	42.7	31.25	25	NA	NA	NA	1597.12	698.44	-1.19326	9.91e-07
MalCi_652.63	Uncharacterized protein C11D3.15	gi|1351711|sp|Q10094.1|YAOF_SCHPO	0	699	62.16	10	NA	NA	NA	1123.22	493.053	-1.18783	8.83e-07
MalCi_010.4	Probable proline dehydrogenase, mitochondrial; AltName: FullProbable proline oxidase; Flags: Precursor	gi|6685786|sp|O74524.1|PROD_SCHPO	2e-36	145	36.21	15	NA	NA	NA	2926.95	1285.01	-1.18763	0.00086473
MalCi_805.13	Arginase	gi|262527531|sp|P40906.2|ARGI_COCP7	2e-116	343	68.9	25	NA	NA	NA	3274.78	1439.68	-1.18565	0.0053891
MalCi_136.1	NA	NA	NA	NA	NA	NA	NA	NA	NA	995.581	438.234	-1.18384	3.08e-06
MalCi_567.15	Meiotically up-regulated gene 158 protein	gi|126253663|sp|O94632.4|MU158_SCHPO	5e-100	333	32.73	65	NA	NA	NA	4756.47	2099.93	-1.17955	6.49e-08
MalCi_428.14	DNA endonuclease SAE2; AltName: FullCompletion of meiotic recombination protein 1; AltName: FullSporulation in the absence of SPO11 protein 2	gi|1176054|sp|P46946.1|COM1_YEAST	0.076	39.7	46.34	0	NA	NA	NA	398.905	177.371	-1.16927	0.000365862
MalCi_223.23	Clustered mitochondria protein homolog; AltName: FullProtein TIF31 homolog	gi|121927018|sp|Q1E101.1|CLU_COCIM	0	2077	79.53	20	NA	NA	NA	9449.25	4201.75	-1.16921	1.86e-07
MalCi_486.13	Ferric reductase transmembrane component 3; AltName: FullFerric-chelate reductase 3; Flags: Precursor	gi|3913674|sp|Q08905.1|FRE3_YEAST	5e-31	133	29.04	40	NA	NA	NA	2263.5	1009.66	-1.16468	1.52e-07
MalCi_110.4	Sodium transport ATPase 5	gi|3121791|sp|Q12691.1|ATN5_YEAST	2e-41	153	44.52	1	NA	NA	NA	1068.6	477.438	-1.16234	4.04e-06
MalCi_266.17	Heat shock protein 78, mitochondrial; Flags: Precursor	gi|74676077|sp|O74402.1|HSP78_SCHPO	0	951	67.97	5	NA	NA	NA	3728.89	1668.13	-1.16051	5.62e-08
MalCi_274.5	Turripeptide Lol142; AltName: FullOL142; Flags: Precursor [Lophiotoma olangoensis]	gi|313471294|sp|P0CI13.1|TU142_LOPOL	1.4	33.1	46.67	0	NA	NA	NA	241.608	108.376	-1.15663	0.0199682
MalCi_551.16	UDP-N-acetylenolpyruvoylglucosamine reductase; AltName: FullUDP-N-acetylmuramate dehydrogenase	gi|254764208|sp|B9EAD2.1|MURB_MACCJ	1.6	32.3	36.17	3	NA	NA	NA	432.294	194.025	-1.15577	0.00278895
MalCi_057.10	Replicase large subunit; AltName: Full183 kDa protein; AltName: FullRNA-directed RNA polymerase; Contains: Replicase small subunit; AltName: Full126 kDa protein; AltName: FullMethyltransferase/RNA helicase; ShortMT/HEL	gi|12643500|sp|P90211.1|RDRP_TMOB	5.1	34.7	28.57	4	NA	NA	NA	149.348	67.0935	-1.15444	0.0075675
MalCi_376.7	Mitochondrial distribution and morphology protein 34	gi|374095432|sp|A4QT54.2|MDM34_MAGO7	0.58	32.7	30.77	19	NA	NA	YES	223.307	100.576	-1.15074	0.00272658
MalCi_139.8	Disintegrin and metalloproteinase domain-containing protein 23; ShortADAM 23; AltName: FullMetalloproteinase-like, disintegrin-like, and cysteine-rich protein 3; ShortMDC-3; Flags: Precursor	gi|56404671|sp|Q9R1V7.1|ADA23_MOUSE	1.2	31.2	48.39	2	NA	NA	NA	118.339	53.4447	-1.14681	0.0137629
MalCi_516.10	Protein psi1; AltName: FullProtein psi	gi|19862905|sp|Q09912.2|PSI1_SCHPO	4e-58	197	42.81	40	NA	NA	NA	5648.55	2551.36	-1.14661	0.00393156
MalCi_147.11	CENP-A multicopy suppressor protein 2	gi|30912750|sp|Q9URT4.2|AMS2_SCHPO	3e-07	58.5	30.94	13	NA	NA	NA	1150.53	520.095	-1.14545	1.91e-06
MalCi_803.13	Acetyl-CoA acetyltransferase A, mitochondrial; AltName: FullAcetoacetyl-CoA thiolase A; Flags: Precursor	gi|82185505|sp|Q6NU46.1|THILA_XENLA	4e-148	434	51.54	10	NA	NA	NA	13588.3	6149.17	-1.1439	6.7e-07
MalCi_103.49	D-aminopeptidase	gi|167012042|sp|A6WYS5.1|DAP_OCHA4	1.9	33.1	33.87	3	NA	NA	NA	184.689	83.763	-1.14071	0.0168241
MalCi_674.27	Beta-galactosidase BoGH2A; ShortBeta-gal; AltName: FullGlycosyl hydrolase family protein 2A; ShortBoGH2A; Flags: Precursor	gi|597500948|sp|A7LXS9.1|BGH2A_BACO1	7e-46	172	36.9	11	NA	NA	NA	101.4	45.9969	-1.14044	0.0211645
MalCi_452.9	Cell wall synthesis protein KRE9; Flags: Precursor	gi|6016453|sp|O74226.1|KRE9_CANAX	5e-09	56.6	37.1	10	NA	NA	NA	947.606	430.434	-1.1385	0.0157237
MalCi_435.20	Uncharacterized protein YxjG	gi|254763384|sp|P42318.3|YXJG_BACSU	8e-73	238	38.23	34	NA	NA	NA	3432.12	1561.32	-1.13633	2.88e-07
MalCi_652.48	Protein SYM1	gi|97197141|sp|Q4IPX8.1|SYM1_GIBZE	3e-12	67.4	29.9	30	NA	NA	NA	935.71	426.183	-1.13459	8.15e-06
MalCi_750.15	Pentatricopeptide repeat-containing protein 5, mitochondrial; Flags: Precursor	gi|19862963|sp|Q10451.2|PPR5_SCHPO	2e-78	286	35.61	11	NA	NA	NA	39610.9	18062.3	-1.13292	1.51e-05
MalCi_803.39	Lipoamide acyltransferase component of branched-chain alpha-keto acid dehydrogenase complex, mitochondrial; AltName: FullBranched-chain alpha-keto acid dehydrogenase complex component E2; Flags: Precursor	gi|74966894|sp|Q23571.1|ODB2_CAEEL	3e-87	278	45.01	19	NA	NA	NA	4873.88	2228.29	-1.12913	0.000284081
MalCi_766.24	Peptide transporter PTR2; AltName: FullPeptide permease PTR2	gi|548630|sp|P32901.2|PTR2_YEAST	2e-51	179	48.86	8	NA	NA	NA	190.635	87.2951	-1.12684	0.00576511
MalCi_712.24	Histidine--tRNA ligase; AltName: FullHistidyl-tRNA synthetase; ShortHisRS	gi|171769393|sp|A7HN13.1|SYH_FERNB	3.2	33.1	26.73	7	NA	NA	NA	1008.07	461.759	-1.12638	8.13e-06
MalCi_803.7	Drug resistance protein YOR378W	gi|74627247|sp|Q08902.1|YO378_YEAST	9e-05	43.9	26	9	NA	NA	NA	1153.3	529.14	-1.12404	0.0170046
MalCi_519.18	Uncharacterized N-acetyltransferase C56E4.07	gi|74581983|sp|O14195.3|YF07_SCHPO	4e-05	44.7	35.19	0	NA	NA	NA	828.139	380.01	-1.12383	0.0224741
MalCi_500.27	Probable short-chain type dehydrogenase/reductase blr2146	gi|30179830|sp|Q45219.2|Y2146_BRADU	4e-14	71.6	31.38	35	NA	NA	NA	145.793	66.9017	-1.1238	0.0119672
MalCi_519.12	Probable mitochondrial transport protein fsf1; AltName: FullFungal sideroflexin-1	gi|384872373|sp|O13793.2|FSF1_SCHPO	8e-69	219	57	21	NA	NA	NA	302.146	138.694	-1.12334	0.00569513
MalCi_599.28	L-xylulose reductase	gi|928589271|sp|G0RH19.1|LXR3_HYPJQ	6e-130	378	65.8	0	NA	NA	NA	3713.65	1706.3	-1.12197	0.00800428
MalCi_589.65	Dipeptidyl peptidase 4; AltName: FullDipeptidyl peptidase IV; ShortDPP IV; ShortDppIV; Flags: Precursor	gi|259645688|sp|C5FJE3.2|DPP4_ARTOC	0	1110	68.15	10	CE1	1.2e-07	NA	7339.63	3374.09	-1.12121	0.0167907
MalCi_688.12	Glyceraldehyde-3-phosphate dehydrogenase; ShortGAPDH	gi|30580393|sp|Q8J1H3.1|G3P_COCP7	0	528	72.83	48	NA	NA	NA	37422.3	17245	-1.11772	1.07e-05
MalCi_175.1	Zinc finger protein 324A; AltName: FullZinc finger protein ZF5128	gi|20140946|sp|O75467.1|Z324A_HUMAN	1e-11	67	30.62	39	NA	NA	NA	335.236	154.66	-1.11608	0.00136102
MalCi_786.26	LL-diaminopimelate aminotransferase; ShortDAP-AT; ShortDAP-aminotransferase; ShortLL-DAP-aminotransferase	gi|254766978|sp|B6YRL2.1|DAPAT_AZOPC	3.3	28.9	28.57	2	NA	NA	NA	81.1134	37.7022	-1.10529	0.0418237
MalCi_779.50	Probable metabolite transport protein C1271.09	gi|74654864|sp|O94342.1|YHM9_SCHPO	2e-67	224	45.21	11	NA	NA	NA	1480.04	688.532	-1.10404	3.98e-05
MalCi_670.1	D-alanine--D-alanine ligase; AltName: FullD-Ala-D-Ala ligase; AltName: FullD-alanylalanine synthetase	gi|81831298|sp|Q73IQ8.1|DDL_WOLPM	0.071	37	28.4	1	NA	NA	NA	859.295	399.78	-1.10395	2.97e-05
MalCi_589.19	Interleukin-36 alpha; AltName: FullFIL1 epsilon; AltName: FullInterleukin-1 epsilon; ShortIL-1 epsilon; AltName: FullInterleukin-1 family member 6; ShortIL-1F6; AltName: FullInterleukin-1 homolog 1; ShortIL-1H1; Flags: Precursor	gi|25008592|sp|Q9JLA2.1|IL36A_MOUSE	1.4	33.9	31.75	1	NA	NA	NA	1792.01	835.584	-1.10072	9.13e-07
MalCi_491.28	DNA (cytosine-5)-methyltransferase 2; AltName: FullDNA methyltransferase 2; AltName: FullDNA methyltransferase IIb	gi|75264537|sp|Q9M0S8.1|DNMT2_ARATH	3e-33	143	27.69	53	NA	NA	NA	1098.55	512.359	-1.10038	8.92e-06
MalCi_165.1	Uncharacterized secreted glycosyl hydrolase ARB_06359; Flags: Precursor	gi|952543451|sp|D4AQ52.1|HEXA_ARTBC	1e-138	405	56.33	1	GH3	7.2e-41	YES	210.444	98.2269	-1.09924	0.00525151
MalCi_067.11	Prosaposin; AltName: FullProactivator polypeptide; Contains: Saposin-A; AltName: FullProtein A; Contains: Saposin-B-Val; Contains: Saposin-B; AltName: FullCerebroside sulfate activator; ShortCSAct; AltName: FullDispersin; AltName: FullSphingolipid activator protein 1; ShortSAP-1; AltName: FullSulfatide/GM1 activator; Contains: Saposin-C; AltName: FullA1 activator; AltName: FullCo-beta-glucosidase…	gi|134218|sp|P07602.2|SAP_HUMAN	5.5	27.7	35.29	5	NA	NA	NA	159.734	74.6691	-1.09709	0.010218
MalCi_525.7	Zinc-type alcohol dehydrogenase-like protein C1198.01	gi|74698317|sp|Q9P6I8.1|YHG1_SCHPO	4e-103	320	39.95	22	NA	NA	NA	683.312	320.173	-1.0937	8.53e-05
MalCi_528.14	Protein ALWAYS EARLY 3; ShortAtALY3	gi|75323048|sp|Q6A332.1|ALY3_ARATH	0.11	37	28.7	16	NA	NA	NA	294.05	137.911	-1.09233	0.00278895
MalCi_650.5	Methylesterase 1; ShortAtMES1	gi|75330960|sp|Q8S8S9.1|MES1_ARATH	0.009	37	24.56	1	NA	NA	NA	208.825	98.0512	-1.09068	0.006268
MalCi_652.61	Uncharacterized transporter C1683.12	gi|74638719|sp|Q9P6J0.1|YHDC_SCHPO	3e-144	426	50.12	1	NA	NA	NA	1004.65	475.584	-1.07892	2.44e-05
MalCi_755.15	Probable enoyl-CoA hydratase, mitochondrial; AltName: FullEnoyl-CoA hydratase 1; AltName: FullShort-chain enoyl-CoA hydratase; ShortSCEH; Flags: Precursor	gi|121962469|sp|Q1ZXF1.1|ECHM_DICDI	3e-92	279	60.96	3	NA	NA	NA	8864.9	4198.24	-1.07832	1.29e-05
MalCi_780.34	NA	NA	NA	NA	NA	NA	NA	NA	NA	1200.31	569.272	-1.07622	0.00275522
MalCi_550.5	Acetoacetyl-CoA synthetase	gi|82197856|sp|Q5ZLG0.1|AACS_CHICK	0	546	44.97	67	NA	NA	NA	5285.52	2510.54	-1.07405	8.1e-07
MalCi_707.3	RNA-binding protein rsd1	gi|380865416|sp|O13845.2|RSD1_SCHPO	2e-116	365	48.22	30	NA	NA	NA	4306.01	2045.78	-1.0737	1.03e-06
MalCi_756.27	Cutinase transcription factor 1 beta	gi|1706177|sp|P52959.1|CTF1B_FUSSO	3e-13	76.6	30	12	NA	NA	NA	842.366	400.324	-1.07328	0.00267474
MalCi_223.18	Ankyrin repeat and SOCS box protein 8; ShortASB-8	gi|122132461|sp|Q08E43.1|ASB8_BOVIN	5e-13	71.2	42.99	3	NA	NA	NA	175.242	83.3155	-1.07269	0.0114246
MalCi_718.1	Adenosylhomocysteinase; ShortAdoHcyase; AltName: FullS-adenosyl-L-homocysteine hydrolase	gi|229462755|sp|P83783.2|SAHH_CANAL	0	749	80.67	0	NA	NA	NA	14550.6	6927.21	-1.07074	4.96e-06
MalCi_578.4	54S ribosomal protein L4, mitochondrial; Flags: Precursor	gi|121753570|sp|Q1DNY5.1|RM04_COCIM	1e-76	236	64.41	0	NA	NA	NA	1804.51	861.731	-1.0663	1.82e-06
MalCi_529.5	NA	NA	NA	NA	NA	NA	NA	NA	NA	122.885	58.7188	-1.06541	0.0206514
MalCi_585.3	Uncharacterized transporter C3H1.06c	gi|1351690|sp|Q10072.1|YAN6_SCHPO	1e-31	128	25.91	25	NA	NA	NA	376.254	180.072	-1.06313	0.00160953
MalCi_775.3	Elongation factor 3; ShortEF-3	gi|442570140|sp|Q75EV6.2|EF3_ASHGO	0	1285	61.55	29	NA	NA	NA	21752.1	10467.6	-1.05522	2.21e-05
MalCi_537.1	Ornithine decarboxylase; ShortODC	gi|118381|sp|P27121.1|DCOR_NEUCR	0	541	61.2	27	NA	NA	NA	5157.27	2483.66	-1.05414	1.55e-06
MalCi_726.13	Uncharacterized protein YLL056C	gi|74676544|sp|Q12177.1|YL056_YEAST	3e-11	66.6	23.24	50	NA	NA	NA	651.071	313.7	-1.05343	0.000189458
MalCi_340.2	NA	NA	NA	NA	NA	NA	NA	NA	NA	149.384	72.0001	-1.05296	0.0196272
MalCi_529.22	Putative HC-toxin efflux carrier TOXA	gi|25091408|sp|Q00357.1|TOXA_COCCA	2e-100	321	35.08	12	NA	NA	NA	10216.3	4935.79	-1.04952	0.000998304
MalCi_607.3	Malate dehydrogenase, mitochondrial; Flags: Precursor	gi|547901|sp|P17505.2|MDHM_YEAST	4e-143	416	66.77	1	NA	NA	NA	12861.2	6216.19	-1.04893	4.39e-06
MalCi_614.5	Putative uncharacterized protein DDB_G0285869	gi|74853660|sp|Q54ML8.1|Y6719_DICDI	0.84	31.6	40.74	9	NA	NA	NA	110.679	53.5725	-1.04681	0.0315298
MalCi_656.12	Tryptophan--tRNA ligase; AltName: FullTryptophanyl-tRNA synthetase; ShortTrpRS	gi|20178129|sp|Q92HR1.1|SYW_RICCN	5e-21	90.9	35.71	21	NA	NA	NA	556.298	269.285	-1.04672	0.000365862
MalCi_766.10	Glyoxalase 3; AltName: FullGlutathione-independent glyoxalase	gi|74591280|sp|Q5AF03.1|HSP31_CANAL	2e-65	209	45.06	2	NA	NA	NA	313.731	152.135	-1.04417	0.00366584
MalCi_695.27	Forkhead box protein K2; ShortFoxK2; AltName: FullInterleukin enhancer-binding factor 1; ShortILF1; ShortxFoxK1	gi|118572326|sp|Q7ZX03.2|FOXK2_XENLA	9e-07	53.9	44.29	4	NA	NA	NA	231.9	112.899	-1.03848	0.00599012
MalCi_790.30	Probable short/branched chain specific acyl-CoA dehydrogenase; ShortSBCAD	gi|74854817|sp|Q54RR5.1|ACDSB_DICDI	5e-155	452	59.11	2	NA	NA	NA	10551.6	5144.95	-1.03624	6.89e-06
MalCi_619.41	Inosine-5'-monophosphate dehydrogenase; ShortIMP dehydrogenase; ShortIMPD; ShortIMPDH	gi|74669154|sp|Q4WHZ9.1|IMDH_ASPFU	0	916	82.61	6	NA	NA	NA	7752.6	3782.2	-1.03546	2.59e-05
MalCi_294.19	Uncharacterized lyase C29B12.13	gi|74581948|sp|O14034.1|YEMD_SCHPO	0.066	35	31.43	3	NA	NA	NA	900.658	439.736	-1.03434	0.000138749
MalCi_526.14	Uncharacterized FAD-binding protein C12C2.03c	gi|1175420|sp|Q09744.1|YB63_SCHPO	8e-137	418	45.88	60	NA	NA	NA	1532.63	749.983	-1.03108	0.000174228
MalCi_277.19	Probable octanoyltransferase; AltName: FullLipoate biosynthesis protein; AltName: FullLipoate-protein ligase; AltName: FullLipoyl ligase; AltName: FullLipoyl/octanoyl transferase; AltName: FullOctanoyl-[acyl-carrier-protein]-protein N-octanoyltransferase	gi|3122361|sp|O36017.1|LIPB_SCHPO	4e-29	116	32.85	47	NA	NA	NA	911.905	446.336	-1.03075	7.22e-05
MalCi_300.11	Collagen alpha-3(VI) chain; Flags: Precursor	gi|311033499|sp|P12111.5|CO6A3_HUMAN	0.96	30.4	38.89	2	NA	NA	NA	253.313	124.07	-1.02976	0.00641663
MalCi_373.9	Probable methylmalonate-semialdehyde dehydrogenase [acylating], mitochondrial; ShortMMSDH; ShortMalonate-semialdehyde dehydrogenase [acylating]; Flags: Precursor	gi|74803744|sp|Q7QC84.2|MMSA_ANOGA	1e-10	59.7	57.41	2	NA	NA	NA	535.168	262.349	-1.02851	0.00189128
MalCi_580.2	Mitochondrial protein import protein mas5; Flags: Precursor	gi|74676101|sp|O74752.1|MAS5_SCHPO	1e-136	404	52.74	19	NA	NA	NA	13002.7	6374.28	-1.02847	0.000916693
MalCi_294.9	Electron transfer flavoprotein subunit beta; ShortBeta-ETF	gi|91206619|sp|Q2TBV3.3|ETFB_BOVIN	1e-81	257	59.31	7	NA	NA	NA	7011.08	3447.26	-1.02419	4.28e-06
MalCi_748.10	Uncharacterized protein C757.02c	gi|74582596|sp|O74913.1|YJ72_SCHPO	7e-31	126	28.13	47	NA	NA	NA	1390.42	683.929	-1.02361	0.0157695
MalCi_665.39	D-arabinitol 2-dehydrogenase [ribulose-forming]; ShortARDH	gi|1703370|sp|P50167.1|ARDH_PICST	6e-39	148	36.08	10	NA	NA	NA	1287.6	636.525	-1.0164	2.28e-05
MalCi_691.29	CTP synthase; AltName: FullCTP synthetase; AltName: FullUTP--ammonia ligase	gi|586830490|sp|Q7RZV2.2|PYRG_NEUCR	3e-146	432	59.88	3	NA	NA	NA	1262.32	624.746	-1.01473	2.08e-05
MalCi_655.33	Citrate lyase subunit beta-like protein, mitochondrial; ShortCitrate lyase beta-like; AltName: FullBeta-methylmalate synthase; AltName: FullMalate synthase; Flags: Precursor	gi|146286073|sp|Q8N0X4.2|CLYBL_HUMAN	5e-50	175	35.62	22	NA	NA	NA	222.5	110.246	-1.01308	0.0426525
MalCi_675.11	Gamma-butyrobetaine dioxygenase; AltName: FullGamma-butyrobetaine hydroxylase; ShortGamma-BBH; AltName: FullGamma-butyrobetaine,2-oxoglutarate dioxygenase	gi|231642|sp|P80193.1|BODG_PSESK	2e-35	140	30.05	39	NA	NA	NA	3101.69	1542.82	-1.00749	2.52e-05
MalCi_628.7	Isocitrate dehydrogenase [NAD] subunit 1, mitochondrial; AltName: FullIsocitric dehydrogenase; AltName: FullNAD(+)-specific ICDH; Flags: Precursor	gi|13124301|sp|O13302.1|IDH1_AJECA	0	686	85.03	9	NA	NA	NA	4644.47	2313.06	-1.00571	5.37e-06
MalCi_775.6	Periplasmic beta-glucosidase; AltName: FullBeta-D-glucoside glucohydrolase; AltName: FullCellobiase; AltName: FullGentiobiase; AltName: FullT-cell inhibitor; Flags: Precursor	gi|20141276|sp|Q56078.2|BGLX_SALTY	4e-116	375	34.29	85	GH3	6.2e-63	YES	358.281	178.522	-1.00499	0.00430465
MalCi_668.1	Putative lysine N-acyltransferase C17G9.06c	gi|74626012|sp|Q9UUE3.1|YNZ6_SCHPO	5e-32	129	30.62	70	NA	NA	NA	1298.8	647.457	-1.00432	2.42e-05
MalCi_674.28	Aflatoxin B1 aldehyde reductase member 3; ShortAFB1-AR; AltName: FullAflatoxin B1 aldehyde reductase member 1; ShortrAFAR1	gi|39932720|sp|P38918.2|ARK73_RAT	1e-51	178	37.77	33	NA	NA	NA	9498.93	4738.17	-1.00344	0.000693559
MalCi_670.32	L-rhamnose mutarotase; AltName: FullRhamnose 1-epimerase; AltName: FullType-3 mutarotase	gi|81442955|sp|Q8A044.1|RHAM_BACTN	8e-11	58.5	37.08	4	NA	NA	NA	234.249	116.91	-1.00264	0.0106418
MalCi_722.28	Membrane protein insertase YidC; AltName: FullFoldase YidC; AltName: FullMembrane integrase YidC; AltName: FullMembrane protein YidC	gi|259515695|sp|C6DYS1.1|YIDC_GEOSM	0.63	33.1	44.74	1	NA	NA	NA	437.603	218.573	-1.0015	0.00184065
MalCi_656.19	Lysine--tRNA ligase; AltName: FullLysyl-tRNA synthetase; ShortLysRS	gi|39932150|sp|Q82SH1.1|SYK_NITEU	1.1	33.1	30.19	5	NA	NA	NA	77.8029	155.891	1.00264	0.0207785
MalCi_808.46	Protein translocase subunit SecY	gi|61242549|sp|P0A4H0.1|SECY_SYNE7	6.6	33.5	41.18	0	NA	NA	NA	155.513	311.67	1.00298	0.00501598
MalCi_596.13	Endochitinase B; AltName: FullChitinase B	gi|121939568|sp|Q92222.3|CHIB_EMEND	1e-36	138	33.62	19	GH18	1.4e-47	NA	443.651	890.66	1.00545	0.000121906
MalCi_800.21	Apolipoprotein N-acyltransferase; ShortALP N-acyltransferase	gi|46576690|sp|P61032.1|LNT_BDEBA	0.76	33.5	40	0	NA	NA	NA	507.031	1018.37	1.00612	7.36e-05
MalCi_528.33	Transmembrane protein 234 homolog	gi|74856936|sp|Q54ZG7.1|TM234_DICDI	0.11	35	30.16	1	NA	NA	NA	2167.71	4358.89	1.00779	0.000353613
MalCi_500.33	Probable methylcrotonoyl-CoA carboxylase beta chain, mitochondrial; ShortMCCase subunit beta; AltName: Full3-methylcrotonyl-CoA carboxylase 2; AltName: Full3-methylcrotonyl-CoA carboxylase non-biotin-containing subunit; AltName: Full3-methylcrotonyl-CoA:carbon dioxide ligase subunit beta; Flags: Precursor	gi|33112414|sp|Q9V9A7.1|MCCB_DROME	3e-08	57	29.38	21	NA	NA	NA	56.5139	114.033	1.01278	0.0415581
MalCi_082.1	Ribonucleases P/MRP protein subunit pop1	gi|74625929|sp|Q9UTA4.1|POPI_SCHPO	3e-60	222	26.39	230	NA	NA	NA	2953.78	5962.18	1.01328	4.87e-06
MalCi_685.11	1-phosphatidylinositol 4,5-bisphosphate phosphodiesterase beta-4; AltName: FullPCL-C1; AltName: FullPhosphoinositide phospholipase C-beta-4; AltName: FullPhospholipase C-beta-4; ShortPLC-beta-4	gi|12643711|sp|Q07722.1|PLCB4_BOVIN	0.8	33.1	23.73	17	NA	NA	NA	20826.9	42080.1	1.01469	0.000120811
MalCi_519.21	NA	NA	NA	NA	NA	NA	AA11	NA	NA	125.703	254.118	1.01548	0.0168566
MalCi_752.1	Probable inactive receptor kinase At1g48480; Flags: Precursor	gi|75335279|sp|Q9LP77.1|Y1848_ARATH	0.017	40.4	39.73	8	NA	NA	YES	692.048	1401.32	1.01785	1.59e-05
MalCi_004.2	Myb-like DNA-binding protein myb-1	gi|67477347|sp|O13493.2|MYB1_NEUCR	5e-36	139	60.38	0	NA	NA	NA	1472.61	2988.46	1.02103	3.71e-06
MalCi_128.5	NA	NA	NA	NA	NA	NA	NA	NA	NA	1133.48	2301.78	1.02199	0.00437999
MalCi_808.3	Proline-rich receptor-like protein kinase PERK9; AltName: FullProline-rich extensin-like receptor kinase 9; ShortAtPERK9	gi|75337798|sp|Q9SX31.1|PERK9_ARATH	0.15	37.7	24.58	11	NA	NA	YES	3182.01	6468.58	1.02351	0.000630613
MalCi_496.2	Putative vacuolar protein sorting-associated protein 13B	gi|74857521|sp|Q555C6.1|VP13B_DICDI	1.8	34.7	22.3	18	NA	NA	NA	77.6663	158.033	1.02486	0.0212086
MalCi_188.3	Homeobox transcription factor phx1	gi|1723488|sp|Q10328.1|PHX1_SCHPO	6e-13	75.1	35.54	23	NA	NA	NA	6674.79	13582.4	1.02495	0.000695431
MalCi_599.27	Lipase A; Flags: Precursor	gi|939204598|sp|D4AX63.1|LIPA_ARTBC	2e-141	420	50.12	8	NA	NA	YES	1330.6	2710.9	1.02669	0.00396082
MalCi_632.36	Altered inheritance of mitochondria protein 9, mitochondrial; AltName: FullFound in mitochondrial proteome protein 29; Flags: Precursor	gi|74586404|sp|Q5A922.1|AIM9_CANAL	3e-09	62.8	28.46	3	NA	NA	NA	76.4519	155.907	1.02806	0.0159675
MalCi_807.73	Guanosine-5'-triphosphate,3'-diphosphate pyrophosphatase; AltName: FullGuanosine pentaphosphate phosphohydrolase; AltName: FullpppGpp-5'-phosphohydrolase	gi|84029295|sp|Q3IDD5.2|GPPA_PSEHT	0.76	35	26.97	15	NA	NA	NA	737.111	1504.54	1.02937	9.54e-06
MalCi_277.32	Cytochrome b-245 heavy chain; AltName: FullCGD91-phox; AltName: FullCytochrome b(558) subunit beta; ShortCytochrome b558 subunit beta; AltName: FullHeme-binding membrane glycoprotein gp91phox; AltName: FullNeutrophil cytochrome b 91 kDa polypeptide; AltName: Fullgp91-1; AltName: Fullgp91-phox; AltName: Fullp22 phagocyte B-cytochrome	gi|6686264|sp|P52649.2|CY24B_PIG	2e-73	241	36.34	106	NA	NA	NA	2726.97	5567.87	1.02983	0.00581871
MalCi_737.20	NA	NA	NA	NA	NA	NA	NA	NA	NA	2116.81	4323.67	1.03036	2.49e-06
MalCi_701.9	Hypoxia up-regulated protein 1; Flags: Precursor	gi|82209587|sp|Q7ZUW2.1|HYOU1_DANRE	1e-89	313	31	119	NA	NA	YES	2708.84	5541.23	1.03253	3.29e-06
MalCi_778.14	Cell surface antigen I/II; Contains: Cell surface antigen I; Contains: Cell surface antigen II; Flags: Precursor	gi|26007028|sp|P23504.2|SPAP_STRMU	4.9	32.7	29.11	6	NA	NA	NA	573.724	1175.48	1.03482	1.73e-05
MalCi_780.25	Probable nitronate monooxygenase; AltName: FullNitroalkane oxidase	gi|123642093|sp|Q49W60.1|2NPD_STAS1	5e-35	136	32.08	55	NA	NA	NA	133.487	273.504	1.03487	0.00501325
MalCi_571.2	Uncharacterized serine-rich protein C1E8.05; Flags: Precursor	gi|48474258|sp|O42970.1|YB95_SCHPO	0.005	41.6	27.27	7	NA	NA	NA	15036.5	30829.4	1.03583	0.010493
MalCi_615.30	Baeyer-Villiger monooxygenase; ShortBVMO	gi|81541354|sp|Q9I3H5.1|BVMO_PSEAE	9e-29	120	31.54	49	NA	NA	NA	1558.51	3201.07	1.03839	2.22e-06
MalCi_137.2	Serine/threonine-protein kinase hal4; AltName: FullHalotolerance protein 4; AltName: FullSerine/threonine-protein kinase ppk10	gi|3183055|sp|O14019.1|HAL4_SCHPO	1e-174	513	66.39	20	NA	NA	NA	3146.03	6465.67	1.03927	3.08e-06
MalCi_451.1	Multidrug resistance protein 1; AltName: FullBenomyl resistance protein 1	gi|74586650|sp|Q5ABU7.1|MDR1_CANAL	3e-28	115	40.76	11	NA	NA	NA	63.3927	130.431	1.0409	0.0234849
MalCi_291.3	Citrate synthase	gi|14286113|sp|P80148.3|CISY_SULSO	1.7	32.3	25	2	NA	NA	NA	259.125	534.063	1.04336	0.00218182
MalCi_724.1	Uncharacterized protein YIL067C	gi|731824|sp|P40514.1|YIG7_YEAST	5e-36	142	37.54	44	NA	NA	NA	1004.63	2072.05	1.04439	2.49e-06
MalCi_465.2	3-oxoacyl-[acyl-carrier-protein] reductase FabG; AltName: Full3-ketoacyl-acyl carrier protein reductase; AltName: FullBeta-Ketoacyl-acyl carrier protein reductase; AltName: FullBeta-ketoacyl-ACP reductase	gi|13878481|sp|Q9PKF7.1|FABG_CHLMU	2e-11	61.2	38.36	0	NA	NA	NA	294.179	606.958	1.0449	0.000293719
MalCi_668.4	PHO85 cyclin-1; AltName: FullCyclin HCS26; AltName: FullG1/S-specific cyclin PCL1	gi|116149|sp|P24867.1|PCL1_YEAST	1e-37	142	45.27	26	NA	NA	NA	1580.84	3276.48	1.05145	6.11e-05
MalCi_664.10	Probable nicotinate-nucleotide adenylyltransferase; AltName: FullDeamido-NAD(+) diphosphorylase; AltName: FullDeamido-NAD(+) pyrophosphorylase; AltName: FullNicotinate mononucleotide adenylyltransferase; ShortNaMN adenylyltransferase	gi|226723160|sp|B1ZVV8.1|NADD_OPITP	0.11	32.7	35.42	5	NA	NA	NA	85.182	176.668	1.05242	0.0129954
MalCi_573.1	NA	NA	NA	NA	NA	NA	NA	NA	NA	4197.12	8707.06	1.05279	0.00518787
MalCi_413.5	NA	NA	NA	NA	NA	NA	NA	NA	NA	4726.77	9827.83	1.05602	0.00342226
MalCi_560.18	Carcinoembryonic antigen-related cell adhesion molecule 1; AltName: FullATP-dependent taurocolate-carrier protein; AltName: FullCell-CAM 105; ShortC-CAM 105; AltName: FullEcto-ATPase; AltName: FullGP110; AltName: Fullpp120; AltName: CD_antigenCD66a; Flags: Precursor	gi|585080|sp|P16573.3|CEAM1_RAT	2e-06	52	75	0	NA	NA	NA	8423.12	17542.3	1.05841	0.0108653
MalCi_806.14	Pheromone P-factor receptor	gi|266500|sp|Q00619.1|MAM2_SCHPO	2e-19	90.9	25.53	18	NA	NA	NA	178.862	372.786	1.0595	0.00165594
MalCi_619.28	NA	NA	NA	NA	NA	NA	NA	NA	NA	650.64	1356.32	1.05976	7.07e-06
MalCi_779.1	EH domain-containing and endocytosis protein 1; AltName: FullBud site selection protein 15	gi|586426|sp|P34216.2|EDE1_YEAST	1.5	35.8	32.43	9	NA	NA	NA	1567.54	3271.55	1.06147	1.25e-06
MalCi_674.14	Pleckstrin homology domain-containing family A member 4; ShortPH domain-containing family A member 4; AltName: FullPhosphoinositol 3-phosphate-binding protein 1; ShortPEPP-1	gi|48474644|sp|Q9H4M7.2|PKHA4_HUMAN	7.2	27.3	41.94	0	NA	NA	NA	117.065	244.481	1.06241	0.0234708
MalCi_665.40	Putative fungistatic metabolite	gi|126302582|sp|P84675.2|PFM_CHAGB	1e-18	90.9	30.05	18	AA5	1e-159	NA	935.69	1965.91	1.0711	0.00031066
MalCi_682.31	Protein bem46	gi|19860727|sp|P54069.3|BEM46_SCHPO	8e-87	269	46.6	6	CE10	3.5e-07	NA	697.601	1469.11	1.07446	3.07e-06
MalCi_298.22	Plasma membrane fusion protein PRM1	gi|121770575|sp|Q1E7G6.1|PRM1_COCIM	0	895	62	30	NA	NA	NA	435.243	916.727	1.07467	0.00366432
MalCi_770.15	Anucleate primary sterigmata protein A	gi|146345370|sp|Q00083.2|APSA_EMENI	0	700	46.64	108	NA	NA	NA	10483.6	22094	1.07553	0.00970636
MalCi_133.15	OTU domain-containing protein 7B; AltName: FullCellular zinc finger anti-NF-kappa-B protein; AltName: FullZinc finger A20 domain-containing protein 1; AltName: FullZinc finger protein Cezanne	gi|460425350|sp|B2RUR8.1|OTU7B_MOUSE	2.1	33.5	34.38	5	NA	NA	NA	119.726	252.728	1.07784	0.00428708
MalCi_731.12	Protein vts1	gi|74598994|sp|Q5BGC4.1|VTS1_EMENI	4e-170	501	68.75	47	NA	NA	NA	2701.67	5708.46	1.07925	8.88e-07
MalCi_500.39	Uncharacterized membrane protein YMR155W	gi|2497163|sp|Q03795.1|YM30_YEAST	1e-12	68.6	40.96	2	NA	NA	YES	948.365	2005.17	1.08021	1.35e-06
MalCi_543.2	Jerky protein	gi|26395673|sp|Q60976.2|JERKY_MOUSE	0.023	38.5	24.46	12	NA	NA	NA	58.1175	122.951	1.08104	0.0428135
MalCi_712.36	Obscurin; AltName: FullObscurin-RhoGEF; AltName: FullObscurin-myosin light chain kinase; ShortObscurin-MLCK	gi|156633664|sp|A2AAJ9.2|OBSCN_MOUSE	3.8	32	32.53	10	NA	NA	NA	803.52	1700.46	1.08152	1.55e-06
MalCi_703.13	NAD(+) kinase; AltName: FullUnknown transcript 1 protein	gi|729534|sp|P21373.2|UTR1_YEAST	6e-67	234	49.4	13	NA	NA	NA	2354.64	4988.3	1.08304	8.62e-07
MalCi_275.4	Linear gramicidin synthase subunit D; Includes: ATP-dependent D-leucine adenylase; ShortD-LeuA; AltName: FullD-leucine activase; Includes: Leucine racemase [ATP-hydrolyzing]; Includes: ATP-dependent tryptophan adenylase; ShortTrpA; AltName: FullTryptophan activase; Includes: ATP-dependent glycine adenylase; ShortGlyA; AltName: FullGlycine activase; Includes: Linear gramicidin--PCP reductase	gi|75520418|sp|Q70LM4.1|LGRD_BREPA	3e-28	126	26.46	31	NA	NA	NA	336.105	712.106	1.08318	0.000116113
MalCi_799.28	Pre-mRNA-splicing factor 18; AltName: FullPRP18 homolog	gi|82184063|sp|Q6GMH0.1|PRP18_DANRE	3e-09	54.7	53.06	1	NA	NA	NA	69.97	148.299	1.0837	0.0305136
MalCi_108.3	NA	NA	NA	NA	NA	NA	NA	NA	YES	2568.25	5448.43	1.08506	8.1e-07
MalCi_356.10	Serine/threonine-protein kinase ksp1; AltName: FullSerine/threonine-protein kinase ppk20	gi|74626644|sp|O14328.1|KSP1_SCHPO	2e-79	265	37.83	70	NA	NA	NA	5430.48	11529.3	1.08615	0.000588801
MalCi_137.4	Kinase suppressor of Ras 1; ShortmKSR1; AltName: FullProtein Hb	gi|56748938|sp|Q61097.1|KSR1_MOUSE	3.7	29.6	43.4	5	NA	NA	NA	331.998	707.295	1.09114	8.07e-05
MalCi_659.28	Protein HOL1	gi|1708281|sp|P53389.1|HOL1_YEAST	2e-44	170	23.88	61	NA	NA	NA	1835.08	3909.69	1.09121	5.71e-07
MalCi_807.30	Putative cellulose synthase 2; Includes: Cellulose synthase catalytic subunit [UDP-forming]; Includes: Cyclic di-GMP-binding domain; AltName: FullCellulose synthase 2 regulatory subunit	gi|22001543|sp|Q9RBJ2.1|BCSA4_KOMXY	2.1	35.4	46.15	0	NA	NA	NA	3821.52	8146.11	1.09197	6.89e-06
MalCi_208.3	Src substrate cortactin	gi|341942067|sp|Q60598.2|SRC8_MOUSE	8.7	30.8	29.82	1	NA	NA	NA	456.809	973.991	1.09232	2.52e-05
MalCi_323.5	Uncharacterized protein C22E12.19	gi|3123302|sp|Q10369.2|YDBJ_SCHPO	8e-16	87	29.15	23	NA	NA	NA	3121.22	6662.21	1.09389	7.19e-07
MalCi_628.14	Uncharacterized oxidoreductase TM_0325	gi|6831715|sp|Q9WYG0.1|Y325_THEMA	1e-29	116	38.69	16	NA	NA	NA	95.4514	204.014	1.09583	0.00603987
MalCi_779.4	Ubiquitin carboxyl-terminal hydrolase 4; AltName: FullDeubiquitinating enzyme 4; AltName: FullUbiquitin thioesterase 4; AltName: FullUbiquitin-specific-processing protease 4	gi|74624748|sp|Q9HFS7.1|UBP4_KLULA	2e-68	249	37.47	37	NA	NA	NA	1578.3	3375.5	1.09673	4.72e-07
MalCi_529.28	Periostin; ShortPN; AltName: FullOsteoblast-specific factor 2; ShortOSF-2; Flags: Precursor	gi|93138709|sp|Q15063.2|POSTN_HUMAN	2e-13	75.9	28.01	58	NA	NA	NA	1092.6	2338.56	1.09785	6.84e-07
MalCi_656.22	DEP domain-containing protein 5	gi|510120821|sp|P61460.2|DEPD5_MOUSE	5.3	31.6	47.62	2	NA	NA	NA	793.749	1700.7	1.09938	0.00581871
MalCi_384.13	5-methyl-1-naphthoate 3-hydroxylase; AltName: FullAzinomycin biosynthesis protein B1	gi|704000333|sp|B4XY99.1|AZIB1_STREG	2e-32	130	30.25	12	NA	NA	NA	512.01	1101.02	1.10459	0.000853611
MalCi_312.2	Homeobox protein HOY1	gi|54041573|sp|Q99160.2|HOY1_YARLI	4e-05	44.3	55.81	0	NA	NA	NA	659.239	1418.65	1.10565	0.006568
MalCi_287.4	DNA mismatch repair protein MutS	gi|238692235|sp|B3CQY2.1|MUTS_ORITI	0.2	35	29.21	9	NA	NA	NA	161.961	348.749	1.10654	0.0339924
MalCi_801.13	TATA-box-binding protein; AltName: FullTATA sequence-binding protein; ShortTBP; AltName: FullTATA-binding factor; AltName: FullTATA-box factor; AltName: FullTranscription initiation factor TFIID TBP subunit	gi|3122925|sp|Q12731.1|TBP_EMENI	2e-158	448	85.19	14	NA	NA	NA	2762.65	5952.88	1.10753	6.28e-07
MalCi_746.3	Histone-lysine N-methyltransferase SETD7; AltName: FullSET domain-containing protein 7	gi|74841499|sp|Q7Z0G7.1|SETD7_HALRO	0.22	35.8	27.93	9	NA	NA	NA	53.175	114.849	1.11091	0.0213979
MalCi_749.5	Cell wall mannoprotein 1; Flags: Precursor	gi|74622310|sp|Q8TG42.1|MP1_ASPFL	3e-25	105	39.77	3	NA	NA	YES	140427	303522	1.11198	0.000912877
MalCi_738.1	Sulfite efflux pump SSU1	gi|259511438|sp|A3R044.1|SSU1_ARTBC	1e-30	124	28.25	17	NA	NA	NA	184.008	398.198	1.11371	0.000697115
MalCi_174.2	Ferric/cupric reductase transmembrane component 7; AltName: FullFerric-chelate reductase 7	gi|189047111|sp|Q12333.2|FRE7_YEAST	1e-59	218	32.2	29	NA	NA	NA	2152.04	4657.84	1.11396	3.69e-07
MalCi_324.1	Kinesin-like protein KIF1C	gi|77416870|sp|O35071.2|KIF1C_MOUSE	0	610	54.7	43	NA	NA	NA	2145.51	4650.52	1.11607	0.00160067
MalCi_579.12	Transcriptional regulator CRZ1	gi|1730716|sp|P53968.1|CRZ1_YEAST	3e-19	95.9	45.45	9	NA	NA	NA	2348.39	5097.51	1.11812	1.88e-05
MalCi_427.25	Putative sulfate transporter YPR003C	gi|1711596|sp|P53394.1|SULX_YEAST	2e-129	409	38.1	30	NA	NA	NA	1608.61	3497.45	1.12048	3.03e-07
MalCi_804.20	Catalase B; Flags: Precursor	gi|74663789|sp|Q877A8.1|CATB_ASPOR	0	1051	70.31	34	NA	NA	YES	6076.01	13231	1.12273	0.00581871
MalCi_704.21	NA	NA	NA	NA	NA	NA	NA	NA	NA	573.76	1249.83	1.12321	0.0194523
MalCi_656.23	High-affinity glucose transporter	gi|1346290|sp|P49374.1|HGT1_KLULA	2e-75	255	31.52	30	NA	NA	NA	3495.84	7618.38	1.12384	3.62e-07
MalCi_705.1	NA	NA	NA	NA	NA	NA	NA	NA	NA	2283.7	4988.93	1.12736	2.6e-07
MalCi_731.11	Protein vts1	gi|74598994|sp|Q5BGC4.1|VTS1_EMENI	2e-87	274	84.09	1	NA	NA	NA	683.341	1493.83	1.12834	0.000618905
MalCi_765.6	Halotolerance protein 9	gi|74645031|sp|Q12180.1|HAL9_YEAST	4.2	33.1	31.51	5	NA	NA	NA	434.46	949.954	1.12863	1.12e-05
MalCi_123.8	Endoglucanase-4; AltName: FullCellulase IV; AltName: FullCellulase-61A; ShortCel61A; AltName: FullEndo-1,4-beta-glucanase IV; ShortEGIV; AltName: FullEndoglucanase IV; AltName: FullEndoglucanase-61A; Flags: Precursor	gi|21263647|sp|O14405.1|GUN4_HYPJE	2e-80	253	60.89	1	AA9	2.4e-67	NA	1135.6	2485.98	1.13036	2.63e-07
MalCi_554.6	Muscle M-line assembly protein unc-89; AltName: FullUncoordinated protein 89	gi|82583720|sp|O01761.3|UNC89_CAEEL	1.5	35.4	20.72	6	NA	NA	NA	3492.32	7646.75	1.13066	0.00115318
MalCi_673.31	Acyl-CoA dehydrogenase	gi|251757487|sp|P45857.3|ACDB_BACSU	3e-53	187	32.73	23	NA	NA	NA	694.752	1523.54	1.13286	6.82e-07
MalCi_678.15	Transcriptional regulatory protein DOT6; AltName: FullDisrupter of telomere silencing protein 6; AltName: FullPAC-binding factor 2	gi|731490|sp|P40059.1|DOT6_YEAST	0.007	40	41.86	2	NA	NA	NA	30.7643	67.5091	1.13382	0.04366
MalCi_612.62	Uncharacterized protein C3orf18; AltName: FullProtein G20	gi|317373334|sp|Q9UK00.2|CC018_HUMAN	2.7	31.6	24.53	0	NA	NA	NA	6448.42	14200.3	1.1389	8.02e-07
MalCi_624.1	Probable ubiquitin carboxyl-terminal hydrolase 5; AltName: FullDeubiquitinating enzyme 5; AltName: FullUbiquitin thioesterase 5; AltName: FullUbiquitin-specific-processing protease 5	gi|13124828|sp|Q09879.3|UBP5_SCHPO	1e-18	95.9	24.1	84	NA	NA	NA	6140.25	13535.7	1.1404	0.000152562
MalCi_235.8	Uncharacterized oxidoreductase YxbG	gi|34395995|sp|P46331.2|YXBG_BACSU	6e-23	99	31.03	53	NA	NA	NA	155.036	342.004	1.14141	0.000919521
MalCi_749.9	Exocyst complex component 2; AltName: FullExocyst complex component Sec5	gi|24638219|sp|Q96KP1.1|EXOC2_HUMAN	4.8	27.7	36.59	5	NA	NA	NA	143.552	316.848	1.14222	0.00100778
MalCi_417.31	Alpha-1,4-glucan-protein synthase [UDP-forming]; AltName: FullAmylogenin; AltName: FullGolgi-associated protein se-wap41; AltName: FullReversibly glycosylated polypeptide; ShortRGP; AltName: FullUDP-glucose:protein transglucosylase; ShortUPTG	gi|34588146|sp|P80607.2|UPTG_MAIZE	0.17	37	29.7	8	NA	NA	NA	834.187	1841.24	1.14223	4.23e-07
MalCi_740.11	SUR7 family protein pun1	gi|3183276|sp|O13729.1|PUN1_SCHPO	4e-13	71.6	24.74	14	NA	NA	NA	7345.36	16214.5	1.14238	9.13e-07
MalCi_529.26	6-hydroxytryprostatin B O-methyltransferase; AltName: FullFumitremorgin biosynthesis protein D	gi|550540750|sp|A1DA61.1|FTMD_NEOFI	6e-43	161	29.23	36	NA	NA	NA	3577.3	7905.8	1.14404	3.45e-07
MalCi_615.16	Sal-like protein 3; AltName: FullZinc finger protein 796; AltName: FullZinc finger protein SALL3; ShorthSALL3	gi|296452896|sp|Q9BXA9.2|SALL3_HUMAN	0.0001	47.8	44.44	4	NA	NA	NA	2210.04	4892.16	1.1464	0.000175304
MalCi_673.32	NA	NA	NA	NA	NA	NA	NA	NA	NA	116.431	257.778	1.14665	0.00200266
MalCi_804.6	Zinc finger protein YER130C	gi|1723598|sp|P39959.2|YEW0_YEAST	7e-22	102	68.66	0	NA	NA	NA	6189.15	13766.9	1.1534	0.000618905
MalCi_403.1	Exocyst complex component exo84	gi|74670581|sp|Q4WM32.1|EXO84_ASPFU	1e-173	517	56.33	34	NA	NA	NA	436.092	970.587	1.15423	6.35e-06
MalCi_585.13	Probable Dol-P-Man:Man(7)GlcNAc(2)-PP-Dol alpha-1,6-mannosyltransferase; AltName: FullAsparagine-linked glycosylation protein 12 homolog; AltName: FullDolichyl-P-Man:Man(7)GlcNAc(2)-PP-dolichyl-alpha-1,6-mannosyltransferase; AltName: FullMannosyltransferase ALG12 homolog	gi|45476986|sp|Q9USD4.2|ALG12_SCHPO	2e-40	156	35.2	43	GT22	7.1e-51	NA	261.863	583.257	1.15532	8.62e-05
MalCi_352.9	Cell surface Cu-only superoxide dismutase ARB_03674; Flags: Precursor	gi|952543483|sp|D4B5D4.1|SOD5_ARTBC	3e-48	168	39.02	50	NA	NA	YES	15301.3	34091.6	1.15577	4.43e-06
MalCi_804.38	Multidrug resistance protein 1; AltName: FullP-glycoprotein 1 [Leishmania enriettii]	gi|730011|sp|Q06034.1|MDR1_LEIEN	6e-06	48.5	27.78	8	NA	NA	NA	57.3879	127.906	1.15627	0.0113797
MalCi_591.2	Flagellar P-ring protein 2; AltName: FullBasal body P-ring protein 2; Flags: Precursor	gi|81655150|sp|Q7NU22.1|FLGI2_CHRVO	1.4	29.6	46.67	0	NA	NA	NA	111.14	248.172	1.15896	0.00247148
MalCi_550.4	Phosphoglucosamine mutase	gi|259647730|sp|C5CKU7.1|GLMM_VARPS	0.15	35.4	42.11	3	NA	NA	NA	45.3988	101.455	1.16012	0.0205101
MalCi_749.11	High-affinity glucose transporter	gi|1346290|sp|P49374.1|HGT1_KLULA	4e-120	367	47.89	14	NA	NA	NA	7908.08	17696.1	1.16203	6.56e-07
MalCi_439.1	Homeobox-leucine zipper protein HOX16; AltName: FullHD-ZIP protein HOX16; AltName: FullHomeodomain transcription factor HOX16; AltName: FullOsHox16	gi|75132062|sp|Q6YWR4.1|HOX16_ORYSJ	0.28	37.7	29.73	17	NA	NA	NA	139.824	314.035	1.16732	0.000947214
MalCi_530.7	Fatty acid transporter protein	gi|41688529|sp|O42633.1|FAT1_COCHE	2e-138	424	38.56	38	NA	NA	NA	1382.39	3106.46	1.1681	0.00700082
MalCi_665.13	tRNA uridine 5-carboxymethylaminomethyl modification enzyme MnmG; AltName: FullGlucose-inhibited division protein A	gi|254811516|sp|B6JAJ1.1|MNMG_OLICO	0.18	37	28.57	10	NA	NA	NA	295.172	663.759	1.1691	3.36e-05
MalCi_154.13	Phenylalanine--tRNA ligase beta subunit; AltName: FullPhenylalanyl-tRNA synthetase beta subunit; ShortPheRS	gi|121731866|sp|Q2NGX9.1|SYFB_METST	0.73	35.8	22.02	70	NA	NA	YES	182.309	410.025	1.16932	0.00349157
MalCi_589.51	Beta-glucanase; AltName: Full1,3-1,4-beta-D-glucan 4-glucanohydrolase; AltName: FullEndo-beta-1,3-1,4 glucanase; AltName: FullLichenase; Flags: Precursor	gi|1170128|sp|P04957.2|GUB_BACSU	0.0002	45.4	26.47	19	GH16	1.2e-23	NA	88.5287	199.155	1.16967	0.00399154
MalCi_592.6	Ras-like protein 3; Flags: Precursor	gi|131867|sp|P22280.1|RAS3_MUCCL	3e-13	70.5	34.09	27	NA	NA	NA	266.341	600.454	1.17278	4.73e-05
MalCi_291.28	Quinone oxidoreductase; AltName: FullNADPH:quinone reductase; AltName: FullZeta-crystallin	gi|585013|sp|Q08257.1|QOR_HUMAN	3e-10	57.8	47.62	3	NA	NA	NA	121.338	273.808	1.17414	0.00143047
MalCi_579.15	Bifunctional uridylyltransferase/uridylyl-removing enzyme; ShortUTase/UR; AltName: FullBifunctional [protein-PII] modification enzyme; AltName: FullBifunctional nitrogen sensor protein; Includes: [Protein-PII] uridylyltransferase; ShortPII uridylyltransferase; ShortUTase; Includes: [Protein-PII]-UMP uridylyl-removing enzyme; ShortUR	gi|166226151|sp|A5UBF9.1|GLND_HAEIE	0.4	33.1	34.78	0	NA	NA	NA	30.5838	69.1552	1.17707	0.0387035
MalCi_639.3	Probable endo-beta-1,4-glucanase D; ShortEndoglucanase D; AltName: FullCarboxymethylcellulase D; AltName: FullCellulase D; Flags: Precursor	gi|296439559|sp|A1DBS6.1|EGLD_NEOFI	2e-29	115	40.26	14	AA9	3.6e-52	NA	265.743	601.285	1.17802	3.98e-05
MalCi_783.28	DNA translocase FtsK	gi|34395677|sp|Q8P993.1|FTSK_XANCP	8.6	33.5	25.37	19	NA	NA	NA	1502.12	3401.98	1.17938	6.05e-08
MalCi_529.31	NA	NA	NA	NA	NA	NA	NA	NA	NA	35.462	80.3429	1.1799	0.0252488
MalCi_780.14	1-phosphatidylinositol 4,5-bisphosphate phosphodiesterase 1; AltName: FullPhosphoinositide phospholipase C; AltName: FullPhospholipase C-1; ShortPLC-1	gi|6093727|sp|O13433.1|PLC1_CANAX	2e-47	185	31.71	64	NA	NA	NA	2544.04	5773.51	1.18233	1.18e-07
MalCi_652.44	Cell wall mannoprotein 1; Flags: Precursor	gi|74624737|sp|Q9HFP8.1|MP1_ASPFM	1e-32	127	43.75	3	NA	NA	YES	17375.2	39474.6	1.1839	4.43e-06
MalCi_537.47	Ribosome-binding factor A	gi|123620526|sp|Q46HR0.1|RBFA_PROMT	2.3	32.3	54.55	1	NA	NA	NA	1501.1	3410.47	1.18395	5.23e-08
MalCi_579.16	Exportin-2; ShortExp2; AltName: FullCellular apoptosis susceptibility protein; AltName: FullChromosome segregation 1-like protein; AltName: FullImportin-alpha re-exporter	gi|62297557|sp|P55060.3|XPO2_HUMAN	0.44	37	22.53	54	NA	NA	NA	135.199	307.419	1.18513	0.000878566
MalCi_704.22	Probable phosphatase PSR2; AltName: FullPlasma membrane sodium response protein 2	gi|55583862|sp|Q07949.1|PSR2_YEAST	1e-86	280	64.95	12	NA	NA	NA	3187.04	7248.71	1.18551	0.000110294
MalCi_424.5	N-acyl homoserine lactonase; ShortAHL-lactonase	gi|75444698|sp|Q7X3T2.1|AHLL_ARTSP	2e-27	112	28.95	15	NA	NA	NA	1232.27	2809.27	1.18887	0.0135223
MalCi_231.35	Uncharacterized transcriptional regulatory protein C139.03	gi|74665574|sp|Q9UTN0.1|YII3_SCHPO	1e-22	105	27.51	80	NA	NA	NA	100.85	230.576	1.19303	0.00207849
MalCi_231.6	Cell wall mannoprotein 1; Flags: Precursor	gi|74622310|sp|Q8TG42.1|MP1_ASPFL	2e-07	54.7	27.68	3	NA	NA	YES	4206.36	9620.6	1.19356	0.00617808
MalCi_792.7	Zinc finger protein 449	gi|146328568|sp|A1YEQ3.1|ZN449_GORGO	2e-07	53.9	37.18	5	NA	NA	NA	36.9935	84.7859	1.19655	0.0206231
MalCi_612.12	Uncharacterized transporter C22E12.01	gi|19862956|sp|Q10354.2|YDB1_SCHPO	9e-77	255	44.64	18	NA	NA	NA	2722.31	6240.02	1.19672	5.61e-07
MalCi_186.1	Exocyst complex component exo84	gi|74670581|sp|Q4WM32.1|EXO84_ASPFU	6e-23	98.6	44.52	24	NA	NA	NA	118.215	271.443	1.19923	0.0202735
MalCi_179.16	Baeyer-Villiger monooxygenase; ShortBVMO	gi|81550336|sp|Q9RKB5.1|BVMO2_STRCO	3e-78	261	34.99	33	NA	NA	NA	1786.01	4101.35	1.19936	3.91e-06
MalCi_760.10	5'-methylthioadenosine/S-adenosylhomocysteine nucleosidase; ShortMTA/SAH nucleosidase; ShortMTAN; AltName: Full5'-methylthioadenosine nucleosidase; ShortMTA nucleosidase; AltName: FullS-adenosylhomocysteine nucleosidase; ShortAdoHcy nucleosidase; ShortSAH nucleosidase; ShortSRH nucleosidase	gi|81595312|sp|Q92BL9.1|MTNN_LISIN	0.52	34.7	31.75	3	NA	NA	NA	533.015	1224.02	1.19938	0.000569885
MalCi_358.5	SWI/SNF chromatin-remodeling complex subunit sol1; AltName: FullSWI/SNF complex subunit sol1; AltName: FullSwitch one-like protein; AltName: FullTranscription regulatory protein sol1	gi|74626851|sp|O74365.1|SOL1_SCHPO	3.5	29.6	34.12	9	NA	NA	NA	203.521	467.385	1.19943	0.000152762
MalCi_772.9	NA	NA	NA	NA	NA	NA	NA	NA	NA	3789.93	8713.83	1.20114	6.27e-08
MalCi_749.12	High-affinity glucose transporter	gi|1346290|sp|P49374.1|HGT1_KLULA	1e-18	84.7	49.46	7	NA	NA	NA	1789.48	4117.11	1.20209	4.51e-05
MalCi_247.3	Probable beta-glucosidase I; AltName: FullBeta-D-glucoside glucohydrolase I; AltName: FullCellobiase I; AltName: FullGentiobiase I	gi|74673040|sp|Q4WU49.1|BGLI_ASPFU	0	947	54.78	8	GH3	1e-69	NA	1269.93	2925.09	1.20373	2.29e-08
MalCi_512.1	Ligand-dependent corepressor; ShortLCoR; AltName: FullMblk1-related protein 2	gi|110287677|sp|Q6ZPI3.2|LCOR_MOUSE	1.1	32.7	40.54	1	NA	NA	NA	96.8385	223.08	1.20391	0.00188601
MalCi_624.24	Forkhead protein sep1	gi|15214272|sp|O43058.1|SEP1_SCHPO	9e-40	160	49.71	25	NA	NA	NA	1089.74	2510.45	1.20397	1.66e-07
MalCi_697.15	Tyrosine-protein phosphatase; Flags: Precursor	gi|729853|sp|Q05918.1|IPHP_NOSCO	2e-12	68.9	28.47	45	NA	NA	NA	196.214	455.287	1.21435	0.00532554
MalCi_804.22	Diacylglycerol pyrophosphate phosphatase 1; ShortDGPP phosphatase; AltName: FullPhosphatidate phosphatase	gi|54035751|sp|Q05521.1|DPP1_YEAST	3e-09	58.9	45.61	0	NA	NA	NA	1517.59	3523.42	1.21519	1.43e-05
MalCi_308.7	Zinc finger FYVE domain-containing protein 9; AltName: FullMothers against decapentaplegic homolog-interacting protein; ShortMadh-interacting protein; AltName: FullNovel serine protease; ShortNSP; AltName: FullReceptor activation anchor; ShorthSARA; AltName: FullSmad anchor for receptor activation	gi|15214067|sp|O95405.2|ZFYV9_HUMAN	0.003	43.9	21.62	23	NA	NA	NA	1732.82	4026.08	1.21625	0.000607339
MalCi_075.8	Unsaturated rhamnogalacturonyl hydrolase YesR; ShortURH	gi|81555896|sp|O31521.1|URHG1_BACSU	2e-40	151	29.78	38	GH105	3.6e-109	NA	386.416	898.507	1.21738	0.00040495
MalCi_612.11	Beta-galactosidase; ShortBeta-gal; AltName: FullLactase	gi|399112|sp|P00723.2|BGAL_KLULA	0	714	40.28	110	GH2	9.6e-223	NA	665.037	1546.41	1.21742	7.92e-08
MalCi_670.42	Poly(A)-specific ribonuclease PARN; AltName: FullDeadenylating nuclease; AltName: FullDeadenylation nuclease; AltName: FullPolyadenylate-specific ribonuclease; AltName: Fullparn-A	gi|60390587|sp|Q90ZA1.1|PARN_XENLA	2e-05	45.1	32.93	3	NA	NA	NA	29.7742	69.2351	1.21744	0.0309583
MalCi_677.5	High-affinity nicotinic acid transporter; AltName: FullNicotinic acid permease	gi|1723769|sp|P53322.1|TNA1_YEAST	4e-52	190	27.77	39	NA	NA	NA	209.871	488.53	1.21894	6.76e-05
MalCi_365.4	cAMP-specific 3',5'-cyclic phosphodiesterase 4C; AltName: FullDPDE1; AltName: FullPDE21	gi|20141263|sp|Q08493.2|PDE4C_HUMAN	1.8	29.3	43.14	2	NA	NA	NA	62.4027	145.455	1.22089	0.0056096
MalCi_678.25	Putative uncharacterized protein YAL004W	gi|158518402|sp|P39703.2|YAA4_YEAST	0.83	34.3	40.62	0	NA	NA	NA	3161.81	7381.04	1.22307	0.00376295
MalCi_592.10	Uncharacterized amino-acid permease C777.04	gi|15214365|sp|O74543.1|YCV4_SCHPO	4e-63	223	28.42	65	NA	NA	NA	3297.15	7719.88	1.22736	2.77e-08
MalCi_673.40	Zeaxanthin epoxidase, chloroplastic; ShortOsZEP1; AltName: FullProtein ABA DEFICIENT 1; ShortOsABA1; Flags: Precursor	gi|122240921|sp|Q0JCU7.1|ZEP_ORYSJ	3e-14	78.2	26.84	62	NA	NA	NA	2025.89	4748.41	1.22889	3.84e-05
MalCi_432.6	tRNA-2-methylthio-N(6)-dimethylallyladenosine synthase 2; AltName: Full(Dimethylallyl)adenosine tRNA methylthiotransferase MiaB 2; AltName: FulltRNA-i(6)A37 methylthiotransferase 2	gi|229890404|sp|B2HL08.1|MIAB2_MYCMM	1.1	33.1	32.26	3	NA	NA	NA	12610.8	29575.3	1.22974	5.94e-07
MalCi_809.40	Solute carrier family 2, facilitated glucose transporter member 10; AltName: FullGlucose transporter type 10; ShortGLUT-10	gi|82236455|sp|Q6GN01.1|GTR10_XENLA	2.4	33.1	25.62	14	NA	NA	NA	1580.53	3707.84	1.23017	1.05e-08
MalCi_739.18	Methylthioribose-1-phosphate isomerase; ShortM1Pi; ShortMTR-1-P isomerase; AltName: FullS-methyl-5-thioribose-1-phosphate isomerase	gi|123125062|sp|Q028S4.1|MTNA_SOLUE	0.072	36.6	25.58	12	NA	NA	NA	419.34	985.626	1.23292	0.00196282
MalCi_494.59	UNC93-like protein C922.05c	gi|74625806|sp|Q9URX1.1|YLX5_SCHPO	7e-156	461	52.47	10	NA	NA	NA	25371.9	59757.3	1.23588	0.00349357
MalCi_419.5	Transcriptional activator HAP2	gi|122217|sp|P06774.1|HAP2_YEAST	6e-31	124	59	5	NA	NA	NA	985.407	2323.15	1.23729	1.13e-08
MalCi_615.29	Baeyer-Villiger monooxygenase; ShortBVMO	gi|81541354|sp|Q9I3H5.1|BVMO_PSEAE	9e-32	123	36.98	22	NA	NA	NA	914.071	2160.27	1.24084	0.00201393
MalCi_603.55	Glycogen synthase; AltName: FullStarch [bacterial glycogen] synthase	gi|41017146|sp|Q7WIJ0.1|GLGA_BORBR	0.52	36.6	29.87	1	NA	NA	NA	511.652	1210.19	1.242	2.62e-07
MalCi_600.15	Probable ribosylation factor GTPase-activating protein cnt6	gi|1723238|sp|Q10165.1|CNT6_SCHPO	3e-78	281	29.45	95	NA	NA	NA	1270.75	3006.31	1.24231	8.33e-05
MalCi_659.11	NA	NA	NA	NA	NA	NA	NA	NA	NA	111.878	264.762	1.24277	0.000827635
MalCi_627.44	Annexin A7; AltName: FullAnnexin VII; AltName: FullAnnexin-7; AltName: FullSynexin	gi|215274186|sp|P20073.3|ANXA7_HUMAN	1e-52	190	30.96	43	NA	NA	NA	1151.48	2726.85	1.24374	0.000501105
MalCi_091.4	Beta-hexosaminidase 1; AltName: FullBeta-GlcNAcase 1; AltName: FullBeta-N-acetylhexosaminidase 1; AltName: FullN-acetyl-beta-glucosaminidase 1; Flags: Precursor	gi|817033860|sp|E9DFH0.1|HEX1_COCPS	0	813	65.04	11	GH20	2.2e-96	YES	4134.21	9803.81	1.24573	0.00521019
MalCi_691.45	NA	NA	NA	NA	NA	NA	NA	NA	NA	1017.02	2413.93	1.24704	2.48e-08
MalCi_803.15	Myosin-4; AltName: FullMyosin heavy chain B; ShortMHC B; AltName: FullUncoordinated protein 54	gi|586830498|sp|P02566.2|MYO4_CAEEL	3.5	31.6	25.42	0	NA	NA	NA	2701.26	6424.52	1.24996	1.71e-05
MalCi_787.9	Pre-mRNA-splicing ATP-dependent RNA helicase PRP28	gi|118597484|sp|Q2HEB0.1|PRP28_CHAGB	1.2	30.4	44.12	1	NA	NA	NA	56.9831	135.641	1.25119	0.00616361
MalCi_615.12	Cutinase transcription factor 1 beta	gi|1706177|sp|P52959.1|CTF1B_FUSSO	5e-48	187	24.78	88	NA	NA	NA	5377.69	12806.3	1.2518	3.12e-06
MalCi_603.56	Auxin response factor 11; AltName: FullOsARF5; AltName: FullOsMP; AltName: FullProtein MONOPTEROS-like	gi|75248068|sp|Q8S983.1|ARFK_ORYSJ	0.43	37	26.34	20	NA	NA	NA	25.6335	61.1002	1.25315	0.035147
MalCi_790.35	Glutamyl-tRNA(Gln) amidotransferase subunit A, mitochondrial; ShortGlu-AdT subunit A; AltName: FullGlutaminyl-tRNA synthase-like protein 1	gi|82177180|sp|Q8AVG9.1|GATA_XENLA	2e-12	69.3	35.48	9	NA	NA	NA	215.121	513.143	1.25421	3.54e-05
MalCi_431.9	SRSF protein kinase 3; AltName: FullMuscle-specific serine kinase 1; ShortMSSK-1; AltName: FullSerine/arginine-rich protein-specific kinase 3; ShortSR-protein-specific kinase 3; AltName: FullSerine/threonine-protein kinase 23	gi|327488457|sp|B8Y466.1|SRPK3_PIG	5e-05	44.3	42.86	0	NA	NA	NA	487.699	1164.45	1.25559	1.62e-07
MalCi_052.4	Lactose permease	gi|125935|sp|P07921.1|LACP_KLULA	1e-55	199	31.51	20	NA	NA	YES	488.393	1169.2	1.25941	0.000438937
MalCi_623.6	NA	NA	NA	NA	NA	NA	NA	NA	NA	1184.21	2841.37	1.26266	0.000222484
MalCi_630.2	Isopenicillin N epimerase component 1; ShortIPN epimerase component 1; AltName: FullIsopenicillin N epimerase acyl-CoA synthase component	gi|74620363|sp|Q8J0E9.1|CEFD1_ACRCH	2e-138	415	53.89	4	NA	NA	NA	175.987	422.795	1.26449	9.88e-05
MalCi_657.22	NCK-interacting protein with SH3 domain; AltName: Full54 kDa VacA-interacting protein; ShortVIP54; AltName: Full90 kDa N-WASP-interacting protein; AltName: Full90 kDa SH3 protein interacting with Nck; AltName: FullSH3 adapter protein SPIN90; AltName: FullWASP-interacting SH3-domain protein; ShortWISH; AltName: FullWiskott-Aldrich syndrome protein-binding protein; ShortN-WASP-binding protein	gi|57015413|sp|Q9ESJ4.2|SPN90_MOUSE	2.6	33.9	32.5	5	NA	NA	NA	695.418	1677.85	1.27066	1.15e-07
MalCi_241.5	Oxysterol-binding protein homolog 4; AltName: FullProtein KES1	gi|547769|sp|P35844.1|KES1_YEAST	1.8	32.3	25	0	NA	NA	YES	140.806	340.502	1.27395	0.000267529
MalCi_673.49	Beta-apo-4'-carotenal oxygenase; AltName: FullBeta-apo-4'-carotenal dehydrogenase	gi|565683213|sp|F6IBC7.2|CARD_GIBF5	0	541	49.33	5	NA	NA	NA	1656.86	4007.52	1.27426	1.38e-08
MalCi_602.6	Porphobilinogen deaminase; ShortPBG; AltName: FullHydroxymethylbilane synthase; ShortHMBS; AltName: FullPre-uroporphyrinogen synthase	gi|61225723|sp|P0A1Q8.1|HEM3_SALTY	5.7	33.9	33.82	7	GH78-CBM67	4.7e-168	NA	93.4352	226.293	1.27615	0.00107679
MalCi_737.9	NA	NA	NA	NA	NA	NA	NA	NA	NA	40.3402	97.7315	1.27661	0.0113947
MalCi_530.12	NA	NA	NA	NA	NA	NA	NA	NA	NA	152.455	370.037	1.27929	0.000144074
MalCi_300.1	Long-chain-fatty-acid--CoA ligase 2; AltName: FullFatty acid activator 2; AltName: FullLong-chain acyl-CoA synthetase 2	gi|74638740|sp|Q9P7D7.1|LCF2_SCHPO	0	583	43.19	18	NA	NA	NA	2413.31	5859.96	1.27988	7.39e-06
MalCi_365.32	Methylated-DNA--protein-cysteine methyltransferase; AltName: Full6-O-methylguanine-DNA methyltransferase; ShortMGMT; AltName: FullO-6-methylguanine-DNA-alkyltransferase	gi|259515425|sp|C6A382.1|OGT_THESM	2e-12	65.9	50.77	2	NA	NA	NA	467.264	1136.95	1.28286	1.66e-07
MalCi_414.1	Choline oxidase	gi|75523947|sp|Q7X2H8.1|CHOX_ARTGO	2e-111	349	41.31	40	AA3	2.8e-90	NA	1111.5	2704.53	1.28287	0.000750578
MalCi_683.5	NA	NA	NA	NA	NA	NA	NA	NA	NA	506.157	1231.63	1.28291	3.92e-07
MalCi_775.2	NA	NA	NA	NA	NA	NA	NA	NA	NA	226.818	553.674	1.2875	8.82e-05
MalCi_808.16	Probable galactose dehydrogenase GalD	gi|81774634|sp|Q92RN6.1|GALD_RHIME	2e-53	180	38.85	14	NA	NA	NA	691.447	1689.47	1.28888	1.09e-08
MalCi_441.1	Retrovirus-related Pol polyprotein from transposon TNT 1-94; Includes: Protease; Includes: Reverse transcriptase; Includes: Endonuclease	gi|130582|sp|P10978.1|POLX_TOBAC	2e-74	259	31.94	27	NA	NA	NA	98.6743	241.476	1.29113	0.00576511
MalCi_674.12	Peptide chain release factor 3; ShortRF-3	gi|226726319|sp|B1WUP2.1|RF3_CYAA5	2.5	29.3	45	1	NA	NA	NA	180.899	443.156	1.29263	0.000403561
MalCi_748.9	Endoglucanase E1; AltName: FullCellulase E1; AltName: FullEndo-1,4-beta-glucanase E1; AltName: FullEndocellulase E1; Flags: Precursor	gi|1708075|sp|P54583.1|GUN1_ACIC1	3e-17	87	26.13	62	GH5	2.1e-43	YES	102.555	252.056	1.29735	0.000521225
MalCi_756.24	Agglutinin-like protein ARB_02240; AltName: FullAdhesin ARB_02240; Flags: Precursor	gi|952543415|sp|D4B1B1.1|ALS1_ARTBC	6e-75	267	45.1	47	NA	NA	NA	4405.63	10828.3	1.29738	0.000116113
MalCi_603.34	Pentatricopeptide repeat-containing protein 1, mitochondrial; Flags: Precursor	gi|74676187|sp|O94368.1|PPR1_SCHPO	6.8	32.7	31.4	10	NA	NA	YES	1344.7	3305.1	1.29741	2.62e-07
MalCi_652.31	Uncharacterized protein YMR244W	gi|2497201|sp|Q04018.1|YM79_YEAST	4e-108	330	56.38	19	GH132	7e-90	YES	2825.19	6963.6	1.30149	3.08e-06
MalCi_741.10	Ammonium transporter 1	gi|74623691|sp|Q9C0V1.1|AMT1_SCHPO	3e-136	401	63.79	2	NA	NA	NA	183.018	451.291	1.30207	4.32e-05
MalCi_133.1	Biofilm regulator 1	gi|74584201|sp|Q59LY1.1|BRG1_CANAL	1e-13	76.6	65.91	0	NA	NA	NA	1661.5	4102.04	1.30386	0.00139565
MalCi_809.9	Coagulation factor V; AltName: FullActivated protein C cofactor; Contains: Coagulation factor V heavy chain; Contains: Coagulation factor V light chain; Flags: Precursor	gi|2493324|sp|Q28107.1|FA5_BOVIN	1.8	32.3	33.33	12	NA	NA	NA	2260.09	5586.41	1.30554	0.0182797
MalCi_308.19	Serine/threonine-protein kinase B	gi|15214308|sp|P74297.1|SPKB_SYNY3	0.28	35.8	40.48	14	NA	NA	NA	6624.97	16381.8	1.30611	2.48e-06
MalCi_179.8	NA	NA	NA	NA	NA	NA	NA	NA	NA	66.595	164.713	1.30647	0.00222302
MalCi_677.3	NA	NA	NA	NA	NA	NA	NA	NA	NA	1948.2	4832.17	1.31053	1e-05
MalCi_806.27	Repressor of RNA polymerase III transcription maf1	gi|259016476|sp|O14109.5|MAF1_SCHPO	5e-52	181	40.68	51	NA	NA	NA	3522.21	8739.85	1.31113	2.4e-09
MalCi_344.17	Palmitoleoyl-protein carboxylesterase notum1'; Flags: Precursor	gi|857215770|sp|A0A0D3QS98.1|NOT1P_XENLA	1.3	32.3	24.63	24	NA	NA	NA	51.1149	127.49	1.31857	0.0043269
MalCi_248.17	tRNA(Met) cytidine acetyltransferase TmcA	gi|317412137|sp|A3N059.1|TMCA_ACTP2	0.1	33.9	28.74	24	NA	NA	YES	42.2764	105.835	1.32388	0.00576511
MalCi_150.6	Sorting nexin-12	gi|74625851|sp|Q9USN1.1|SNX12_SCHPO	4e-30	125	28.57	66	NA	NA	NA	783.35	1965.15	1.32691	1.14e-09
MalCi_236.17	Sphingoid long-chain base transporter RSB1	gi|292630889|sp|B5VRU8.1|RSB1_YEAS6	4e-06	49.7	33.71	0	NA	NA	NA	1512.98	3798.28	1.32795	0.0396251
MalCi_804.39	Hexose transporter 2	gi|1730047|sp|P53387.1|KHT2_KLULC	3e-33	126	49.63	2	NA	NA	NA	116.872	293.578	1.32882	0.000253629
MalCi_216.54	Peroxisomal acyl-coenzyme A oxidase 1; ShortAOX; AltName: FullPalmitoyl-CoA oxidase	gi|380865362|sp|Q8HYL8.2|ACOX1_PHACI	4e-127	396	37.46	16	NA	NA	NA	947.205	2384.07	1.33168	0.0266199
MalCi_566.6	Uncharacterized transporter C11D3.18C	gi|1351714|sp|Q10097.1|YAOI_SCHPO	2e-62	218	30.67	15	NA	NA	NA	398.152	1002.36	1.33201	1.18e-07
MalCi_695.36	NA	NA	NA	NA	NA	NA	NA	NA	NA	5889.65	14831.7	1.33243	6.66e-09
MalCi_110.1	Flavonoid 3'-monooxygenase; AltName: FullCytochrome P450 75B2; AltName: FullFlavonoid 3'-hydroxylase [Petunia x hybrida]	gi|27151498|sp|Q9SBQ9.1|F3PH_PETHY	4e-33	133	27.84	26	NA	NA	NA	862.404	2192.83	1.34636	5.34e-09
MalCi_100.5	NAP1-binding protein 2	gi|74655035|sp|Q12163.1|NBP2_YEAST	6e-19	89.7	43.22	9	NA	NA	NA	992.056	2523.61	1.347	7.63e-08
MalCi_790.16	Beta-glucosidase 1B; AltName: FullCellobiase 1B	gi|121774515|sp|Q25BW4.1|BGL1B_PHACH	5e-122	369	52.94	7	GH1	9.4e-96	NA	1893.86	4838.28	1.35316	3.01e-10
MalCi_695.4	Cutinase; AltName: FullCutin hydrolase; Flags: Precursor	gi|29839380|sp|Q8X1P1.1|CUTI_BLUGH	4e-27	110	37.06	21	CE5	4.4e-40	YES	971.628	2494.57	1.36032	3.05e-06
MalCi_291.5	Glutathione S-transferase kappa 1; AltName: FullGST 13-13; AltName: FullGST class-kappa; AltName: FullGSTK1-1; ShorthGSTK1; AltName: FullGlutathione S-transferase subunit 13	gi|12643338|sp|Q9Y2Q3.3|GSTK1_HUMAN	6e-10	61.2	29.34	21	NA	NA	NA	21.1602	54.4196	1.36278	0.026402
MalCi_632.47	Structure-specific endonuclease subunit SLX4	gi|754285851|sp|C1H7M6.2|SLX4_PARBA	2	34.7	42.11	7	NA	NA	NA	1141	2935.41	1.36326	1.5e-08
MalCi_384.4	DNA-directed RNA polymerase subunit beta; ShortRNAP subunit beta; AltName: FullRNA polymerase subunit beta; AltName: FullTranscriptase subunit beta	gi|122942154|sp|Q0BYA7.1|RPOB_HYPNA	2.4	33.5	28.04	11	NA	NA	NA	123.374	317.727	1.36475	9.02e-05
MalCi_678.22	Chromate transport protein [Pseudomonas aeruginosa]	gi|116370|sp|P14285.1|CHRA_PSEAI	0.0001	47.4	29.03	6	NA	NA	NA	319.885	826.938	1.37023	1.66e-07
MalCi_624.28	Protein ERD1	gi|1169545|sp|P41771.1|ERD1_KLULA	7e-13	68.9	33.58	22	NA	NA	NA	245.653	642.071	1.38611	1.1e-06
MalCi_589.39	Coiled-coil domain-containing protein 150	gi|182705170|sp|Q8NCX0.2|CC150_HUMAN	0.32	38.1	28.68	9	NA	NA	NA	1293.16	3382.37	1.38714	1.59e-08
MalCi_667.6	Period circadian protein homolog 2; ShorthPER2; AltName: FullCircadian clock protein PERIOD 2	gi|14917029|sp|O15055.2|PER2_HUMAN	3.7	32.3	31.58	12	NA	NA	NA	39.4223	103.405	1.39123	0.00518879
MalCi_150.5	Sorting nexin-12	gi|74625851|sp|Q9USN1.1|SNX12_SCHPO	1e-38	159	26.43	42	NA	NA	NA	1682.78	4444.01	1.40102	0.00201914
MalCi_139.4	Protein arginine N-methyltransferase 7; AltName: FullHistone-arginine N-methyltransferase PRMT7; AltName: Full[Myelin basic protein]-arginine N-methyltransferase PRMT7	gi|82233719|sp|Q5ZIB9.1|ANM7_CHICK	0.14	37	29.46	11	NA	NA	NA	26011.6	68813.4	1.40353	0.000630613
MalCi_476.6	Dual-specificity RNA methyltransferase RlmN; AltName: Full23S rRNA (adenine(2503)-C(2))-methyltransferase; AltName: Full23S rRNA m2A2503 methyltransferase; AltName: FullRibosomal RNA large subunit methyltransferase N; AltName: FulltRNA (adenine(37)-C(2))-methyltransferase; AltName: FulltRNA m2A37 methyltransferase	gi|123753053|sp|Q2RP22.1|RLMN_RHORT	0.25	33.5	38.18	5	NA	NA	NA	38.9736	103.501	1.40908	0.00329732
MalCi_673.63	NA	NA	NA	NA	NA	NA	NA	NA	NA	317.25	847.411	1.41744	8.45e-08
MalCi_646.16	Probable mannan endo-1,4-beta-mannosidase C; AltName: FullEndo-beta-1,4-mannanase C; Flags: Precursor	gi|121733403|sp|Q0C8J3.1|MANC_ASPTN	0	675	79.32	8	GH5	2.6e-33	YES	963.638	2576.52	1.41886	4.13e-11
MalCi_275.5	2-succinylbenzoate--CoA ligase; AltName: Fullo-succinylbenzoyl-CoA synthetase; ShortOSB-CoA synthetase	gi|166233669|sp|A7Z809.1|MENE_BACA2	1e-07	56.6	23.79	48	NA	NA	NA	107.737	288.927	1.42319	7.26e-05
MalCi_712.3	NA	NA	NA	NA	NA	NA	NA	NA	NA	33.5463	89.9961	1.42371	0.00525151
MalCi_564.4	Voltage-dependent L-type calcium channel subunit alpha-1S; AltName: FullCalcium channel, L type, alpha-1 polypeptide, isoform 3, skeletal muscle; AltName: FullVoltage-gated calcium channel subunit alpha Cav1.1	gi|116408|sp|P07293.1|CAC1S_RABIT	0.052	37.7	38.89	6	NA	NA	NA	375.777	1010.32	1.42686	1.54e-08
MalCi_712.34	Cell division protein FtsZ	gi|81170475|sp|Q74JY1.1|FTSZ_LACJO	0.43	31.6	32.81	5	NA	NA	NA	45.11	121.385	1.42807	0.00211645
MalCi_610.8	NA	NA	NA	NA	NA	NA	NA	NA	YES	10598	28665.6	1.43553	0.000164814
MalCi_647.5	Uncharacterized protein C2orf50 homolog	gi|160017658|sp|Q1JPL0.2|CB050_BOVIN	0.41	32.3	31.34	8	NA	NA	NA	1563.53	4237.92	1.43855	3.99e-11
MalCi_629.9	SsrA-binding protein; AltName: FullSmall protein B	gi|61216486|sp|Q6A811.1|SSRP_PROAC	0.71	34.7	32.76	4	NA	NA	NA	3832.81	10421.4	1.44308	5.38e-11
MalCi_359.5	Polymerase I and transcript release factor; AltName: FullCav-p60; AltName: FullCavin-1	gi|56749456|sp|O54724.1|PTRF_MOUSE	0.84	35	33.82	4	NA	NA	NA	1683.98	4594.12	1.44791	9.25e-12
MalCi_517.2	Uncharacterized HAD-hydrolase MJ1437	gi|38258704|sp|Q58832.1|Y1437_METJA	3e-07	53.5	26.88	26	NA	NA	NA	1373.98	3757.81	1.45153	1.15e-11
MalCi_427.13	Tic20 family protein Ycf60	gi|122194660|sp|Q1XDC7.1|YCF60_PYRYE	5.8	31.6	25.68	1	NA	NA	NA	181.649	497.959	1.45487	0.0244997
MalCi_612.15	DNA ligase B; AltName: FullPolydeoxyribonucleotide synthase [NAD(+)] B	gi|189046592|sp|A9MKM6.1|LIGB_SALAR	2.2	34.7	22.8	42	NA	NA	NA	2127.94	5839.78	1.45645	0.00100778
MalCi_817.36	Beta-glucosidase B; AltName: FullBeta-D-glucoside glucohydrolase B; AltName: FullCellobiase B; AltName: FullGentiobiase B	gi|74598759|sp|Q5BFG8.1|BGLB_EMENI	0	688	45.74	42	GH3	5.6e-71	NA	3096.42	8507.31	1.4581	1.92e-11
MalCi_442.1	Retrovirus-related Pol polyprotein from transposon TNT 1-94; Includes: Protease; Includes: Reverse transcriptase; Includes: Endonuclease	gi|130582|sp|P10978.1|POLX_TOBAC	1e-15	80.9	32.68	7	NA	NA	NA	32.8888	90.3797	1.4584	0.00436319
MalCi_633.2	Uncharacterized protein G1340L; ShortpG1340L [African swine fever virus tick/South Africa/Pretoriuskop Pr4/1996]	gi|229891831|sp|P0CA42.1|VF134_ASFP4	1.3	30	30.61	0	NA	NA	NA	44.8135	123.223	1.45927	0.00470684
MalCi_308.1	Calcium-transporting ATPase 3	gi|114303|sp|P22189.1|ATC3_SCHPO	0	979	50.28	73	NA	NA	NA	1894.47	5214.37	1.4607	0.00194045
MalCi_548.10	Bacterial dynamin-like protein; ShortBDLP	gi|586946270|sp|B2IZD3.1|BDLP_NOSP7	0.26	33.1	38.89	0	NA	NA	NA	36.6042	100.768	1.46096	0.00390515
MalCi_472.9	50S ribosomal protein L10	gi|122381568|sp|Q1AU20.1|RL10_RUBXD	0.6	33.9	35.14	8	NA	NA	YES	10501.3	28965.8	1.46378	1.02e-09
MalCi_775.19	Pyrroline-5-carboxylate reductase; ShortP5C reductase; ShortP5CR; AltName: FullPCA reductase	gi|71159808|sp|P0A9L8.1|P5CR_ECOLI	1.8	32.7	33.33	13	NA	NA	NA	16.4625	45.6613	1.47179	0.039813
MalCi_537.31	Protein SOK1	gi|1351087|sp|P40317.2|SOK1_YEAST	3e-31	133	25.17	84	NA	NA	NA	876.778	2432.48	1.47215	6.66e-12
MalCi_708.3	Uncharacterized transporter C1683.12	gi|74638719|sp|Q9P6J0.1|YHDC_SCHPO	3e-56	201	30.29	21	NA	NA	NA	252.3	706.832	1.48623	4.51e-08
MalCi_432.3	Genome polyprotein; Contains: Protein p5.6; Contains: Protein p32; Contains: NTPase; AltName: Fullp39; Contains: Protein p30; Contains: Viral genome-linked protein; AltName: FullVPg; AltName: Fullp13; Contains: Protease-polymerase p76; ShortPro-Pol	gi|193806355|sp|P27408.2|POLG_FCVF4	3.5	29.3	40.48	2	NA	NA	NA	31693.4	88801	1.48639	6.21e-08
MalCi_664.18	Alkylglycerol monooxygenase; AltName: FullTransmembrane protein 195	gi|82179444|sp|Q5M8F9.1|ALKMO_XENTR	8e-10	63.5	29.38	29	NA	NA	NA	1543.32	4330.12	1.48837	5.64e-05
MalCi_566.4	Zinc finger protein CONSTANS-LIKE 3	gi|17433082|sp|Q9SK53.1|COL3_ARATH	0.74	35.8	22.45	13	NA	NA	NA	3437.58	9645.74	1.4885	1.92e-10
MalCi_714.3	NA	NA	NA	NA	NA	NA	NA	NA	NA	976.12	2744.94	1.49164	2.31e-12
MalCi_359.7	Cell wall mannoprotein 1; Flags: Precursor	gi|74622310|sp|Q8TG42.1|MP1_ASPFL	1e-15	76.6	31.52	0	NA	NA	YES	289.404	815.607	1.49479	0.0011095
MalCi_236.9	DNA-directed RNA polymerase II subunit RPB1; ShortRNA polymerase II subunit B1; AltName: FullDNA-directed RNA polymerase III largest subunit	gi|133328|sp|P14248.1|RPB1_PLAFD	0.002	45.4	24.39	16	NA	NA	NA	133.969	377.853	1.49593	6.2e-06
MalCi_600.8	Catechol 1,2-dioxygenase	gi|209572875|sp|P86029.1|HQD2_CANAL	3e-83	259	47.72	11	NA	NA	NA	551.564	1556.59	1.49679	0.0353371
MalCi_221.5	ARF guanine-nucleotide exchange factor 2	gi|731408|sp|P39993.1|GEA2_YEAST	9.3	32.3	30.19	0	NA	NA	NA	609.454	1721.59	1.49815	5.36e-06
MalCi_698.5	Cytosolic carboxypeptidase-like protein 5; AltName: FullATP/GTP-binding protein-like 5	gi|317373333|sp|Q09M02.2|CBPC5_MOUSE	0.98	33.1	36.51	9	NA	NA	NA	46.2806	130.879	1.49975	0.00107023
MalCi_632.46	NA	NA	NA	NA	NA	NA	NA	NA	NA	650.658	1843.31	1.50233	0.00265668
MalCi_482.1	Putative band 7 family protein R614 [Acanthamoeba polyphaga mimivirus]	gi|81999808|sp|Q5UP73.1|YR614_MIMIV	1e-56	192	36.33	3	NA	NA	NA	2228.62	6333.12	1.50676	1.62e-09
MalCi_783.26	Uncharacterized glycosidase Rv0584; Flags: Precursor	gi|81345387|sp|O86365.1|Y584_MYCTU	7e-53	201	30.55	54	GH92	9.3e-161	YES	1143.29	3251.75	1.50802	9.78e-13
MalCi_679.7	Dual specificity protein kinase FUZ7	gi|122065189|sp|Q99078.2|FUZ7_USTMA	1e-114	353	50.86	47	NA	NA	NA	3997.76	11441.8	1.51705	4.97e-12
MalCi_729.28	NA	NA	NA	NA	NA	NA	NA	NA	NA	15.7689	45.2298	1.52019	0.0244945
MalCi_809.26	Bifunctional solanapyrone synthase; AltName: FullProsolanapyrone-II oxidase; AltName: FullProsolanapyrone-III cycloisomerase; Flags: Precursor	gi|380877147|sp|D7UQ40.1|SOL5_ALTSO	1e-35	143	28.43	61	AA7	2.2e-45	YES	58.4862	168.022	1.52248	0.0166318
MalCi_808.43	Chromosomal replication initiator protein DnaA	gi|189083280|sp|A8FP46.1|DNAA_SHESH	0.084	35.8	36.96	0	NA	NA	NA	1100.51	3165.29	1.52416	1.39e-12
MalCi_382.1	Sterol uptake control protein 2	gi|74656127|sp|Q59QC7.1|UPC2_CANAL	4e-16	83.6	24.04	54	NA	NA	NA	1796.44	5177.39	1.52708	8.57e-13
MalCi_799.36	Probable serine/threonine-protein kinase fnkB; AltName: FullFNIP repeat-containing protein B	gi|74859349|sp|Q55FV4.1|FNKB_DICDI	0.094	37.4	39.02	0	NA	NA	NA	102.635	297.206	1.53395	1.74e-05
MalCi_574.4	Putative bifunctional amine oxidase DDB_G0291301; Includes: Putative sarcosine oxidase; ShortPSO; Includes: Putative L-amino-acid oxidase	gi|74851486|sp|Q54EW2.1|Y9130_DICDI	0.94	32	31.03	0	NA	NA	NA	15.2919	44.3508	1.53619	0.0211462
MalCi_061.10	NA	NA	NA	NA	NA	NA	NA	NA	NA	18356.7	53507.5	1.54344	8.89e-07
MalCi_122.7	NA	NA	NA	NA	NA	NA	NA	NA	YES	346.091	1010.27	1.54552	0.00282544
MalCi_783.30	Cyanogenic beta-glucosidase; AltName: FullLinamarase; Flags: Precursor	gi|114975|sp|P26205.1|BGLT_TRIRP	1	32.7	30.21	25	NA	NA	NA	302.886	884.874	1.5467	2.09e-09
MalCi_558.19	Cell surface antigen I/II; Contains: Cell surface antigen II; Flags: Precursor	gi|1351100|sp|P21979.2|SPAA_STRDO	0.022	38.9	27.1	16	NA	NA	NA	271.89	800.056	1.55708	0.00016351
MalCi_558.16	NA	NA	NA	NA	NA	NA	NA	NA	NA	2080.69	6147.77	1.563	5.16e-09
MalCi_235.11	2,4-dichlorophenol 6-monooxygenase; AltName: Full2,4-dichlorophenol hydroxylase; Short2,4-DCP hydroxylase	gi|47117244|sp|Q8KN28.3|TFDB_DELAC	2e-11	66.6	28.64	29	NA	NA	NA	16.6868	49.3053	1.56304	0.0146053
MalCi_688.70	3-hydroxypropionyl-coenzyme A dehydratase; Short3-hydroxypropionyl-CoA dehydratase	gi|322518307|sp|A4YI89.1|HPCD_METS5	7e-26	107	34.43	19	NA	NA	NA	39.9276	118.205	1.56583	0.000882461
MalCi_534.3	Uncharacterized transcriptional regulatory protein C1327.01c	gi|206557937|sp|Q1MTM9.2|YFN1_SCHPO	9e-07	55.8	25.15	18	NA	NA	NA	880.87	2610.73	1.56746	1.76e-13
MalCi_494.28	Myosin-1; AltName: FullClass I unconventional myosin; AltName: FullType I myosin	gi|190360006|sp|A8PWF6.2|MYO1_MALGO	0.002	42.7	27.35	10	NA	NA	YES	29327.7	86950.2	1.56792	8.78e-08
MalCi_744.4	Elongation factor G; ShortEF-G	gi|189027966|sp|A7NR66.1|EFG_ROSCS	0.017	40.8	28.57	22	NA	NA	NA	223.075	662.017	1.56934	1.61e-08
MalCi_632.12	Protein argonaute 3; ShortOsAGO3	gi|75144522|sp|Q7XTS3.2|AGO3_ORYSJ	4.9	31.6	28.57	0	NA	NA	NA	426.415	1265.56	1.56944	1.08e-06
MalCi_783.29	Selenoprotein K; ShortSelK	gi|189034061|sp|Q9JLJ1.3|SELK_MOUSE	6.7	28.9	26.23	13	NA	NA	YES	2318.72	6885.14	1.57016	1.76e-13
MalCi_684.15	Chaperone protein DnaJ	gi|62899996|sp|Q7VG06.1|DNAJ_HELHP	7.3	28.5	28.95	0	NA	NA	NA	13.6727	40.7388	1.5751	0.0226287
MalCi_171.1	Protein US34; Flags: Precursor	gi|384951498|sp|F5HEF3.1|US34_HCMVM	1.7	31.6	46	4	NA	NA	NA	39.1258	117.853	1.5908	0.000687462
MalCi_403.2	Nuclear hormone receptor family member nhr-28	gi|17380468|sp|Q17905.3|NHR28_CAEEL	0.32	35.4	26.19	39	NA	NA	NA	30.9448	93.2565	1.59151	0.00172658
MalCi_760.11	NA	NA	NA	NA	NA	NA	NA	NA	NA	9487.04	28638.4	1.59392	2.47e-05
MalCi_706.12	Bifunctional protease/dUTPase; Includes: Aspartic protease; Includes: Deoxyuridine 5'-triphosphate nucleotidohydrolase; ShortdUTPase; AltName: FulldUTP pyrophosphatase	gi|300669625|sp|P31625.2|VPRT_JSRV	3.1	31.2	32.89	6	NA	NA	NA	53.652	162.124	1.5954	0.0409781
MalCi_780.39	Probable 1,4-beta-D-glucan cellobiohydrolase C; AltName: FullBeta-glucancellobiohydrolase C; AltName: FullExocellobiohydrolase C; AltName: FullExoglucanase C; Flags: Precursor	gi|74668313|sp|Q4WFK4.1|CBHC_ASPFU	5e-71	230	56.31	16	GH6	1.5e-46	YES	586.252	1773.34	1.59688	4.03e-06
MalCi_500.22	Chaperone protein DnaK; AltName: FullHSP70; AltName: FullHeat shock 70 kDa protein; AltName: FullHeat shock protein 70	gi|115298693|sp|Q6YPM1.2|DNAK_ONYPE	2.2	33.9	23.3	28	NA	NA	NA	672.223	2037.91	1.60008	8.65e-05
MalCi_729.27	Component of gems protein 5; AltName: FullGemin-5	gi|74996696|sp|Q54IY5.1|GEMI5_DICDI	5e-05	52	27.64	3	NA	NA	NA	15281.9	46474	1.6046	9.91e-09
MalCi_099.12	L-arabonate dehydratase; AltName: FullL-arabinonate dehydratase	gi|123080453|sp|Q1JUQ1.1|ARADA_AZOBR	7e-45	163	46.88	9	NA	NA	NA	32.3835	99.6974	1.6223	0.00141477
MalCi_580.28	Uncharacterized membrane protein C24H6.13	gi|1175441|sp|Q09766.1|YA7D_SCHPO	1e-26	109	43.2	3	NA	NA	NA	718.163	2215.94	1.62554	1.88e-05
MalCi_762.39	Cytochrome P450 52A12; AltName: FullAlkane hydroxylase 1; AltName: FullAlkane-inducible p450alk 1; AltName: FullDH-ALK2 [Debaryomyces hansenii]	gi|223590183|sp|Q9Y757.2|CP52L_DEBHN	7e-97	310	38.03	46	NA	NA	NA	371.247	1156.7	1.63956	9.97e-11
MalCi_629.14	Kynurenine--oxoglutarate transaminase 3; AltName: FullCysteine-S-conjugate beta-lyase 2; AltName: FullKynurenine aminotransferase III; ShortKATIII; AltName: FullKynurenine--glyoxylate transaminase; AltName: FullKynurenine--oxoglutarate transaminase III	gi|74710502|sp|Q6YP21.1|KAT3_HUMAN	4e-19	88.6	31.93	27	NA	NA	NA	19.9457	62.4107	1.64571	0.00486464
MalCi_756.13	Long-chain-alcohol oxidase FAO2; AltName: FullLong-chain fatty alcohol oxidase 2	gi|300680945|sp|B5WWZ9.1|FAO2_LOTJA	5e-74	260	34.1	63	AA3	4e-41	NA	653.306	2052.46	1.65152	6.31e-11
MalCi_413.4	Formamidopyrimidine-DNA glycosylase; ShortFapy-DNA glycosylase; AltName: FullDNA-(apurinic or apyrimidinic site) lyase MutM; ShortAP lyase MutM	gi|48474241|sp|Q9X981.4|FPG_SERMA	2.5	30	32	3	NA	NA	NA	45.3988	143.249	1.6578	0.000187733
MalCi_600.12	Lactose permease	gi|125935|sp|P07921.1|LACP_KLULA	2e-40	157	26.22	35	NA	NA	NA	7052.17	22340.6	1.66353	0.00614
MalCi_504.4	Probable mannan endo-1,4-beta-mannosidase A; AltName: FullEndo-beta-1,4-mannanase A; Flags: Precursor	gi|294956668|sp|A1D8Y6.1|MANA_NEOFI	2e-109	332	51.3	7	GH5	3e-35	YES	241.084	764.671	1.6653	4.92e-10
MalCi_079.13	Protein alcS	gi|121774444|sp|Q24JP1.1|ALCS_ASPFU	5e-09	55.1	39.33	4	NA	NA	NA	353.465	1131.93	1.67914	1.06e-08
MalCi_099.7	General alpha-glucoside permease	gi|26400158|sp|O14091.1|SUT1_SCHPO	2e-11	69.3	24.92	77	NA	NA	NA	1478.72	4756.94	1.68568	2.68e-15
MalCi_564.3	Minor capsid protein L2 [Human papillomavirus type 31]	gi|138670|sp|P17389.1|VL2_HPV31	4.1	30	40.91	1	NA	NA	NA	19.3244	62.3788	1.69063	0.0119596
MalCi_555.2	NA	NA	NA	NA	NA	NA	NA	NA	NA	23727.1	77079.2	1.6998	2.9e-05
MalCi_747.11	Mediator of DNA damage checkpoint protein 1; AltName: FullNuclear factor with BRCT domains 1	gi|68565390|sp|Q14676.3|MDC1_HUMAN	9.3	33.1	32.2	0	NA	NA	NA	4124.86	13553.5	1.71625	7.56e-15
MalCi_670.67	Thioredoxin-like reductase Rv2466c	gi|81669275|sp|O53193.1|TRLR_MYCTU	8.3	31.2	27.27	0	NA	NA	YES	140.943	465.691	1.72426	0.00628403
MalCi_695.37	Protein S-acyltransferase 21; AltName: FullProbable palmitoyltransferase At2g33640; AltName: FullZinc finger DHHC domain-containing protein At2g33640	gi|75254668|sp|Q6DR03.1|ZDHC3_ARATH	0.77	31.6	39.53	1	NA	NA	NA	54.9385	181.606	1.72493	2.98e-05
MalCi_682.4	CD97 antigen; AltName: CD_antigenCD97; Flags: Precursor	gi|42558906|sp|Q9Z0M6.2|CD97_MOUSE	0.011	37.7	33.96	2	NA	NA	YES	3107.48	10311.5	1.73044	0.00039483
MalCi_624.16	Probable glycosidase crf1; AltName: FullCrh-like protein 1; AltName: AllergenAsp f 9; Flags: Precursor	gi|85540942|sp|Q8J0P4.2|CRF1_ASPFU	2e-61	206	49.75	4	GH16	5.3e-23	NA	661.157	2194.81	1.73103	1.14e-15
MalCi_632.11	NA	NA	NA	NA	NA	NA	NA	NA	NA	685.849	2279.28	1.73261	6.24e-12
MalCi_611.3	Quinic acid utilization activator	gi|146345503|sp|P10563.2|QUTA_EMENI	1e-62	232	31.48	68	NA	NA	NA	2181.56	7272.3	1.73705	9.52e-08
MalCi_589.58	NA	NA	NA	NA	NA	NA	CBM48	0.00022	NA	14781.4	49784.9	1.75193	8.81e-11
MalCi_566.9	F-box protein At4g05010	gi|75265491|sp|Q9S9T6.1|FB220_ARATH	0.025	38.9	44.64	3	NA	NA	NA	695.928	2347.59	1.75417	0.000395445
MalCi_678.13	ATP-dependent RNA helicase DBP4	gi|218512020|sp|Q6BXG0.2|DBP4_DEBHA	0.29	33.5	33.33	1	NA	NA	NA	29772.5	100533	1.75562	8.81e-11
MalCi_674.13	Zinc finger protein rotund; AltName: FullZinc finger protein roughened eye	gi|75026999|sp|Q9VI93.2|RN_DROME	5.9	30.8	36.17	1	NA	NA	NA	15.4002	52.0223	1.75618	0.00515822
MalCi_744.3	DnaJ-related protein SCJ1; ShortJ protein SCJ1; Flags: Precursor	gi|114152872|sp|P25303.2|SCJ1_YEAST	2.8	31.6	36.17	2	NA	NA	NA	197.317	669.033	1.76156	2.11e-10
MalCi_632.34	23S rRNA (uracil(1939)-C(5))-methyltransferase RlmD; AltName: Full23S rRNA(m5U1939)-methyltransferase	gi|226725375|sp|B0VKL3.1|RLMD_ACIBS	6.3	28.1	36.17	3	NA	NA	NA	9.72022	33.0513	1.76565	0.0227488
MalCi_555.1	NA	NA	NA	NA	NA	NA	NA	NA	NA	2468.99	8417.2	1.76942	0.00303422
MalCi_435.12	Linoleate 10R-lipoxygenase; AltName: FullCyclooxygenase-like fatty acid oxygenase; AltName: FullFatty acid oxygenase ppoC; AltName: FullLinoleate 10R-dioxygenase; Short10R-DOX; AltName: FullPsi-producing oxygenase C; ShortAfPpoC	gi|306756295|sp|Q4WY82.2|PPOC_ASPFU	2e-14	74.7	43.16	2	NA	NA	NA	11.2956	38.5492	1.77095	0.0135838
MalCi_600.9	Carboxy-cis,cis-muconate cyclase; AltName: Full3-carboxy-cis,cis-muconate lactonizing enzyme; ShortCMLE	gi|729079|sp|P38677.3|CMLE_NEUCR	0	516	66.21	7	NA	NA	NA	103.003	352.649	1.77554	0.0237083
MalCi_612.49	Cytochrome b-245 heavy chain; AltName: FullCGD91-phox; AltName: FullCytochrome b(558) subunit beta; ShortCytochrome b558 subunit beta; AltName: FullHeme-binding membrane glycoprotein gp91phox; AltName: FullNeutrophil cytochrome b 91 kDa polypeptide; AltName: Fullgp91-1; AltName: Fullgp91-phox; AltName: Fullp22 phagocyte B-cytochrome	gi|6685252|sp|Q61093.1|CY24B_MOUSE	3e-85	279	32.08	89	NA	NA	NA	497.344	1713.23	1.78441	9.27e-16
MalCi_566.3	Uncharacterized protein Lin1253/Lin1744	gi|20140646|sp|Q925W4.1|Y1253_LISIN	0.003	43.5	32.67	14	NA	NA	NA	242.211	834.865	1.78528	7.89e-12
MalCi_275.8	Uncharacterized transporter YIL166C	gi|731893|sp|P40445.1|YIQ6_YEAST	0.34	32.7	26.23	0	NA	NA	NA	13.6083	47.0038	1.78829	0.00775669
MalCi_283.20	Mismatch repair endonuclease PMS2; AltName: FullDNA mismatch repair protein PMS2; AltName: FullPMS1 protein homolog 2	gi|317373266|sp|P54278.2|PMS2_HUMAN	1.9	32	34.21	2	NA	NA	NA	2022.06	6989.68	1.7894	2.79e-11
MalCi_489.39	Probable endo-beta-1,4-glucanase B; ShortEndoglucanase B; AltName: FullCarboxymethylcellulase B; AltName: FullCellulase 5B; AltName: FullCellulase B; Flags: Precursor	gi|74630831|sp|Q96WQ8.1|EGLB_ASPKW	2e-148	428	69.55	9	GH5	6.3e-34	YES	552.716	1956.45	1.82363	6.85e-17
MalCi_669.8	Ectoine dioxygenase; AltName: FullEctoine hydroxylase	gi|97441546|sp|Q7WHJ0.1|ECTD_BORBR	0.45	31.6	32.5	0	NA	NA	NA	8.87452	31.4211	1.82399	0.0199141
MalCi_133.2	von Willebrand factor A domain-containing protein 5A; AltName: FullBreast cancer suppressor candidate 1; ShortBCSC-1; AltName: FullLoss of heterozygosity 11 chromosomal region 2 gene A protein	gi|62512155|sp|O00534.2|VMA5A_HUMAN	6e-44	174	29.18	63	NA	NA	NA	1190.75	4237.14	1.83122	1.42e-05
MalCi_600.7	DEAD-box ATP-dependent RNA helicase 48	gi|75324058|sp|Q6K7R9.1|RH48_ORYSJ	3.3	33.1	43.86	11	NA	NA	NA	191.011	679.79	1.83143	2.06e-05
MalCi_749.10	Uncharacterized protein L397 [Acanthamoeba polyphaga mimivirus]	gi|82000199|sp|Q5UQJ9.1|YL397_MIMIV	0.99	30	29.09	2	NA	NA	NA	7.26309	26.0831	1.84446	0.0334881
MalCi_669.4	Benzoate 4-monooxygenase; AltName: FullBenzoate-para-hydroxylase; ShortBpH; AltName: FullCytochrome P450 53	gi|117178|sp|P17549.1|CP53_ASPNG	2e-72	232	72.3	0	NA	NA	NA	243.384	874.709	1.84557	0.000544652
MalCi_067.1	Transcriptional regulatory protein pro1; AltName: FullArrested development protein 1	gi|14285695|sp|Q9P326.1|PRO1_NEUCR	5e-167	501	43.7	41	NA	NA	NA	8335.5	29965.1	1.84594	4.84e-15
MalCi_592.7	Probable cytochrome c oxidase subunit 3; AltName: FullCytochrome aa3 subunit 3; AltName: FullCytochrome c oxidase polypeptide III	gi|54036893|sp|P63857.1|COX3_MYCBO	0.08	38.5	27.86	21	NA	NA	YES	4436.89	15962.4	1.84706	1.76e-05
MalCi_274.6	Homeobox protein 4; ShortDdHbx-4	gi|75014090|sp|Q86IH1.1|HBX4_DICDI	4e-13	76.6	51.79	0	NA	NA	NA	1229.78	4432.23	1.84963	1.45e-12
MalCi_524.9	Transmembrane GTPase Marf; AltName: FullMitochondrial assembly regulatory factor; AltName: FullMitofusin	gi|47605850|sp|Q7YU24.1|MARF_DROME	0.63	30.8	44.44	0	NA	NA	NA	6.56177	23.6857	1.85186	0.0362669
MalCi_288.7	Cytochrome P450 52E1; AltName: FullCYPLIIE1 [Candida apicola]	gi|1169076|sp|P43083.1|CP52V_CANAP	1e-99	316	42.82	34	NA	NA	NA	666.793	2411.29	1.8545	2.45e-05
MalCi_799.37	NADH-ubiquinone oxidoreductase chain 5; AltName: FullNADH dehydrogenase subunit 5	gi|128800|sp|P15552.1|NU5M_STRPU	9.5	30.4	32.79	7	NA	NA	NA	6.38131	23.1423	1.85861	0.0415581
MalCi_534.8	Endoglucanase 1; AltName: FullCellulase 1; AltName: FullEndo-1,4-beta-glucanase 1; AltName: FullEndoglucanase I	gi|6016178|sp|P56680.1|GUN1_HUMIN	0	550	64.59	4	GH7	1.3e-161	YES	400.421	1454.87	1.8613	2.37e-14
MalCi_460.6	Probable 1,4-beta-D-glucan cellobiohydrolase A; AltName: FullBeta-glucancellobiohydrolase A; AltName: FullCellobiohydrolase D; AltName: FullExocellobiohydrolase A; AltName: FullExoglucanase A; Flags: Precursor	gi|74595340|sp|Q5B2Q4.1|CBHA_EMENI	0	634	66.59	9	GH7	1e-192	YES	2245.4	8174.72	1.8642	2.06e-09
MalCi_701.10	tRNA N6-adenosine threonylcarbamoyltransferase; AltName: FullN6-L-threonylcarbamoyladenine synthase; Shortt(6)A synthase; AltName: Fullt(6)A37 threonylcarbamoyladenosine biosynthesis protein TsaD; AltName: FulltRNA threonylcarbamoyladenosine biosynthesis protein TsaD	gi|81652497|sp|Q73H71.1|TSAD_WOLPM	0.89	31.6	23.33	0	NA	NA	NA	12.43	45.2778	1.86498	0.00501598
MalCi_724.2	Probable fucosyltransferase 5; ShortAtFUT5	gi|20138425|sp|Q9SJP4.1|FUT5_ARATH	0.4	32.3	29.03	14	NA	NA	NA	16.8673	61.5637	1.86785	0.00170714
MalCi_601.1	Zinc finger protein klf1; AltName: FullKrueppel-like zinc finger transcription factor 1	gi|74698420|sp|Q9US36.1|KLF1_SCHPO	0.3	37	31.43	5	NA	NA	NA	26.0744	95.6698	1.87543	0.000423636
MalCi_756.6	DNA-directed RNA polymerase subunit beta; ShortRNAP subunit beta; AltName: FullRNA polymerase subunit beta; AltName: FullTranscriptase subunit beta	gi|88909635|sp|Q3J5T0.1|RPOB_RHOS4	2.9	33.1	29.03	16	NA	NA	NA	2828.21	10388.2	1.87699	4.05e-08
MalCi_778.7	Tyrosine-protein kinase abl-1	gi|27808642|sp|P03949.4|ABL1_CAEEL	1.2	31.2	63.16	1	NA	NA	NA	11.8086	43.3918	1.87758	0.0200372
MalCi_630.47	Zinc finger protein C25B8.19c	gi|31077068|sp|Q9UTA1.2|YL8J_SCHPO	5e-18	88.2	67.31	0	NA	NA	NA	368.543	1356.67	1.88017	1.44e-11
MalCi_519.20	Beta,beta-carotene 9',10'-oxygenase; AltName: FullB-diox-II; AltName: FullBeta-carotene dioxygenase 2	gi|48474943|sp|Q99NF1.1|BCDO2_MOUSE	7e-39	152	28.45	122	NA	NA	NA	456.579	1685.65	1.88437	5.84e-10
MalCi_099.13	L-arabonate dehydratase; AltName: FullL-arabinonate dehydratase	gi|123080453|sp|Q1JUQ1.1|ARADA_AZOBR	1e-47	169	50.81	1	NA	NA	NA	24.0582	89.1011	1.88892	0.000274176
MalCi_666.6	NA	NA	NA	NA	NA	NA	NA	NA	YES	794.754	2946.63	1.89049	2.87e-19
MalCi_223.6	Nucleolar protein 16	gi|172046084|sp|Q0UBQ5.3|NOP16_PHANO	0.41	31.6	42.86	3	NA	NA	NA	9.93678	36.8711	1.89164	0.0111747
MalCi_572.12	Ferric reduction oxidase 2; ShortAtFRO2; AltName: FullFerric-chelate reductase 2; AltName: FullProtein FERRIC CHELATE REDUCTASE DEFECTIVE 1	gi|75101005|sp|P92949.2|FRO2_ARATH	1	30	32.43	0	NA	NA	NA	6.8222	25.4757	1.90081	0.0323736
MalCi_200.2	Beta-mannosidase B; AltName: FullMannanase B; ShortMannase B	gi|597501007|sp|I2C092.1|MANBB_THIHE	0	1179	65.16	10	GH2	1e-99	NA	2259.01	8469.1	1.90652	9.11e-19
MalCi_372.8	NA	NA	NA	NA	NA	NA	NA	NA	NA	7.88446	29.5991	1.90847	0.0230848
MalCi_669.3	Benzoate 4-monooxygenase; AltName: FullBenzoate-para-hydroxylase; ShortBpH; AltName: FullCytochrome P450 53	gi|117178|sp|P17549.1|CP53_ASPNG	0	531	72.81	1	NA	NA	NA	491.863	1847.84	1.90951	0.0243921
MalCi_688.18	High-affinity nicotinic acid transporter; AltName: FullNicotinic acid permease	gi|1723769|sp|P53322.1|TNA1_YEAST	7e-58	205	27.16	27	NA	NA	NA	580.446	2181.13	1.90984	1.44e-08
MalCi_803.11	Serine protease/ABC transporter B family protein tagC; AltName: FullPrestalk-specific protein tagC; Flags: Precursor	gi|161784272|sp|Q23868.2|TAGC_DICDI	1.3	31.2	33.33	0	NA	NA	NA	35.462	137.304	1.95302	0.0120455
MalCi_067.10	NA	NA	NA	NA	NA	NA	NA	NA	NA	1092.99	4261.67	1.96314	1.05e-20
MalCi_744.2	Meiotically up-regulated gene 14 protein	gi|74625166|sp|Q9P5M9.1|MUG14_SCHPO	2e-71	225	47.23	3	NA	NA	NA	590.447	2303.75	1.9641	6.69e-20
MalCi_747.12	U6 snRNA-associated Sm-like protein LSm2; AltName: FullSmall nuclear ribonucleoprotein D homolog SNP3	gi|586410|sp|P38203.1|LSM2_YEAST	2e-28	115	62.35	0	NA	NA	NA	8167.96	32184	1.97829	6.85e-17
MalCi_499.5	Dynein beta chain, ciliary	gi|729377|sp|P39057.1|DYHC_HELCR	2.9	31.2	25.35	1	NA	NA	NA	241.842	953.981	1.97989	6.79e-15
MalCi_413.15	ATP-binding cassette sub-family A member 8-B	gi|115503761|sp|Q8K440.2|ABC8B_MOUSE	4.3	34.3	24.43	39	NA	NA	NA	12770.9	50558.2	1.98509	1.76e-09
MalCi_803.42	Glycerol-3-phosphate dehydrogenase, mitochondrial; ShortGPD-M; ShortGPDH-M; Flags: Precursor	gi|218526424|sp|A6QLU1.1|GPDM_BOVIN	0	605	50.08	37	NA	NA	NA	6193.24	24625.9	1.99141	1.08e-17
MalCi_695.18	Exoribonuclease 2; AltName: FullExoribonuclease II; ShortRNase II; ShortRibonuclease II	gi|166991022|sp|A1JM34.1|RNB_YERE8	1.4	34.7	26.7	19	NA	NA	NA	5.94041	23.7816	2.00121	0.0305121
MalCi_739.17	Transmembrane emp24 domain-containing protein 10; AltName: Full21 kDa transmembrane-trafficking protein; AltName: FullS31III125; ShortS31I125; AltName: FullTmp-21-I; AltName: FullTransmembrane protein Tmp21; AltName: Fullp23; AltName: Fullp24 family protein delta-1; Shortp24delta1; AltName: Fullp24delta; Flags: Precursor	gi|3915893|sp|P49755.2|TMEDA_HUMAN	0.71	30	32.43	0	NA	NA	NA	6.4174	25.6995	2.00168	0.0221324
MalCi_712.2	Ribonuclease HIII; ShortRNase HIII	gi|81346706|sp|Q5KWF4.1|RNH3_GEOKA	0.096	33.5	54.29	2	NA	NA	NA	6.93048	27.953	2.01197	0.0174164
MalCi_775.17	Chaperone protein DnaK; AltName: FullHSP70; AltName: FullHeat shock 70 kDa protein; AltName: FullHeat shock protein 70	gi|39931098|sp|Q83MH5.1|DNAK_SHIFL	0.58	31.2	40.91	1	NA	NA	NA	7.44356	30.0466	2.01314	0.0137915
MalCi_317.3	Fatty acid hydroxylase domain-containing protein 2	gi|74751947|sp|Q96IV6.1|FXDC2_HUMAN	2e-29	118	31.91	9	NA	NA	NA	73.8504	305.725	2.04956	6.66e-09
MalCi_132.2	NA	NA	NA	NA	NA	NA	NA	NA	YES	35682.9	148241	2.05464	1.82e-13
MalCi_256.3	Protein pob1; AltName: FullBOI protein homolog	gi|26398216|sp|O74653.1|POB1_SCHPO	7e-08	59.7	41.18	1	NA	NA	NA	8352.47	34776	2.05782	6.38e-18
MalCi_615.21	NA	NA	NA	NA	NA	NA	NA	NA	NA	1057.27	4416.27	2.06248	1.39e-22
MalCi_804.19	NA	NA	NA	NA	NA	NA	NA	NA	NA	26.2549	109.958	2.0663	2.08e-05
MalCi_318.3	Probable UDP-N-acetylglucosamine--peptide N-acetylglucosaminyltransferase SPINDLY; ShortEgSPY	gi|75330266|sp|Q8LP10.1|SPY_EUSER	4	28.9	31.71	0	NA	NA	NA	7.47966	31.3572	2.06775	0.00949906
MalCi_691.50	High-affinity glucose transporter	gi|1346290|sp|P49374.1|HGT1_KLULA	2e-12	70.9	30.32	6	NA	NA	NA	31.5739	132.829	2.07276	6.54e-06
MalCi_589.59	Isoleucine--tRNA ligase; AltName: FullIsoleucyl-tRNA synthetase; ShortIleRS	gi|123728930|sp|Q39DM8.1|SYI_BURL3	0.31	32	34.78	3	NA	NA	NA	195.304	832.005	2.09087	5e-05
MalCi_717.14	NA	NA	NA	NA	NA	NA	NA	NA	NA	95.9206	411.559	2.10119	2.94e-05
MalCi_621.4	Probable galactinol--sucrose galactosyltransferase 6; AltName: FullProtein DARK INDUCIBLE 10; AltName: FullRaffinose synthase 6	gi|269969643|sp|Q8RX87.2|RFS6_ARATH	1e-43	173	27.74	79	NA	NA	NA	1798.93	7752.37	2.1075	2.75e-15
MalCi_099.11	NA	NA	NA	NA	NA	NA	NA	NA	NA	1834.14	7950.6	2.11596	4.99e-23
MalCi_601.17	NA	NA	NA	NA	NA	NA	NA	NA	NA	842.706	3661.18	2.11921	1.22e-23
MalCi_521.23	NA	NA	NA	NA	NA	NA	NA	NA	YES	13.0591	58.8627	2.17229	0.000554433
MalCi_629.13	Probable aspartate aminotransferase 1; ShortAspAT; AltName: FullTransaminase A	gi|2492842|sp|Q60317.1|AAT1_METJA	0.005	37.7	27.78	3	NA	NA	NA	4.87816	22.2313	2.18819	0.0247695
MalCi_660.6	Lipase 4; Flags: Precursor	gi|417252|sp|P32948.1|LIP4_CANRU	5e-150	449	45.59	15	CE10	4.9e-31	YES	854.208	3924.85	2.19998	0.00488784
MalCi_419.2	Probable septum site-determining protein MinC	gi|226694263|sp|B5XQ71.1|MINC_KLEP3	7.5	29.6	35.19	1	NA	NA	NA	4.36508	20.1376	2.20582	0.0314057
MalCi_748.8	SET domain-containing protein 5	gi|74626858|sp|O74467.1|SET5_SCHPO	1e-51	180	34.06	27	NA	NA	NA	2419.47	11618.9	2.26372	4.33e-25
MalCi_612.34	NA	NA	NA	NA	NA	NA	NA	NA	NA	3.48329	17.6604	2.342	0.0320896
MalCi_616.13	Microtubule-associated tumor suppressor 1 homolog; AltName: FullMitochondrial tumor suppressor 1 homolog	gi|122133619|sp|Q17QT2.1|MTUS1_BOVIN	0.065	33.9	44.74	2	NA	NA	NA	3.0063	15.2631	2.34398	0.0485352
MalCi_806.6	Retinol dehydrogenase 10-B	gi|251831595|sp|Q7T2D1.2|RD10B_DANRE	3e-36	140	31.85	27	NA	NA	NA	403.133	2047.81	2.34475	0.00120734
MalCi_803.12	NA	NA	NA	NA	NA	NA	NA	NA	NA	2416.59	12414.7	2.36101	5.31e-27
MalCi_112.10	Cell wall mannoprotein 1; Flags: Precursor	gi|74624737|sp|Q9HFP8.1|MP1_ASPFM	5e-33	124	44.07	4	NA	NA	YES	3556.22	18273.6	2.36134	3.86e-10
MalCi_235.10	Holliday junction ATP-dependent DNA helicase RuvB	gi|254767431|sp|B9E718.1|RUVB_MACCJ	0.4	35.8	28.12	0	NA	NA	NA	389.293	2038.09	2.38829	0.0221324
MalCi_799.10	Phenylalanine--tRNA ligase beta subunit; AltName: FullPhenylalanyl-tRNA synthetase beta subunit; ShortPheRS	gi|91208147|sp|Q3BRU2.1|SYFB_XANC5	0.81	34.3	28.45	23	NA	NA	NA	4.06856	21.5121	2.40256	0.0340832
MalCi_174.5	Ammonium transporter Rh type B; AltName: FullRhesus blood group family type B glycoprotein; ShortRh family type B glycoprotein; ShortRh type B glycoprotein	gi|81875331|sp|Q8BUX5.1|RHBG_MOUSE	0.45	33.9	44.12	0	NA	NA	NA	35.7585	195.431	2.4503	3.95e-09
MalCi_504.3	Alpha-xylosidase	gi|14424014|sp|Q9P999.1|XYLS_SULSO	2e-48	186	25.64	67	GH31	1.4e-127	NA	816.904	4478.74	2.45485	0.0321969
MalCi_806.22	Bifunctional solanapyrone synthase; AltName: FullProsolanapyrone-II oxidase; AltName: FullProsolanapyrone-III cycloisomerase; Flags: Precursor	gi|380877147|sp|D7UQ40.1|SOL5_ALTSO	0.0002	42	30.23	0	NA	NA	NA	22.3668	123.431	2.46427	0.00182237
MalCi_561.2	NA	NA	NA	NA	NA	NA	NA	NA	NA	2.97021	16.4138	2.46627	0.030166
MalCi_419.1	3-ketoacyl-CoA thiolase A, peroxisomal; AltName: FullAcetyl-CoA acyltransferase A; AltName: FullBeta-ketothiolase A; AltName: FullPeroxisomal 3-oxoacyl-CoA thiolase A; Flags: Precursor	gi|73920959|sp|P21775.2|THIKA_RAT	1e-75	240	58.49	4	NA	NA	NA	78.2954	433.279	2.4683	7.23e-05
MalCi_213.7	RNA-directed RNA polymerase; ShortRdRp; AltName: FullRNA replicase; ShortProtein A	gi|20178081|sp|Q992J0.1|RDRP_BOOLV	5.3	28.5	27.5	19	NA	NA	NA	3.0063	17.101	2.50802	0.0236627
MalCi_317.22	RING finger protein 219	gi|73917813|sp|Q8K2Y0.2|RN219_MOUSE	0.56	32.3	29.27	0	NA	NA	NA	124.604	718.962	2.52856	3.53e-05
MalCi_086.2	Cell wall mannoprotein 1; Flags: Precursor	gi|74622310|sp|Q8TG42.1|MP1_ASPFL	0.0001	45.1	25.52	21	NA	NA	YES	295.329	1724.04	2.5454	1.19e-08
MalCi_134.2	Putative ABC transporter ATP-binding protein MG304	gi|1723146|sp|P47546.1|Y304_MYCGE	1.3	30	35.85	2	NA	NA	NA	26.5075	158.192	2.57721	0.000618905
MalCi_235.9	Chaperone protein DnaK; AltName: FullHSP70; AltName: FullHeat shock 70 kDa protein; AltName: FullHeat shock protein 70	gi|166918238|sp|A1ANV0.1|DNAK_PELPD	0.038	35.8	33.87	1	NA	NA	NA	76.5962	474.258	2.63033	0.00931571
MalCi_780.38	Endoglucanase-4; AltName: FullCellulase IV; AltName: FullCellulase-61A; ShortCel61A; AltName: FullEndo-1,4-beta-glucanase IV; ShortEGIV; AltName: FullEndoglucanase IV; AltName: FullEndoglucanase-61A; Flags: Precursor	gi|21263647|sp|O14405.1|GUN4_HYPJE	2e-62	205	41.2	6	AA9	1.4e-57	YES	15.0676	97.7156	2.69714	0.0374756
MalCi_808.35	Probable cutinase 1; AltName: FullCutin hydrolase 1; Flags: Precursor	gi|300680911|sp|A1DGN0.1|CUTI1_NEOFI	2e-92	277	61.7	24	CE5	2.5e-42	YES	677.55	4402.01	2.69976	0.002328
MalCi_075.1	Uncharacterized transporter C1683.12	gi|74638719|sp|Q9P6J0.1|YHDC_SCHPO	2e-58	204	29.23	14	NA	NA	NA	243.606	1621.5	2.73471	2.93e-17
MalCi_808.34	Acetylcholinesterase; ShortAChE; Flags: Precursor	gi|543755|sp|P07692.2|ACES_TORMA	9e-48	179	30.16	79	CE10	8.2e-32	YES	145.207	975.733	2.74837	0.000637875
MalCi_792.24	Phenol 2-monooxygenase; AltName: FullPhenol hydroxylase	gi|464369|sp|P15245.3|PH2M_TRICU	3e-80	273	31.38	127	NA	NA	NA	652.471	4458.05	2.77243	3.9e-07
MalCi_519.19	Putative elongation of fatty acids protein 1; AltName: Full3-keto acyl-CoA synthase SPAC1B2.03c; AltName: FullVery-long-chain 3-oxoacyl-CoA synthase 1	gi|74625951|sp|Q9UTF7.1|ELOH1_SCHPO	4	32.7	32.2	3	NA	NA	NA	4308.28	29790.8	2.78968	3.76e-32
MalCi_600.10	3-oxoadipate enol-lactonase 1; AltName: Full3-oxoadipate enol-lactonase I; AltName: FullBeta-ketoadipate enol-lactone hydrolase I; AltName: FullEnol-lactone hydrolase I	gi|6015088|sp|Q59093.2|ELH1_ACIAD	3e-17	85.9	26.64	33	NA	NA	NA	37.1534	257.97	2.79564	5.37e-13
MalCi_557.22	NA	NA	NA	NA	NA	NA	NA	NA	NA	2348.6	16344.5	2.79893	8.28e-36
MalCi_177.27	M protein, serotype 49; Flags: Precursor [Streptococcus pyogenes serotype M49]	gi|126667|sp|P16947.1|M49_STRP9	4.2	33.1	23.96	17	NA	NA	NA	2.05232	14.5598	2.82666	0.0232501
MalCi_256.2	CENP-B homolog protein 1; ShortCBHP-1	gi|12643496|sp|O14423.2|CBH1_SCHPO	0.008	37.7	45.83	0	NA	NA	NA	15.9494	114.561	2.84454	1.2e-08
MalCi_780.22	Feruloyl esterase B; AltName: FullCinnamoyl esterase; AltName: FullFerulic acid esterase B; ShortFAEB; Flags: Precursor	gi|25090320|sp|Q9HE18.1|FAEB_PENFN	1e-93	288	47.45	0	CE1	1e-21	YES	33.0771	238.344	2.84914	0.00243628
MalCi_750.44	D-(-)-3-hydroxybutyrate oligomer hydrolase; Short3HB-oligomer hydrolase; Short3HBOH; Flags: Precursor	gi|166217260|sp|A1TWS1.1|HBOH_MARHV	9.6	30.8	27.45	6	NA	NA	NA	263.498	1982.89	2.91174	3.83e-27
MalCi_747.9	MLX-interacting protein; AltName: FullTranscriptional activator MondoA	gi|123786271|sp|Q2VPU4.1|MLXIP_MOUSE	2.4	30.4	30.51	6	NA	NA	NA	7.88446	60.7645	2.94615	0.0292991
MalCi_087.6	Probable sucrose-phosphate synthase 3; AltName: FullSucrose phosphate synthase 3F; ShortAtSPS3F; AltName: FullUDP-glucose-fructose-phosphate glucosyltransferase	gi|75158955|sp|Q8RY24.1|SPSA3_ARATH	1.4	29.6	31.91	0	NA	NA	NA	3.44719	27.3297	2.98697	0.00120657
MalCi_385.12	High-affinity nicotinic acid transporter; AltName: FullNicotinic acid permease	gi|1723769|sp|P53322.1|TNA1_YEAST	1e-15	78.2	28.4	3	NA	NA	NA	569.514	4608.52	3.0165	7.99e-11
MalCi_632.35	Uncharacterized transporter C11D3.18C	gi|1351714|sp|Q10097.1|YAOI_SCHPO	2e-73	246	31.03	35	NA	NA	NA	539.724	4394.79	3.0255	8.81e-11
MalCi_231.5	Alpha/beta hydrolase domain-containing protein 13; ShortAbhydrolase domain-containing protein 13	gi|74749881|sp|Q7L211.1|ABHDD_HUMAN	0.32	35.8	41.03	0	CE1	1.9e-06	NA	123.831	1009.38	3.02702	0.00630179
MalCi_419.3	3-ketoacyl-CoA thiolase B, peroxisomal; AltName: FullAcetyl-CoA acyltransferase B; AltName: FullBeta-ketothiolase B; AltName: FullPeroxisomal 3-oxoacyl-CoA thiolase B; AltName: FullThiolase IB; Flags: Precursor	gi|464882|sp|P33291.1|THIKB_CANTR	0.39	31.2	48.15	1	NA	NA	NA	20.7914	172.656	3.05384	0.000351311
MalCi_809.19	Probable xyloglucan-specific endo-beta-1,4-glucanase A; AltName: FullXyloglucanase A; AltName: FullXyloglucanendohydrolase A; Flags: Precursor	gi|296439816|sp|Q0CRC9.2|XGEA_ASPTN	9e-72	226	61.45	5	GH12	5.2e-42	NA	37.8753	321.004	3.08326	4.59e-09
MalCi_632.29	Matrix metalloproteinase-27; ShortMMP-27; Flags: Precursor	gi|75056095|sp|Q9GKE1.1|MMP27_TUPBE	2.5	28.9	25.81	14	NA	NA	NA	1.50315	12.8497	3.09568	0.0237451
MalCi_756.2	Lactose permease	gi|125935|sp|P07921.1|LACP_KLULA	2e-83	277	32.25	33	NA	NA	NA	1724.25	15077.4	3.12835	9.18e-14
MalCi_806.21	Bifunctional solanapyrone synthase; AltName: FullProsolanapyrone-II oxidase; AltName: FullProsolanapyrone-III cycloisomerase; Flags: Precursor	gi|380877147|sp|D7UQ40.1|SOL5_ALTSO	9e-40	154	31.25	30	AA7	4.8e-57	YES	42.573	397.75	3.22385	5.37e-20
MalCi_385.11	Uncharacterized transporter C1683.12	gi|74638719|sp|Q9P6J0.1|YHDC_SCHPO	0.0001	42.7	30.88	5	NA	NA	NA	277.508	2622.8	3.24051	5.55e-06
MalCi_384.14	Uncharacterized transporter C1039.04	gi|74638858|sp|Q9US37.1|YFZ4_SCHPO	2e-28	118	26.91	16	NA	NA	NA	44.04	523.163	3.57037	4.76e-19
MalCi_061.13	Uncharacterized aminotransferase C660.12c	gi|74627013|sp|O94431.1|YHKC_SCHPO	3e-34	136	27.49	62	NA	NA	NA	408.736	5212.87	3.67284	3.87e-62
MalCi_604.52	Endoglucanase-4; AltName: FullCellulase IV; AltName: FullCellulase-61A; ShortCel61A; AltName: FullEndo-1,4-beta-glucanase IV; ShortEGIV; AltName: FullEndoglucanase IV; AltName: FullEndoglucanase-61A; Flags: Precursor	gi|21263647|sp|O14405.1|GUN4_HYPJE	7e-17	81.3	29.25	48	AA9-AA9	4.9e-15	YES	41.6989	539.657	3.69396	9.14e-06
MalCi_633.13	NA	NA	NA	NA	NA	NA	NA	NA	NA	203.794	2689.85	3.72234	1.7e-43
MalCi_419.4	Long-chain fatty acid transport protein 4; ShortFATP-4; ShortFatty acid transport protein 4; AltName: FullSolute carrier family 27 member 4	gi|81902280|sp|Q91VE0.1|S27A4_MOUSE	4e-98	321	35.89	68	NA	NA	NA	25.8501	406.972	3.97669	1.49e-23
MalCi_599.2	Pisatin demethylase; AltName: FullCytochrome P450 57A1	gi|3929362|sp|Q12645.1|PID9_FUSSO	3e-51	180	46.34	14	NA	NA	NA	226.842	3643.22	4.00546	6.57e-08
MalCi_675.5	Probable cutinase 2; AltName: FullCutin hydrolase 2; Flags: Precursor	gi|300680914|sp|A1CVT3.1|CUTI2_NEOFI	4e-11	64.3	27.32	38	CE5	1.5e-18	YES	69.97	1174.76	4.06949	0.00148893
MalCi_738.2	Copper-transporting ATPase PAA1, chloroplastic; AltName: FullProtein HEAVY METAL ATPASE 6; AltName: FullProtein glucose insensitive root 1; Flags: Precursor	gi|12643855|sp|Q9SZC9.1|HMA6_ARATH	0.83	30.8	61.9	0	NA	NA	NA	1.98014	35.1769	4.15096	3.95e-05
MalCi_700.8	Uncharacterized trans-sulfuration enzyme YHR112C	gi|731700|sp|P38716.1|YHR2_YEAST	3e-07	51.2	41.94	0	NA	NA	NA	0.513081	10.2926	4.32627	0.0154359
MalCi_519.7	Cell wall mannoprotein 1; Flags: Precursor	gi|74624737|sp|Q9HFP8.1|MP1_ASPFM	7e-06	47.4	26.67	10	NA	NA	NA	4.43726	89.1811	4.329	0.0347442
MalCi_664.5	Probable cutinase 1; AltName: FullCutin hydrolase 1; Flags: Precursor	gi|300680911|sp|A1DGN0.1|CUTI1_NEOFI	1e-91	274	64.62	1	CE5	8.4e-43	YES	290.33	9263.93	4.99586	7.16e-07
