# Supplementary material for: Combined genome and transcriptome sequencing to investigate the plant cell wall degrading enzyme system in the thermophilic fungus Malbranchea cinnamomea
Source: Biotechnol Biofuels. 2017 Nov 13;10:265. doi: 10.1186/s13068-017-0956-0 (PMC5683368; doi:10.1186/s13068-017-0956-0)
Supplement: Supplementary file 12 — Additional file 12. GO enrichment of upregulated genes during cultivation on wheat bran or beechwood xylan, compared to glucose. [file 13068_2017_956_MOESM12_ESM.xlsx]

## Sheet: xyl vs glc
Additional File S12
GO enrichment of upregulated genes during cultivation on beechwood xylan (compared to glucose)
Fisher's exact test with R package piano
Threshold: adjusted p < 0.05
adj p < 0.05	4
p < 0.05	76
GO term	p-value	Adjusted p-value	Significant (in gene set)	Non-significant (in gene set)	Significant (not in gene set)	Non-significant (not in gene set)
F:hydrolase activity, acting on glycosyl bonds	1.28431e-08	5.67922e-05	17	139	167	8840
F:transmembrane transporter activity	1.28369e-07	0.000283824	28	433	156	8546
F:oxidoreductase activity	7.76284e-07	0.00114424	37	753	147	8226
P:carbohydrate metabolic process	1.90514e-06	0.00210614	30	559	154	8420
P:catabolic process	0.000188832	0.146315	37	972	147	8007
P:cell wall organization or biogenesis	0.000198528	0.146315	13	188	171	8791
C:cell	0.000379289	0.197069	9	102	175	8877
P:mitochondrial tRNA thio-modification	0.000401089	0.197069	2	0	182	8979
C:L-cysteine desulfurase complex	0.000401089	0.197069	2	0	182	8979
P:cellular iron ion homeostasis	0.00118733	0.477307	2	1	182	8978
P:tRNA thio-modification	0.00118733	0.477307	2	1	182	8978
C:extracellular region	0.00160793	0.592522	30	822	154	8157
C:anchored component of membrane	0.00246307	0.837821	3	11	181	8968
P:secondary metabolic process	0.00278899	0.852092	9	138	175	8841
C:plasma membrane	0.00363924	0.852092	38	1186	146	7793
P:selenocysteinyl-tRNA(Sec) biosynthetic process	0.00385387	0.852092	2	3	182	8976
P:selenocysteine biosynthetic process	0.00385387	0.852092	2	3	182	8976
F:serine-tRNA ligase activity	0.00385387	0.852092	2	3	182	8976
P:seryl-tRNA aminoacylation	0.00385387	0.852092	2	3	182	8976
P:iron-sulfur cluster assembly	0.00385387	0.852092	2	3	182	8976
C:organelle	0.00661771	1	17	419	167	8560
P:small molecule metabolic process	0.00671612	1	29	869	155	8110
P:tRNA modification	0.0131585	1	2	7	182	8972
P:tRNA wobble uridine modification	0.0131585	1	2	7	182	8972
P:RNA modification	0.0131585	1	2	7	182	8972
P:positive regulation of mRNA splicing, via spliceosome	0.0200808	1	1	0	183	8979
P:negative regulation of cell morphogenesis involved in differentiation	0.0200808	1	1	0	183	8979
P:protein K48-linked ubiquitination	0.0200808	1	1	0	183	8979
P:malonyl-CoA biosynthetic process	0.0200808	1	1	0	183	8979
F:biotin carboxylase activity	0.0200808	1	1	0	183	8979
F:acetyl-CoA carboxylase activity	0.0200808	1	1	0	183	8979
P:mitochondrial respiratory chain complex III assembly	0.0200808	1	1	0	183	8979
P:spermatid nucleus differentiation	0.0200808	1	1	0	183	8979
P:acrosome assembly	0.0200808	1	1	0	183	8979
F:betaine-aldehyde dehydrogenase activity	0.0200808	1	1	0	183	8979
P:glycine betaine biosynthetic process from choline	0.0200808	1	1	0	183	8979
F:choline dehydrogenase activity	0.0200808	1	1	0	183	8979
P:regulation of transcription from RNA polymerase II promoter in response to stress	0.0200808	1	1	0	183	8979
F:protein phosphatase type 2A regulator activity	0.0200808	1	1	0	183	8979
P:regulation of protein phosphatase type 2A activity	0.0200808	1	1	0	183	8979
P:lipopolysaccharide biosynthetic process	0.0200808	1	1	0	183	8979
P:4-amino-4-deoxy-alpha-L-arabinopyranosyl undecaprenyl phosphate biosynthetic process	0.0200808	1	1	0	183	8979
P:mitochondrion inheritance	0.0200808	1	1	0	183	8979
P:cellular ion homeostasis	0.0200808	1	1	0	183	8979
P:pigmentation	0.0237071	1	3	28	181	8951
F:hydrolase activity, acting on carbon-nitrogen (but not peptide) bonds	0.0279027	1	5	80	179	8899
F:phosphatase activator activity	0.0397604	1	1	1	183	8978
P:mitotic spindle organization in nucleus	0.0397604	1	1	1	183	8978
F:serine-type carboxypeptidase activity	0.0397604	1	1	1	183	8978
P:positive regulation of peptidyl-serine phosphorylation of STAT protein	0.0397604	1	1	1	183	8978
P:decidualization	0.0397604	1	1	1	183	8978
P:positive regulation of astrocyte differentiation	0.0397604	1	1	1	183	8978
P:positive regulation of macrophage differentiation	0.0397604	1	1	1	183	8978
P:regulation of metanephric nephron tubule epithelial cell differentiation	0.0397604	1	1	1	183	8978
P:positive regulation of mesenchymal to epithelial transition involved in metanephros morphogenesis	0.0397604	1	1	1	183	8978
P:tyrosine phosphorylation of Stat3 protein	0.0397604	1	1	1	183	8978
P:muscle organ morphogenesis	0.0397604	1	1	1	183	8978
P:positive regulation of histone H3-K27 acetylation	0.0397604	1	1	1	183	8978
P:lung lobe morphogenesis	0.0397604	1	1	1	183	8978
P:regulation of RNA polymerase II regulatory region sequence-specific DNA binding	0.0397604	1	1	1	183	8978
P:lung vasculature development	0.0397604	1	1	1	183	8978
P:positive regulation of tyrosine phosphorylation of Stat1 protein	0.0397604	1	1	1	183	8978
P:trophoblast giant cell differentiation	0.0397604	1	1	1	183	8978
P:leukemia inhibitory factor signaling pathway	0.0397604	1	1	1	183	8978
P:spongiotrophoblast differentiation	0.0397604	1	1	1	183	8978
P:maternal process involved in female pregnancy	0.0397604	1	1	1	183	8978
F:leukemia inhibitory factor receptor binding	0.0397604	1	1	1	183	8978
P:embryo implantation	0.0397604	1	1	1	183	8978
P:negative regulation of hormone secretion	0.0397604	1	1	1	183	8978
F:transcription factor activity, RNA polymerase II transcription factor recruiting	0.0397604	1	1	1	183	8978
P:blood vessel remodeling	0.0397604	1	1	1	183	8978
F:protein binding involved in protein folding	0.0397604	1	1	1	183	8978
P:intermediate filament organization	0.0397604	1	1	1	183	8978
P:mRNA export from nucleus	0.0397604	1	1	1	183	8978
F:transmembrane receptor protein tyrosine kinase activity	0.0397604	1	1	1	183	8978
P:positive regulation of catalytic activity	0.0397604	1	1	1	183	8978
F:RNA-directed DNA polymerase activity	0.0548384	1	2	17	182	8962
P:protein peptidyl-prolyl isomerization	0.059047	1	1	2	183	8977
P:response to osmotic stress	0.059047	1	1	2	183	8977
P:negative regulation of neuron differentiation	0.059047	1	1	2	183	8977
P:pseudouridine synthesis	0.059047	1	1	2	183	8977
P:tRNA pseudouridine synthesis	0.059047	1	1	2	183	8977
F:pseudouridine synthase activity	0.059047	1	1	2	183	8977
F:carbamoyl-phosphate synthase (glutamine-hydrolyzing) activity	0.059047	1	1	2	183	8977
P:positive regulation of tyrosine phosphorylation of Stat3 protein	0.059047	1	1	2	183	8977
P:lung alveolus development	0.059047	1	1	2	183	8977
P:positive regulation of peptidyl-serine phosphorylation	0.059047	1	1	2	183	8977
P:positive regulation of protein localization to nucleus	0.059047	1	1	2	183	8977
P:stem cell differentiation	0.059047	1	1	2	183	8977
P:regulation of cell differentiation	0.059047	1	1	2	183	8977
P:lung development	0.059047	1	1	2	183	8977
P:negative regulation of meiotic nuclear division	0.059047	1	1	2	183	8977
C:chloroplast membrane	0.059047	1	1	2	183	8977
F:hydrolase activity, acting on carbon-nitrogen (but not peptide) bonds, in linear amides	0.059047	1	1	2	183	8977
P:RNA-dependent DNA biosynthetic process	0.0601469	1	2	18	182	8961
P:cellular amino acid metabolic process	0.0620065	1	13	390	171	8589
C:vacuole	0.0639238	1	11	315	173	8664
P:cofactor metabolic process	0.0646917	1	10	278	174	8701
P:lipid metabolic process	0.0723495	1	19	643	165	8336
P:lipid A biosynthetic process	0.0779482	1	1	3	183	8976
F:peptidyl-prolyl cis-trans isomerase activity	0.0779482	1	1	3	183	8976
P:defense response to bacterium	0.0779482	1	1	3	183	8976
P:immune response	0.0779482	1	1	3	183	8976
P:proteolysis involved in cellular protein catabolic process	0.0779482	1	1	3	183	8976
P:stem cell population maintenance	0.0779482	1	1	3	183	8976
P:positive regulation of MAPK cascade	0.0779482	1	1	3	183	8976
F:growth factor activity	0.0779482	1	1	3	183	8976
P:positive regulation of peptidyl-tyrosine phosphorylation	0.0779482	1	1	3	183	8976
P:neuron development	0.0779482	1	1	3	183	8976
P:sulfur compound metabolic process	0.0850822	1	8	218	176	8761
C:endoplasmic reticulum lumen	0.0964718	1	1	4	183	8975
P:negative regulation of ERK1 and ERK2 cascade	0.0964718	1	1	4	183	8975
F:cytokine activity	0.0964718	1	1	4	183	8975
F:peptidase activity	0.100823	1	8	227	176	8752
F:receptor binding	0.114625	1	1	5	183	8974
F:UDP-N-acetylmuramoylalanyl-D-glutamyl-2,6-diaminopimelate-D-alanyl-D-alanine ligase activity	0.114625	1	1	5	183	8974
F:tubulin-glutamic acid ligase activity	0.114625	1	1	5	183	8974
F:protein-glutamic acid ligase activity	0.114625	1	1	5	183	8974
F:protein-glycine ligase activity, elongating	0.114625	1	1	5	183	8974
F:tubulin-glycine ligase activity	0.114625	1	1	5	183	8974
F:coenzyme F420-2 alpha-glutamyl ligase activity	0.114625	1	1	5	183	8974
F:coenzyme F420-0 gamma-glutamyl ligase activity	0.114625	1	1	5	183	8974
F:ribosomal S6-glutamic acid ligase activity	0.114625	1	1	5	183	8974
F:protein-glycine ligase activity	0.114625	1	1	5	183	8974
F:protein-glycine ligase activity, initiating	0.114625	1	1	5	183	8974
P:macromolecule modification	0.114625	1	1	5	183	8974
F:copper ion binding	0.114625	1	1	5	183	8974
P:'de novo' UMP biosynthetic process	0.114625	1	1	5	183	8974
F:oxidoreductase activity, acting on CH-OH group of donors	0.132416	1	1	6	183	8973

## Sheet: bran vs glc
Additional File S12
GO enrichment of upregulated genes during cultivation on wheat bran (compared to glucose)
Fisher's exact test with R package piano
Threshold: adjusted p < 0.05
adj p < 0.05	4
p < 0.05	76
GO term	p-value	Adjusted p-value	Significant (in gene set)	Non-significant (in gene set)	Significant (not in gene set)	Non-significant (not in gene set)
F:oxidoreductase activity	3.95196e-17	1.75151e-13	119	672	514	7852
C:organelle	1.56251e-07	0.000346252	60	376	573	8148
P:small molecule metabolic process	3.2383e-07	0.000478405	101	797	532	7727
F:transmembrane transporter activity	2.33111e-06	0.00258287	59	402	574	8122
P:lipid metabolic process	2.97704e-06	0.00263885	77	586	556	7938
F:hydrolase activity, acting on glycosyl bonds	6.22323e-05	0.0459689	25	131	608	8393
P:cofactor metabolic process	8.042e-05	0.0509173	38	250	595	8274
P:sulfur compound metabolic process	0.000401712	0.222548	30	196	603	8328
C:plasma membrane	0.00178595	0.815391	110	1115	523	7409
C:anchored component of membrane	0.00183978	0.815391	5	9	628	8515
P:tRNA wobble uridine modification	0.0021525	0.867262	4	5	629	8519
P:carbohydrate metabolic process	0.00351606	1	58	531	575	7993
P:skeletal muscle tissue development	0.00477158	1	2	0	631	8524
P:mitochondrial tRNA thio-modification	0.00477158	1	2	0	631	8524
C:L-cysteine desulfurase complex	0.00477158	1	2	0	631	8524
F:protein binding involved in protein folding	0.00477158	1	2	0	631	8524
P:fatty acid metabolic process	0.00504243	1	4	7	629	8517
P:catabolic process	0.00580705	1	90	919	543	7605
C:cell	0.00918881	1	15	96	618	8428
F:4 iron, 4 sulfur cluster binding	0.0128672	1	6	23	627	8501
P:cellular iron ion homeostasis	0.013657	1	2	1	631	8523
P:tRNA thio-modification	0.013657	1	2	1	631	8523
C:thylakoid	0.0140401	1	7	31	626	8493
C:chloroplast	0.0161222	1	7	32	626	8492
F:lyase activity	0.0190498	1	24	198	609	8326
F:iron-sulfur cluster binding	0.0205998	1	6	26	627	8498
P:secondary metabolic process	0.0249079	1	17	130	616	8394
P:homeostatic process	0.0257037	1	44	429	589	8095
P:conidium formation	0.0260663	1	2	2	631	8522
F:cobalamin-transporting ATPase activity	0.0260663	1	2	2	631	8522
P:vitamin transmembrane transport	0.0260663	1	2	2	631	8522
P:cobalamin transport	0.0260663	1	2	2	631	8522
P:RNA processing	0.0273461	1	3	7	630	8517
C:endoplasmic reticulum lumen	0.0414715	1	2	3	631	8521
P:iron-sulfur cluster assembly	0.0414715	1	2	3	631	8521
C:plastid	0.0445286	1	33	319	600	8205
C:chloroplast thylakoid membrane	0.0452283	1	3	9	630	8515
P:cellular amino acid metabolic process	0.0454878	1	37	366	596	8158
C:peroxisome	0.0476564	1	17	142	616	8382
P:oxidation-reduction process	0.0500586	1	17	143	616	8381
P:generation of precursor metabolites and energy	0.0551253	1	22	200	611	8324
P:pigmentation	0.0592616	1	5	26	628	8498
P:cobalamin biosynthetic process	0.0594003	1	2	4	631	8520
P:cell wall organization or biogenesis	0.0630294	1	20	181	613	8343
F:iron ion binding	0.0664211	1	5	27	628	8497
F:ubiquitin-protein transferase activity	0.0675663	1	3	11	630	8513
P:peptidyl-lysine modification to peptidyl-hypusine	0.0691274	1	1	0	632	8524
P:deoxyhypusine biosynthetic process from spermidine	0.0691274	1	1	0	632	8524
P:carnitine biosynthetic process	0.0691274	1	1	0	632	8524
F:gamma-butyrobetaine dioxygenase activity	0.0691274	1	1	0	632	8524
F:glycerophosphocholine phosphodiesterase activity	0.0691274	1	1	0	632	8524
P:glycerophospholipid catabolic process	0.0691274	1	1	0	632	8524
F:starch binding	0.0691274	1	1	0	632	8524
F:glycerophosphodiester phosphodiesterase activity	0.0691274	1	1	0	632	8524
P:cellular phosphate ion homeostasis	0.0691274	1	1	0	632	8524
P:vulval development	0.0691274	1	1	0	632	8524
P:nuclear migration along microtubule	0.0691274	1	1	0	632	8524
F:D-arabinono-1,4-lactone oxidase activity	0.0691274	1	1	0	632	8524
F:thymidylate synthase (FAD) activity	0.0691274	1	1	0	632	8524
F:xylitol oxidase activity	0.0691274	1	1	0	632	8524
P:movement of cell or subcellular component	0.0691274	1	1	0	632	8524
P:positive regulation of mRNA splicing, via spliceosome	0.0691274	1	1	0	632	8524
P:negative regulation of cell morphogenesis involved in differentiation	0.0691274	1	1	0	632	8524
P:protein K48-linked ubiquitination	0.0691274	1	1	0	632	8524
P:epidermis development	0.0691274	1	1	0	632	8524
C:cornified envelope	0.0691274	1	1	0	632	8524
C:desmosome	0.0691274	1	1	0	632	8524
P:keratinization	0.0691274	1	1	0	632	8524
F:intermediate filament binding	0.0691274	1	1	0	632	8524
P:quinolinic acid transmembrane transport	0.0691274	1	1	0	632	8524
P:carboxylic acid transport	0.0691274	1	1	0	632	8524
F:carboxylic acid transmembrane transporter activity	0.0691274	1	1	0	632	8524
F:acetyl-CoA C-acyltransferase activity	0.0691274	1	1	0	632	8524
P:malonyl-CoA biosynthetic process	0.0691274	1	1	0	632	8524
F:biotin carboxylase activity	0.0691274	1	1	0	632	8524
F:acetyl-CoA carboxylase activity	0.0691274	1	1	0	632	8524
P:intein-mediated protein splicing	0.0691274	1	1	0	632	8524
F:RNA ligase activity	0.0691274	1	1	0	632	8524
P:intron homing	0.0691274	1	1	0	632	8524
P:isoprenoid metabolic process	0.0691274	1	1	0	632	8524
P:methyl-branched fatty acid metabolic process	0.0691274	1	1	0	632	8524
F:phytanoyl-CoA dioxygenase activity	0.0691274	1	1	0	632	8524
F:16S rRNA (guanine(1207)-N(2))-methyltransferase activity	0.0691274	1	1	0	632	8524
F:rRNA (guanine-N2-)-methyltransferase activity	0.0691274	1	1	0	632	8524
P:fatty acid alpha-oxidation	0.0691274	1	1	0	632	8524
F:transferase activity, transferring pentosyl groups	0.0691274	1	1	0	632	8524
P:cytoskeletal anchoring at plasma membrane	0.0691274	1	1	0	632	8524
P:keratinocyte development	0.0691274	1	1	0	632	8524
P:cerebellar Purkinje cell differentiation	0.0691274	1	1	0	632	8524
F:ARF guanyl-nucleotide exchange factor activity	0.0691274	1	1	0	632	8524
P:negative regulation of autophagy	0.0691274	1	1	0	632	8524
P:neuromuscular process controlling balance	0.0691274	1	1	0	632	8524
P:regulation of flower development	0.0691274	1	1	0	632	8524
P:red light signaling pathway	0.0691274	1	1	0	632	8524
P:mitochondrial respiratory chain complex III assembly	0.0691274	1	1	0	632	8524
P:response to starvation	0.0691274	1	1	0	632	8524
F:lysine N-acetyltransferase activity, acting on acetyl phosphate as donor	0.0691274	1	1	0	632	8524
P:L-lysine catabolic process to glutarate, by acetylation	0.0691274	1	1	0	632	8524
F:ferric-chelate reductase activity	0.0691274	1	1	0	632	8524
P:iron chelate transport	0.0691274	1	1	0	632	8524
P:spermatid nucleus differentiation	0.0691274	1	1	0	632	8524
P:acrosome assembly	0.0691274	1	1	0	632	8524
P:photosynthesis, light reaction	0.0691274	1	1	0	632	8524
F:betaine-aldehyde dehydrogenase activity	0.0691274	1	1	0	632	8524
P:glycine betaine biosynthetic process from choline	0.0691274	1	1	0	632	8524
F:choline dehydrogenase activity	0.0691274	1	1	0	632	8524
F:threonine-phosphate decarboxylase activity	0.0691274	1	1	0	632	8524
P:R7 cell development	0.0691274	1	1	0	632	8524
P:oocyte microtubule cytoskeleton polarization	0.0691274	1	1	0	632	8524
P:pole plasm oskar mRNA localization	0.0691274	1	1	0	632	8524
P:Rab protein signal transduction	0.0691274	1	1	0	632	8524
P:heme a biosynthetic process	0.0691274	1	1	0	632	8524
F:2-hexaprenyl-6-methoxy-1,4-benzoquinone methyltransferase activity	0.0691274	1	1	0	632	8524
P:regulation of transcription from RNA polymerase II promoter in response to stress	0.0691274	1	1	0	632	8524
F:protein phosphatase type 2A regulator activity	0.0691274	1	1	0	632	8524
P:regulation of protein phosphatase type 2A activity	0.0691274	1	1	0	632	8524
P:response to chromate	0.0691274	1	1	0	632	8524
F:chromate transmembrane transporter activity	0.0691274	1	1	0	632	8524
P:chromate transport	0.0691274	1	1	0	632	8524
F:anthranilate phosphoribosyltransferase activity	0.0691274	1	1	0	632	8524
P:benzoate catabolic process via hydroxylation	0.0691274	1	1	0	632	8524
P:light-independent bacteriochlorophyll biosynthetic process	0.0691274	1	1	0	632	8524
P:uracil catabolic process	0.0691274	1	1	0	632	8524
P:nitrogen utilization	0.0691274	1	1	0	632	8524
P:bacteriochlorophyll biosynthetic process	0.0691274	1	1	0	632	8524
F:2-hydroxymuconate-semialdehyde hydrolase activity	0.0691274	1	1	0	632	8524
F:magnesium chelatase activity	0.0691274	1	1	0	632	8524
P:resolution of recombination intermediates	0.0691274	1	1	0	632	8524
P:chromosome separation	0.0691274	1	1	0	632	8524
F:glutamyl-tRNA reductase activity	0.0691274	1	1	0	632	8524
F:rRNA (uridine-C5-)-methyltransferase activity	0.0691274	1	1	0	632	8524
F:3'(2'),5'-bisphosphate nucleotidase activity	0.0691274	1	1	0	632	8524
F:sigma factor antagonist activity	0.0691274	1	1	0	632	8524
P:cellular response to unfolded protein	0.0691274	1	1	0	632	8524
P:chaperone cofactor-dependent protein refolding	0.0691274	1	1	0	632	8524
P:chaperone mediated protein folding requiring cofactor	0.0691274	1	1	0	632	8524
P:protein complex disassembly	0.0691274	1	1	0	632	8524
P:cellular amide catabolic process	0.0691274	1	1	0	632	8524
P:gamma-aminobutyric acid catabolic process	0.0691274	1	1	0	632	8524
P:glutamate decarboxylation to succinate	0.0691274	1	1	0	632	8524
P:glutamate metabolic process	0.0691274	1	1	0	632	8524
F:4-aminobutyrate transaminase activity	0.0691274	1	1	0	632	8524
P:gamma-aminobutyric acid metabolic process	0.0691274	1	1	0	632	8524
F:(+)-delta-cadinene synthase activity	0.0691274	1	1	0	632	8524
P:determination of heart left/right asymmetry	0.0691274	1	1	0	632	8524
P:otolith morphogenesis	0.0691274	1	1	0	632	8524
P:mitochondrion inheritance	0.0691274	1	1	0	632	8524
P:cellular ion homeostasis	0.0691274	1	1	0	632	8524
C:mitochondrion	0.070429	1	96	1109	537	7415
P:biosynthetic process	0.0707608	1	150	1800	483	6724
F:catalytic activity	0.0746622	1	19	174	614	8350
F:oxidoreductase activity, acting on CH-OH group of donors	0.0794313	1	2	5	631	8519
P:sporulation resulting in formation of a cellular spore	0.0794313	1	2	5	631	8519
C:excinuclease repair complex	0.0794313	1	2	5	631	8519
P:defense response to fungus	0.0794313	1	2	5	631	8519
F:NADH dehydrogenase (ubiquinone) activity	0.0794313	1	2	5	631	8519
F:quinone binding	0.0794313	1	2	5	631	8519
F:flavin adenine dinucleotide binding	0.0798151	1	4	20	629	8504
F:nucleic acid binding transcription factor activity	0.0816226	1	18	165	615	8359
P:tRNA processing	0.0895597	1	7	49	626	8475
F:RNA methyltransferase activity	0.101189	1	2	6	631	8518
F:excinuclease ABC activity	0.101189	1	2	6	631	8518
P:nitrogen cycle metabolic process	0.108469	1	3	14	630	8510
P:tRNA modification	0.124341	1	2	7	631	8517
F:dioxygenase activity	0.124341	1	2	7	631	8517
F:hydrolase activity, acting on carbon-nitrogen (but not peptide) bonds	0.131577	1	9	76	624	8448
P:regulation of photomorphogenesis	0.133483	1	1	1	632	8523
C:stress fiber	0.133483	1	1	1	632	8523
P:germarium-derived egg chamber formation	0.133483	1	1	1	632	8523
F:lamin binding	0.133483	1	1	1	632	8523
F:tRNA (guanine-N7-)-methyltransferase activity	0.133483	1	1	1	632	8523
C:Smc5-Smc6 complex	0.133483	1	1	1	632	8523
P:glucan catabolic process	0.133483	1	1	1	632	8523
C:envelope	0.133483	1	1	1	632	8523
P:oviposition	0.133483	1	1	1	632	8523
C:pre-autophagosomal structure membrane	0.133483	1	1	1	632	8523
